# Supplementary material for: Reciprocal negative feedback between Prrx1 and miR-140-3p regulates rapid chondrogenesis in the regenerating antler
Source: Cell Mol Biol Lett. 2024 Apr 20;29:56. doi: 10.1186/s11658-024-00573-x (PMC11031908; doi:10.1186/s11658-024-00573-x)
Supplement: Supplementary file 1 — Additional file 1: Supplementary Table 1. Primers [file 11658_2024_573_MOESM1_ESM.xlsx]

## Sheet: Sheet1
Primer ID	Sequence
U6-1f	CTCGCTTCGGCAGCACA
U6-1r	AACGCTTCACGAATTTGCGT
RT-148	CTCAACTGGTGTCGTGGAGTCGGCAATTCAGTTGAGACAAAGTT
RT-143	CTCAACTGGTGTCGTGGAGTCGGCAATTCAGTTGAGGAGCTACA
RT-21	CTCAACTGGTGTCGTGGAGTCGGCAATTCAGTTGAGAGTCAACA
RT-140	CTCAACTGGTGTCGTGGAGTCGGCAATTCAGTTGAGTCCGTGGT
RT-199	CTCAACTGGTGTCGTGGAGTCGGCAATTCAGTTGAGAACAGGTA
148-f	ACACTCCAGCTGGGTCAGTGCACTACAGAA
143-f	ACACTCCAGCTGGGTGAGATGAAGCACTGT
21-f	ACACTCCAGCTGGGTAGCTTATCAGACTGA
140-f	ACACTCCAGCTGGGTACCACAGGGTAGAAC
199-f	ACACTCCAGCTGGGCCCAGTGTTCAGACTA
r1	TGGTGTCGTGGAGTCG
140-peak+-f	ggtaccCACTTTGCACACAGCTGGAT
140-peak--f	ggtaccACGGTGCTTCATCTTGAGT
140-peakm-f	ggtaccATAGCGTAGAGCCTCTGGTTTCAG
140-peak-r	ctcgagCACTTCATCAGCAGCTTGTAC
140-promoter-f	ctcgagTGCAGAAGATCTTAGTGGCA
140-promoter-r	aagcttCATTCCAACGCCTGCAACTA
Cut&Tag-peak+-f	ggtaccTGCTTCATTTTACTCATCTC
Cut&Tag-peak--f	ggtaccAGGGCTAATATGTTGCCAAG
Cut&Tag-peakm-f	ggtaccATAGCGTAGACAGAGCAGTAGCT
Cut&Tag-peak-r	ctcgagATTGGTGATACTTCCACCGA
PRRX1-CDS-F	ggatccATGACCTCCAGCTACGGGCAC
PRRX1-CDS-R	ctcgagTCAGTTGACTGTTGGCACCTG
bta-miR-140 mimics	UACCACAGGGUAGAACCACGGA
mimic nc	UCACAACCUCCUAGAAAGAGUAGA
pmir-PRRX1-140-f	gctagcTCCAGCACTTTGTAGCCATG
pmir-PRRX1-140-r	tctagaGTTGGACTGAAAATACCACCATTAGTTCAAC
pmir-PRRX1-140m-r	tctagaGTACCTGACTTTTATGCACCATTAGTTCAAC
140-sponge-f	gaattcTCCGTGGTAACCCCTGTGGTAAATTTCCGTGGTAACCCCTGTGGTAAATTTCCGTGGTAACCCCTGTGGTA
140-sponge-r	ggatccTACCACAGGGGTTACCACGGAAATTTACCACAGGGGTTACCACGGAAATTTACCACAGGGGTTACCACGGA
shPRRX1-601-top	CACCGCCATGGCTACTTATTCTGCCCGAAGGCAGAATAAGTAGCCATGGC
shPRRX1-601-Bottom	AAAAGCCATGGCTACTTATTCTGCCTTCGGGCAGAATAAGTAGCCATGGC
shPRRX1-690-top	CACCGGCCAAGGAATATAGTTTACACGAATGTAAACTATATTCCTTGGCC
shPRRX1-690-Bottom	AAAAGGCCAAGGAATATAGTTTACATTCGTGTAAACTATATTCCTTGGCC
shPRRX1-601-F	TGTGGAAAGGACGAGGATCCCACCGCCATGGCTACTTAT
shPRRX1-601-R	GCGCCTCCCCTACCCGGTAGAATTCAAAAGCCATGGCTACTTAT
shPRRX1-690-F	TGTGGAAAGGACGAGGATCCCACCGGCCAAGGAATATAG
shPRRX1-690-R	GCGCCTCCCCTACCCGGTAGAATTCAAAAGGCCAAGGAATATAG
140-pre-over-f	GGATCCTCTCTCTGTGTCCTGCCAGTGGTTTTACCCTATGGTAGGTTACGTCATGCTGTTCTACCACAGGGTAGAACCACGGACAGGATACCGGGGCACCTTTTTTGAATTC
140-pre-over-r	GAATTCAAAAAAGGTGCCCCGGTATCCTGTCCGTGGTTCTACCCTGTGGTAGAACAGCATGACGTAACCTACCATAGGGTAAAACCACTGGCAGGACACAGAGAGAGGATCC
PRRX1-over-f	GAATTCGCCACCATGACCTCCAGCTACGGGCA
PRRX1-over-r	GGATCCTCAGTTGACTGTTGGCACCT
PRRX1-200-2F	TCCGTCAGTCACCTGCTAGA
PRRX1-200-2R	AAGGTTGTCCTGTTCCTCCG
COL2A1-284-1F	CCCTGGATGCCATGAAGGTT
COL2A1-284-1R	GTCCAGGTAGGCAATGCTGT
SOX9-270-1F	CTCAAGGGCTACGACTGGAC
SOX9-270-1R	CGGGTGATCCTTCTTGTGCT
Acan-219-F	GACTCTGAGGGTCATCGCAG
Acan-219-R	TTCTCCTTGGAAATGCGGCT
ACTB-F	CACCGCAACCAGTTCACCA
ACTB-R	GATGCCATGCTCGATAGGGT
GAPDH-F	TGCCGTGGGTGGAATCATAC
GAPDH-R	GCCGTAACTTTCGTGCTGTG
agomir bta-miR-140	UACCACAGGGUAGAACCACGGA
antagomir bta-miR-140	UCCGUGGUUCUACCCUGUGGUA
agomir nc	UCACAACCUCCUAGAAAGAGUAGA
