# Supplementary material for: Reciprocal negative feedback between Prrx1 and miR-140-3p regulates rapid chondrogenesis in the regenerating antler
Source: Cell Mol Biol Lett. 2024 Apr 20;29:56. doi: 10.1186/s11658-024-00573-x (PMC11031908; doi:10.1186/s11658-024-00573-x)
Supplement: Supplementary file 3 — Additional file 3: Supplementary Table 3. Identified miRNAs. [file 11658_2024_573_MOESM3_ESM.xlsx]

## Sheet: Supplementary Data 1
sRNA.readcount	CA_1.tpm	CA_2.tpm	CA_3.tpm	PC_1.tpm	PC_2.tpm	PC_3.tpm	RM_1.tpm	RM_2.tpm	RM_3.tpm
bta-miR-148a	712861	465200	753304	305421	320510	344842	149108	139211	158311
bta-miR-21-5p	64149.1	263644	109339	474113	500008	461393	380366	295130	281853
bta-miR-140	50090.9	80976.2	45348.2	25628.7	22371.2	27576	6535.72	3607.24	9520.31
bta-miR-151-3p	23077.8	4135.38	4927.26	2696.16	2552.92	2785.75	3211.79	1697.14	3205.19
bta-miR-143	16232.1	36567.2	9277.74	76153.9	70700.7	66744.5	180442	221058	107662
bta-miR-26a	13620.7	18205.7	8394.26	7328.15	5801.42	7354.36	12157.3	26618.4	47227.3
bta-miR-26c	13620.7	18204.9	8393.7	7328.15	5801.42	7354.24	12157.3	26617.7	47226.5
bta-let-7f	10991.1	11240.1	6323.19	9435.27	7774.98	8892.05	20223.5	28167.9	31831.3
bta-let-7i	9129.15	10348.3	5478.27	9089.62	8196.5	8623.78	38587.6	51511.7	41052.7
bta-let-7a-5p	8766.97	6034.42	3542.39	3921.34	3300.14	3466.05	9654.77	13548.7	17468.7
bta-miR-126-3p	6294.08	5995.64	2275.43	2071.66	1869.68	2388.22	7764.53	7871.54	5160.06
bta-miR-24-3p	4378.16	2312.94	1812.86	2301.52	1647.02	2417.19	3695.88	3007.03	4367.66
bta-miR-451	4235.87	782.191	1521.21	73.6515	60.5485	44.587	220.479	445.855	275.591
bta-miR-100	4215.33	3037.92	914.65	4333.62	2498.23	1377.7	17675.3	15355.3	21603.2
bta-miR-1	4123.26	85.8196	32.8787	147.303	81.1789	166.983	133.05	97.9984	123.696
bta-let-7b	3632.49	1972.65	1240.6	1535.2	1153.84	1178.62	3939.58	6251.45	8262.79
bta-miR-3596	3630.97	1972.53	1240.6	1535.03	1153.84	1178.5	3939.42	6251.2	8262.34
bta-miR-455-5p	3549.55	4077.93	3318.19	571.056	392.955	771.593	1862.7	1326.59	2293.93
bta-miR-27b	3479.55	8499.61	3507.53	10928.5	6906.06	6319.62	14282.5	11823.6	20800.9
bta-miR-10b	2907.36	2309.23	946.395	1075.31	667.498	1008.64	5252.83	6590.08	3685.37
bta-let-7g	2680.61	4958.86	2324.18	4289.08	3118.86	3213.76	9359.47	11483.8	12797.4
bta-miR-99a-5p	1843.64	1396.93	747.706	1770.55	1133.94	1056.35	13373.4	18124	12122.5
bta-miR-181a	1649.61	3432.06	983.526	526.351	394.419	522.305	1169.08	919.14	2103.84
bta-miR-199a-3p	1620.69	4366.98	2128.33	3717.86	2501.29	2812.73	13598	11962.3	20044.3
bta-miR-3604	1618.41	4364.71	2126.06	3713.75	2499.33	2810.36	13591.7	11960.3	20038.3
bta-miR-199a-5p	1278.29	5317.82	1741.15	5028	4038.56	4074.65	14494.2	12020.4	19646.8
bta-miR-30d	1272.21	1205.66	494.03	1023.41	712.665	736.622	1526.93	1152.54	1317.51
bta-miR-378	1038.61	1417.76	1353.69	1784.25	1280.8	1472.75	1131.76	683.246	1400.31
bta-miR-99b	967.852	414.376	240.354	359.864	241.095	247.789	552.773	570.036	837.222
bta-let-7c	753.281	256.022	241.772	214.617	165.41	170.105	2243.61	5451.25	3489.1
bta-miR-532	703.062	1102.01	492.33	740.283	613.419	747.238	886.228	535.126	997.094
bta-miR-218	684.801	305.336	452.365	578.763	388.194	806.688	314.045	307.959	746.107
bta-miR-22-3p	642.952	570.934	161.559	470.342	338.51	385.921	1110.52	1117.88	1587.82
bta-miR-3600	642.952	570.934	161.559	470.342	338.51	385.921	1110.52	1117.88	1587.82
bta-miR-148b	628.495	849.339	2765.21	448.76	432.628	488.209	805.933	1250.79	1080.46
bta-miR-25	579.798	277.088	266.714	241.508	161.259	163.611	266.764	179.04	386.704
bta-miR-574	572.95	125.917	101.754	183.101	134.159	197.831	161.585	128.919	305.925
bta-miR-139	572.95	83.7848	94.101	21.0677	14.6488	23.3551	36.3317	37.1546	31.57
bta-miR-423-3p	571.428	140.399	77.6617	173.68	140.14	114.153	120.276	90.2682	159.423
bta-miR-23a	550.884	937.552	600.886	744.907	425.304	812.932	2343.97	2512.05	3555.72
bta-miR-148c	544.797	1688.26	1442.69	1591.21	1067.29	1541.56	2038.06	2274.91	2757.15
bta-miR-152	544.797	1688.14	1442.69	1591.21	1067.29	1541.56	2038.06	2274.91	2757.15
bta-miR-365-5p	511.318	3.94986	13.3215	13.7026	7.08026	11.6151	18.9124	10.4731	12.0213
bta-miR-199b	443.599	2109.94	555.819	3138.07	2039.6	2541.46	5100.04	4431.12	6849.33
bta-miR-129	420.772	96.951	79.9292	1.54154	10.2542	5.87	1.99078	1.2468	8.42614
bta-miR-7	394.141	334.421	130.381	1225.01	852.683	1004.52	1181.03	486.75	646.341
bta-miR-30a-5p	392.619	782.071	285.988	533.374	318.612	442.373	3419.66	5778.41	2812.08
bta-miR-224	387.293	210.539	133.215	230.375	160.16	163.86	282.027	153.356	264.244
bta-miR-155	372.836	119.932	100.053	256.239	139.774	154.743	309.732	301.476	530.735
bta-miR-26b	349.248	507.377	314.615	328.177	196.05	256.781	1051.63	2764.4	3262.15
bta-miR-92a	337.835	269.308	131.231	491.581	304.451	239.296	468.662	334.641	682.742
bta-let-7e	329.465	447.65	167.511	187.212	152.226	144.877	499.851	560.561	850.703
bta-miR-411a	313.487	673.031	301.293	1204.46	688.25	1275.04	5014.27	4032.4	7251.2
bta-miR-2419-5p	300.551	43.3287	33.4455	16.6144	10.3762	14.3628	21.4009	26.9308	26.8513
bta-miR-23b-3p	295.225	514.199	293.357	623.468	375.376	444.122	1726.67	1893.14	3925.12
bta-miR-379	283.051	837.609	308.946	1444.6	939.111	1514.96	4433.13	4088.75	7668.8
bta-miR-125a	279.247	160.268	64.907	58.4073	33.5702	37.593	184.147	190.261	344.91
bta-miR-192	279.247	296.239	133.499	165.973	131.107	155.742	160.589	129.667	176.05
bta-miR-423-5p	273.159	140.04	136.333	168.028	110.843	121.022	135.373	83.7849	204.137
bta-miR-27a-3p	248.05	429.457	188.202	264.803	176.64	251.661	728.127	560.062	650.948
bta-miR-191	248.05	270.266	198.973	252.299	143.314	170.355	382.561	466.053	611.401
bta-miR-125b	240.441	205.991	94.3844	256.239	148.563	123.52	1405.99	1769.71	2261.69
bta-miR-181b	237.398	348.186	154.19	226.949	162.236	196.333	117.29	87.7746	228.966
bta-miR-30e-5p	235.115	681.769	194.154	1140.4	671.404	684.042	1312.09	903.181	1588.16
bta-miR-455-3p	233.593	706.545	169.779	67.314	62.6237	103.537	344.736	206.969	332.889
bta-miR-149-5p	216.854	42.7302	32.5952	100.714	73	59.3245	28.5345	27.1802	29.323
bta-miR-122	207.723	11.4905	0.283437	1.88411	5.24916	0.124894	0.995389	0.24936	8.42614
bta-miR-450b	199.353	326.282	123.295	721.442	297.493	455.487	474.635	509.691	1081.58
bta-miR-320a	199.353	120.171	81.9132	132.573	84.5969	86.9259	199.078	126.675	209.979
bta-miR-1468	197.831	27.5293	14.4553	13.36	7.08026	10.9906	41.1427	28.6764	36.0639
bta-miR-101	194.027	549.987	117.91	585.101	298.714	355.197	573.676	822.638	1094.72
bta-miR-486	186.418	10.1739	22.3915	0.68513	1.46488	1.24894	0.995389	5.48591	8.0891
bta-miR-452	178.048	288.698	106.005	519.842	340.097	431.882	375.593	279.532	589.718
bta-miR-16b	175.005	355.008	111.391	365.688	196.172	291.252	665.417	634.87	1011.81
bta-miR-184	168.918	13.2859	39.1143	8.05028	7.44648	17.7349	1.82488	0	3.03341
bta-miR-10a	163.591	17.2357	29.4774	15.9293	12.6956	14.113	100.037	274.046	82.3515
bta-miR-1271	162.83	233.161	82.4801	136.17	110.965	147.499	181.493	139.392	301.544
bta-miR-660	157.504	162.662	52.7192	132.401	70.4364	106.659	226.783	203.976	288.286
bta-miR-214	155.982	258.177	177.998	567.973	372.202	387.045	800.127	740.848	1918.46
bta-miR-103	152.939	362.549	220.797	480.105	259.894	370.559	556.588	641.603	890.25
bta-miR-3431	141.525	216.165	59.5217	599.146	443.005	443.622	391.354	163.331	374.683
bta-miR-30c	138.482	191.987	60.372	150.729	86.306	88.9242	317.363	307.461	498.266
bta-miR-27a-5p	133.917	62.2401	51.5855	237.911	217.657	376.929	137.861	43.6379	82.3515
bta-miR-450a	132.395	333.344	66.6076	308.651	164.433	260.528	421.547	313.196	522.533
bta-miR-128	127.829	32.5564	20.124	31.1734	26.1237	26.6023	25.2165	20.1981	27.9748
bta-miR-425-5p	125.547	43.3287	102.321	64.7448	39.796	48.2089	45.1243	38.9001	68.7573
bta-miR-3120	123.264	132.5	70.5758	165.973	134.891	140.88	287.004	210.709	472.763
bta-miR-148d	122.503	231.246	208.609	56.8658	64.2107	74.1868	115.631	91.2657	124.37
bta-miR-195	111.851	247.165	73.6936	176.078	103.885	124.519	400.81	376.284	662.632
bta-miR-206	111.851	0	2.26749	0	0	0	0.165898	0	21.0092
bta-miR-126-5p	108.046	155.361	28.6271	103.797	71.2909	107.159	255.815	233.899	261.885
bta-miR-2898	105.764	152.847	43.0824	272.51	227.911	183.968	97.714	27.1802	38.6479
bta-miR-98	103.481	112.152	85.8813	135.656	96.8043	124.644	270.248	542.607	819.246
bta-miR-493	95.8721	97.0707	56.6873	248.873	163.823	302.243	602.542	446.105	812.505
bta-miR-185	93.5894	108.441	64.6236	89.752	57.7408	65.8189	95.3914	78.2989	104.934
bta-miR-3432a	92.0676	17.4751	11.054	6.8513	4.51672	8.74255	17.917	16.9565	33.4799
bta-let-7d	89.785	90.2482	60.6555	69.3694	57.9849	76.6847	119.613	122.934	190.431
bta-miR-340	87.5023	8.61787	7.93623	7.19386	2.68562	3.49702	5.64054	4.23912	5.72978
bta-miR-2478	86.7414	49.5527	45.9168	77.7622	67.1404	72.6881	84.4421	34.661	52.2421
bta-miR-145	85.9805	166.851	62.6395	380.247	211.431	262.651	912.937	779.748	659.599
bta-miR-127	82.937	403.484	289.672	715.789	540.175	822.549	2775.64	3843.63	5289.37
bta-miR-222	82.937	34.5912	28.3437	43.3345	36.8662	41.7145	31.3547	17.7045	22.245
bta-miR-1307	81.4152	91.0861	70.5758	165.973	112.063	109.906	88.0919	43.3886	82.1268
bta-miR-744	68.4801	11.3708	12.1878	13.5313	12.8177	13.6134	7.46542	4.23912	15.9535
bta-miR-186	65.4365	110.357	74.2604	137.026	65.1872	94.0449	234.746	256.591	491.525
bta-miR-497	63.1538	170.921	50.1683	149.187	92.0434	115.776	220.147	212.454	343.45
bta-miR-29a	61.6321	71.2171	23.8087	56.8658	35.6455	40.8402	117.29	75.8054	88.0813
bta-miR-93	60.8712	185.164	114.508	297.004	180.547	180.846	435.317	222.678	390.299
bta-miR-20a	60.8712	152.728	43.6493	542.965	253.425	289.503	311.723	151.112	372.098
bta-miR-499	58.5885	2.03477	0	1.37026	1.09866	2.37298	0.829491	0.24936	1.68523
bta-miR-197	57.0667	43.6878	31.178	34.0852	21.1187	28.6006	34.175	28.6764	40.7825
bta-miR-146b	56.3058	2.87262	5.10186	7.53643	5.00501	6.99404	141.511	280.28	112.349
bta-miR-28	54.0232	38.1819	17.0062	40.5939	26.612	39.4664	49.9353	35.9078	61.0053
bta-miR-221	53.2623	53.5026	34.2958	52.5837	40.8946	52.5802	49.4376	39.3988	53.1409
bta-miR-381	51.7405	62.0008	22.1081	128.976	74.4648	147	134.543	77.8002	219.192
bta-miR-342	50.9796	62.7189	32.8787	71.2535	34.913	48.5836	66.1933	36.6559	48.7593
bta-miR-2284x	49.4578	107.005	32.0284	137.882	75.3194	93.6702	196.423	204.974	432.879
bta-miR-374a	44.1316	55.5374	22.3915	65.4299	31.8612	48.9583	54.7464	74.3092	157.737
bta-miR-378c	42.6098	56.2555	32.0284	58.7499	42.8478	45.9608	51.7602	31.17	63.1399
bta-miR-409b	38.8054	30.761	16.1559	64.9161	36.6221	46.5853	210.193	148.868	290.983
bta-miR-374b	38.8054	64.3946	20.6909	59.7776	31.1287	49.7077	85.9352	58.3502	138.638
bta-miR-204	35.0009	18.1933	3.96811	26.5488	20.1421	10.616	160.423	276.789	242.673
bta-miR-382	32.7183	28.2474	20.124	41.6216	26.7341	43.0883	169.05	191.259	322.553
bta-miR-3578	31.9574	25.2551	17.0062	35.4555	20.1421	35.5947	141.179	165.824	272.445
bta-miR-193a-5p	31.9574	9.09664	7.36936	14.3877	6.71404	9.86659	14.1013	16.2084	19.7734
bta-miR-133a	31.9574	7.06186	3.68468	7.87899	3.17391	7.7434	11.447	8.97695	7.97675
bta-miR-194	31.1965	26.9308	11.054	14.0452	9.15551	10.9906	19.4101	19.9488	41.6813
bta-miR-193b	28.1529	52.3057	15.589	96.7746	60.1822	54.5785	84.4421	76.3041	134.931
bta-miR-339a	26.6311	59.7266	37.4137	61.3191	38.3311	40.5904	93.0688	110.965	148.637
bta-miR-194b	26.6311	23.8188	9.35341	10.2769	6.95819	9.11723	17.0875	16.7071	38.7603
bta-miR-15b	25.8702	20.4674	5.10186	21.7529	10.1321	11.3653	22.0644	22.9411	38.7603
bta-miR-331-5p	25.8702	8.49817	8.5031	8.05028	6.4699	7.99319	10.9493	6.73271	7.97675
bta-miR-1839	22.0658	26.4521	8.21967	27.7478	12.5736	13.7383	115.465	106.726	109.989
bta-miR-2285l	22.0658	42.8499	11.3375	67.6566	24.7809	46.7102	14.4331	8.47823	12.9201
bta-miR-182	22.0658	1.556	2.55093	1.88411	2.56354	1.62362	5.47464	8.22887	3.48281
bta-miR-708	20.544	26.9308	11.054	42.6493	21.2408	33.8462	20.5714	31.918	74.1501
bta-miR-17-5p	19.7831	92.6421	45.0664	251.957	129.52	152.495	150.47	72.5637	216.72
bta-miR-9-5p	19.7831	60.8038	106.289	63.7171	58.5953	56.2021	118.783	113.209	100.552
bta-miR-296-3p	19.7831	11.9693	5.10186	36.997	21.9732	26.3526	23.7234	7.48079	18.8746
bta-miR-194b-3p	19.0222	7.66032	2.55093	2.22667	3.05184	2.87255	7.46542	9.22631	23.5932
bta-miR-199c	18.2614	38.9001	10.2037	41.7929	31.495	34.2208	192.608	194.501	260.873
bta-miR-424-3p	18.2614	5.86494	2.26749	14.0452	4.39465	8.74255	17.5852	18.9513	28.7612
bta-miR-22-5p	16.7396	13.1662	4.53499	18.1559	8.78929	11.74	33.8432	44.8847	56.9607
bta-miR-3956	16.7396	0.359078	0.283437	1.37026	1.09866	2.24808	5.47464	8.47823	13.5942
bta-miR-652	15.9787	21.1856	7.36936	15.4154	9.76588	28.9753	20.5714	35.1597	57.7472
bta-miR-15a	15.9787	10.0542	1.70062	12.3323	5.00501	8.86745	13.6036	7.23143	18.9869
bta-miR-6529a	14.4569	11.6102	12.1878	10.1057	7.08026	11.3653	11.447	7.48079	14.493
bta-miR-6529b	14.4569	11.6102	11.9043	10.1057	7.08026	11.3653	11.2811	7.48079	14.493
bta-miR-95	14.4569	12.089	9.35341	2.74052	0.488294	1.9983	4.81105	5.23655	4.83099
bta-miR-107	13.696	58.1706	32.3118	60.634	33.3261	46.5853	76.3131	70.3194	166.613
bta-miR-503-5p	13.696	19.3902	5.3853	69.3694	24.903	43.8377	52.9215	46.1315	56.9607
bta-miR-424-5p	12.9351	73.1322	12.7547	85.9838	34.1806	73.937	182.82	201.732	314.014
bta-miR-142-5p	12.9351	9.81479	9.92029	1.19898	0.610368	1.24894	11.6129	17.2058	13.1448
bta-miR-215	12.9351	3.11201	1.98406	1.19898	1.8311	1.8734	0.165898	1.49616	2.92106
bta-miR-30b-5p	12.1742	75.6457	25.2259	65.0873	29.7859	42.3389	172.866	174.302	268.176
bta-miR-370	12.1742	6.4634	3.68468	36.1406	19.4097	26.1028	84.4421	39.8976	104.709
bta-miR-654	12.1742	17.4751	6.51905	28.4329	16.9682	37.3432	59.7233	68.8233	130.1
bta-miR-365-3p	12.1742	28.9656	8.5031	35.9693	15.1371	20.2328	28.0368	32.6661	61.23
bta-miR-151-5p	12.1742	22.8613	4.25155	12.8462	8.42307	12.2396	18.4147	20.9462	34.2663
bta-miR-183	12.1742	0.837848	3.40124	0.856412	1.34281	0.749362	2.15668	2.24424	19.324
bta-miR-2904	11.4133	13.8843	7.08592	12.8462	11.4749	7.11894	10.1198	4.73783	7.41501
bta-miR-362-5p	10.6525	15.7994	5.95217	20.7252	8.42307	12.9889	25.3824	22.193	43.2542
bta-miR-154c	9.89157	24.537	7.08592	49.8432	25.8796	48.4587	166.23	185.524	368.391
bta-miR-2285bp	9.89157	1.6757	0.283437	2.05539	1.22074	0.874255	23.0598	0.748079	1.23583
bta-miR-132	9.89157	4.06955	6.80248	1.54154	1.46488	1.24894	7.13362	16.7071	18.8746
bta-miR-495	9.13068	7.42094	1.13375	17.6421	7.08026	14.3628	101.198	72.5637	103.473
bta-miR-34a	9.13068	17.4751	8.78654	29.9744	17.4565	26.7272	77.1426	114.705	122.685
bta-miR-431	9.13068	3.71047	5.3853	10.7908	6.34782	12.6143	14.1013	17.2058	31.0082
bta-miR-200a	9.13068	1.07723	3.96811	2.22667	1.58696	1.12404	3.31796	4.98719	1.90993
bta-miR-411c-5p	8.36979	9.45571	5.3853	15.9293	7.20234	13.2387	45.1243	35.1597	78.7564
bta-miR-29d-5p	8.36979	2.39385	4.25155	1.37026	1.70903	2.12319	4.97694	7.73015	8.20145
bta-miR-677	8.36979	2.87262	6.23561	8.39284	6.34782	6.11979	1.99078	9.97439	6.51622
bta-miR-375	8.36979	0.957541	2.26749	0.342565	0	0.374681	0.165898	0.498719	0.224697
bta-miR-19b	7.6089	50.1512	9.63685	144.391	46.8762	90.2981	81.6219	93.7592	178.522
bta-miR-154b	7.6089	4.42863	1.70062	8.05028	4.76087	8.49277	23.0598	22.4424	42.2431
bta-miR-92b	7.6089	4.66801	3.40124	9.42054	6.4699	5.99489	9.78799	11.2212	11.2349
bta-miR-200c	7.6089	1.31662	4.53499	2.56924	1.58696	1.8734	3.31796	3.7404	1.57288
bta-miR-330	7.6089	0.718155	1.70062	1.54154	0.732441	0.749362	1.82488	2.24424	2.13462
bta-miR-1343-3p	7.6089	1.79539	0.85031	1.37026	0.976588	0.999149	0.663592	0.997439	2.47167
bta-miR-369-5p	6.84801	5.50586	3.1178	10.1057	4.27257	6.74425	31.6865	16.4577	27.6378
bta-miR-30f	6.84801	4.06955	1.41718	3.76821	2.19732	1.9983	16.0921	24.6866	17.414
bta-miR-425-3p	6.84801	4.7877	3.40124	4.45334	1.46488	4.37128	3.98155	6.23399	7.6397
bta-miR-328	6.84801	4.66801	7.65279	2.56924	1.22074	1.37383	3.98155	5.73527	7.75205
bta-miR-339b	6.08712	15.56	7.08592	11.6472	7.20234	8.24298	30.857	40.895	45.0518
bta-let-7a-3p	6.08712	6.10432	1.98406	16.957	7.32441	5.49532	18.9124	13.2161	22.3574
bta-miR-449a	6.08712	7.42094	0.566873	10.6195	3.05184	13.3636	10.1198	9.97439	47.6358
bta-miR-130b	6.08712	0.837848	1.41718	2.74052	2.19732	3.74681	6.47003	4.23912	8.20145
bta-miR-331-3p	6.08712	2.99231	1.70062	2.56924	1.70903	2.12319	4.81105	1.74552	4.60629
bta-miR-500	5.32623	14.2434	7.65279	29.2893	16.3578	20.4826	20.9032	19.2007	25.8402
bta-miR-484	5.32623	9.45571	5.10186	14.9016	10.9866	6.24468	9.78799	8.72759	11.4596
bta-miR-181d	5.32623	2.99231	1.13375	2.74052	1.70903	1.74851	8.9585	7.48079	14.0436
bta-miR-150	5.32623	1.556	0.566873	0.68513	0.366221	0.749362	5.97233	16.9565	9.88668
bta-miR-1388-5p	5.32623	2.63324	1.13375	4.28206	1.95318	1.74851	3.15206	1.2468	3.25811
bta-miR-1246	5.32623	0.837848	1.13375	0.68513	0.366221	0.374681	1.32718	0	0.337046
bta-miR-129-3p	5.32623	3.59078	2.26749	0	0.244147	0.124894	0.663592	0	0.449394
bta-miR-31	5.32623	0	0.85031	0	0	0	0.165898	0	2.58402
bta-miR-29b	4.56534	0.718155	1.13375	6.16617	2.19732	3.37213	4.97694	3.98976	4.83099
bta-miR-142-3p	4.56534	2.03477	2.26749	0	0.122074	0.499574	1.49308	2.24424	1.01114
bta-miR-106b	3.80445	25.6142	11.054	53.2688	25.3913	31.723	58.0643	39.1495	78.644
bta-miR-543	3.80445	1.07723	0.283437	4.45334	1.46488	1.37383	21.0691	8.72759	16.4029
bta-miR-769	3.80445	10.1739	5.10186	24.836	16.3578	12.864	17.5852	17.4552	34.491
bta-miR-16a	3.80445	6.34371	3.96811	3.76821	3.05184	2.24808	12.4424	7.97951	13.8189
bta-miR-2387	3.80445	5.14678	2.26749	11.3046	7.93478	9.61681	4.64515	2.4936	7.8644
bta-miR-2285bc	3.80445	2.03477	1.41718	4.96719	0.610368	2.74766	1.99078	1.99488	5.72978
bta-miR-7857-5p	3.80445	2.51354	3.40124	6.33745	3.78428	7.49362	0.829491	0	1.01114
bta-miR-34c	3.80445	0.359078	2.83437	0	0.122074	0	0.331796	0.24936	18.2005
bta-miR-483	3.80445	0	0	0.171282	0	0.499574	0.165898	0	0.78644
bta-miR-133b	3.80445	0.119693	0	0	0.122074	0	0.165898	0.24936	0.449394
bta-miR-135b	3.80445	2.51354	0.566873	6.33745	5.49331	3.12234	0	0.24936	0.112349
bta-miR-6119-5p	3.04356	7.66032	3.96811	20.04	12.2074	9.49191	15.7603	8.97695	17.6387
bta-miR-136	3.04356	0.957541	0	1.37026	0.976588	0	9.45619	14.4629	0.112349
bta-miR-503-3p	3.04356	1.31662	0	2.05539	1.22074	1.8734	4.81105	2.99232	5.39273
bta-miR-2285u	3.04356	2.99231	1.41718	2.22667	2.44147	1.74851	3.98155	4.98719	11.9089
bta-miR-2284y	3.04356	3.2317	1.41718	2.05539	2.80769	1.9983	3.98155	5.23655	12.1336
bta-miR-200b	3.04356	0.239385	1.41718	0.342565	0.732441	0.374681	2.32257	1.49616	0.898789
bta-miR-369-3p	2.28267	5.62555	1.70062	14.2164	5.61538	12.7391	34.0091	61.0931	124.482
bta-miR-1260b	2.28267	7.66032	4.25155	54.4678	41.6271	55.9523	30.1935	6.73271	12.1336
bta-miR-454	2.28267	8.97694	2.26749	11.8185	6.83612	8.36787	9.45619	15.959	21.1215
bta-miR-376e	2.28267	0.957541	0	5.65232	1.95318	2.49787	8.4608	14.7122	30.2218
bta-miR-3957	2.28267	1.79539	0.85031	2.74052	1.95318	3.9966	8.4608	7.97951	14.1559
bta-miR-671	2.28267	0.598463	0.85031	2.9118	5.12709	4.49617	3.98155	1.99488	4.26925
bta-miR-2887	2.28267	4.06955	1.13375	3.59693	4.76087	2.62277	2.65437	1.2468	4.26925
bta-miR-181c	2.28267	0.359078	0	0	0	0	0.995389	1.99488	3.48281
bta-miR-491	2.28267	0.359078	0.85031	0.856412	0.488294	0.124894	0.331796	1.2468	1.23583
bta-miR-133c	2.28267	0	0	0.513847	0	0.124894	0	0.24936	0
bta-miR-196b	2.28267	0	0	0.171282	0	0	0	0	0.78644
bta-miR-494	1.52178	16.6373	6.23561	48.8155	23.194	41.3398	81.1242	55.6072	132.684
bta-miR-409a	1.52178	6.58309	5.10186	14.559	8.78929	17.1104	50.5989	47.8771	80.6663
bta-miR-411b	1.52178	3.83016	0.85031	8.39284	6.59197	10.616	22.5621	18.702	40.6702
bta-miR-323	1.52178	4.7877	1.98406	10.1057	4.76087	7.49362	19.576	13.4654	37.8615
bta-miR-18a	1.52178	6.10432	1.98406	20.3826	8.91137	12.1147	13.2718	4.48847	13.0324
bta-miR-17-3p	1.52178	3.94986	0.85031	4.11078	3.54013	2.74766	6.63592	2.4936	3.9322
bta-miR-190a	1.52178	0.598463	0.85031	2.9118	0.610368	1.24894	0.829491	0.748079	1.79758
bta-miR-7857-3p	1.52178	0.47877	0.85031	2.05539	1.70903	0.999149	0.663592	0	0.561743
bta-miR-217	1.52178	0.718155	0.283437	0.171282	0	0	0.497694	0.24936	1.01114
bta-miR-146a	1.52178	0.119693	0	0	0	0	0.165898	0.997439	0.449394
bta-miR-11988	1.52178	0.119693	0	0.513847	0	0	0	0	0
bta-miR-12048	1.52178	0	0	0	0	0	0	0	0
bta-miR-208a	1.52178	0	0	0	0	0	0	0	0
bta-miR-99a-3p	0.76089	0.957541	1.13375	1.19898	0.610368	0.249787	13.6036	27.6789	27.9748
bta-miR-24	0.76089	2.63324	1.13375	3.76821	1.34281	3.24723	7.79721	3.24168	9.21258
bta-miR-361	0.76089	3.83016	3.68468	5.13847	2.44147	3.9966	7.13362	11.9693	13.7065
bta-miR-485	0.76089	1.07723	0.85031	2.22667	1.46488	2.37298	6.80182	7.97951	11.7966
bta-miR-2285ce	0.76089	7.18155	0	12.6749	6.95819	1.8734	5.47464	5.98463	1.01114
bta-miR-376c	0.76089	1.556	0.283437	1.54154	1.22074	1.9983	4.97694	8.22887	17.414
bta-miR-656	0.76089	0.837848	0.283437	2.22667	0.976588	1.12404	4.47925	0.997439	5.84213
bta-miR-433	0.76089	2.03477	1.70062	1.19898	0.610368	1.37383	3.98155	4.48847	14.0436
bta-miR-1296	0.76089	1.556	1.41718	3.08308	1.22074	1.37383	3.31796	2.99232	4.83099
bta-miR-29c	0.76089	1.19693	0.566873	0.342565	0.732441	1.49872	3.31796	3.49104	4.38159
bta-miR-505	0.76089	2.39385	1.41718	1.71282	1.58696	2.12319	2.48847	3.49104	8.53849
bta-miR-582	0.76089	0.47877	0.85031	2.05539	1.22074	1.74851	1.82488	0.997439	4.04455
bta-miR-2331-3p	0.76089	0	0.85031	0.342565	0.732441	0.249787	1.49308	0.748079	0.561743
bta-miR-223	0.76089	5.02709	1.13375	0.68513	0	0.624468	1.32718	3.7404	2.02227
bta-miR-299	0.76089	0.359078	0.283437	0.513847	0.976588	0.624468	0.995389	2.4936	6.85326
bta-miR-2355-3p	0.76089	0.957541	1.13375	1.02769	1.8311	2.24808	0.829491	0.24936	1.79758
bta-miR-299-2	0.76089	0.359078	0.283437	0.513847	0.976588	0.499574	0.829491	2.4936	6.51622
bta-miR-96	0.76089	0.359078	0.85031	0	0.122074	0.499574	0.663592	0.748079	1.90993
bta-miR-490	0.76089	0	0	0	0.122074	0	0.497694	0.997439	0.561743
bta-miR-141	0.76089	0	0.283437	0.171282	0	0	0.331796	0	0.224697
bta-miR-1343-5p	0.76089	0.119693	0	0	0.366221	0	0.165898	0	0
bta-miR-191b	0.76089	0.119693	0	0	0	0	0.165898	0	0
bta-miR-2349	0.76089	0.239385	0	0	0.244147	0	0.165898	0.24936	0.224697
bta-miR-3533	0.76089	0.598463	0	1.19898	0.976588	0.624468	0	0	0
bta-miR-196a	0.76089	0	0.85031	0	0	0	0	0	2.02227
bta-miR-216b	0.76089	0.47877	0.283437	0	0	0	0	0.24936	0.337046
bta-miR-219	0.76089	0	0	0	0	0	0	0	0
bta-miR-758	0	4.42863	1.41718	19.8688	13.1839	13.9881	41.1427	33.4142	61.1176
bta-miR-432	0	3.94986	2.26749	11.6472	4.39465	15.1121	40.3132	51.8668	121.112
bta-miR-380-3p	0	5.38617	3.1178	6.33745	6.95819	7.11894	28.8663	20.1981	69.5438
bta-miR-1298	0	0.119693	0	0.513847	0	0.499574	25.5483	4.73783	16.7399
bta-miR-411c-3p	0	0.598463	1.41718	3.25437	1.22074	3.24723	14.1013	21.9437	44.3777
bta-miR-655	0	1.31662	0	5.48104	1.70903	3.37213	12.1106	16.2084	39.9961
bta-miR-3601	0	2.99231	1.41718	5.30976	2.44147	3.62191	11.6129	17.9539	24.7167
bta-miR-542-5p	0	2.99231	1.41718	5.30976	2.44147	3.62191	11.6129	17.9539	24.7167
bta-miR-193a-3p	0	2.39385	0.566873	5.8236	2.80769	4.12149	11.2811	15.959	18.9869
bta-miR-130a	0	2.39385	0.283437	5.13847	2.44147	2.87255	10.7834	18.702	47.2988
bta-miR-138	0	7.30125	2.83437	8.39284	6.59197	11.3653	10.4516	15.7097	27.5254
bta-miR-487b	0	2.03477	1.41718	2.56924	2.19732	3.9966	8.4608	19.6994	33.5922
bta-miR-21-3p	0	2.51354	1.70062	9.93438	5.61538	9.99149	7.46542	4.48847	5.39273
bta-miR-410	0	0.957541	0.283437	8.22156	1.58696	4.49617	7.46542	10.2237	14.493
bta-miR-665	0	0.119693	0.283437	2.74052	2.3194	2.49787	7.29952	13.4654	22.8068
bta-miR-324	0	2.51354	1.13375	2.56924	1.22074	3.24723	6.80182	14.9616	26.2896
bta-miR-874	0	1.07723	0.283437	1.71282	0.854515	0.499574	6.80182	4.73783	14.1559
bta-miR-335	0	2.99231	1.13375	1.71282	0.488294	1.12404	6.30413	4.23912	14.1559
bta-miR-2285f	0	3.71047	0.283437	4.28206	2.19732	4.37128	5.97233	6.23399	5.50508
bta-miR-664b	0	2.03477	1.41718	0.68513	0	0.249787	5.30874	6.73271	8.0891
bta-miR-380-5p	0	0.359078	0	0.68513	0.366221	1.12404	4.64515	0.748079	5.72978
bta-miR-504	0	0.47877	0	0.68513	0.122074	0.249787	4.64515	2.24424	3.48281
bta-miR-4286	0	1.19693	0.85031	4.79591	3.17391	3.37213	4.31335	2.24424	3.03341
bta-miR-376d	0	0	0	0.68513	0.122074	1.9983	3.48386	4.23912	9.21258
bta-miR-376b	0	0.119693	0	0.513847	0.732441	0.624468	3.31796	7.48079	19.7734
bta-miR-134	0	0.718155	0	0.513847	0.610368	1.37383	3.15206	2.4936	5.84213
bta-miR-3065	0	1.19693	0	0.171282	0.854515	0.124894	3.15206	0.498719	1.12349
bta-miR-338	0	1.19693	0	0.171282	0.854515	0.124894	3.15206	0.498719	1.34818
bta-miR-421	0	1.79539	1.13375	2.22667	0.976588	2.49787	2.98617	2.74296	3.9322
bta-miR-1306	0	2.51354	0.85031	5.30976	1.46488	2.37298	2.82027	3.49104	4.1569
bta-miR-1197	0	1.31662	0.283437	1.88411	0.854515	0.749362	2.65437	5.23655	8.0891
bta-miR-193a	0	0.598463	0	1.02769	0.854515	1.37383	2.65437	2.4936	7.75205
bta-miR-6123	0	2.63324	1.98406	4.11078	1.34281	4.24638	2.48847	4.23912	5.39273
bta-miR-363	0	1.79539	0.566873	0.342565	0.732441	0.499574	2.48847	0.748079	1.90993
bta-miR-2285bn	0	3.94986	0	2.56924	1.46488	1.37383	2.15668	2.24424	0.78644
bta-miR-1248	0	0.359078	0	1.02769	0.366221	0.124894	2.15668	0.24936	1.23583
bta-miR-205	0	0.359078	1.41718	0.171282	0.244147	0.249787	2.15668	3.7404	0.449394
bta-miR-19a	0	1.19693	0.566873	3.08308	0.244147	2.87255	1.99078	1.2468	3.59515
bta-miR-2332	0	0.119693	1.13375	1.02769	0.366221	0.749362	1.82488	9.97439	3.14576
bta-miR-6119-3p	0	0.957541	0.283437	3.08308	1.34281	1.37383	1.65898	0.498719	1.46053
bta-miR-135a	0	0.957541	0.566873	0.68513	0	0.249787	1.49308	1.74552	5.28038
bta-miR-378d	0	0.718155	1.13375	0.68513	0.976588	1.62362	1.49308	0	1.01114
bta-miR-374c	0	0.359078	0.283437	0.171282	0.366221	0.124894	1.32718	0.748079	2.47167
bta-miR-188	0	1.79539	0	2.05539	2.44147	0.999149	1.16129	0.24936	2.69637
bta-miR-1434-3p	0	0.837848	0.283437	1.02769	0.854515	0.874255	1.16129	0.24936	0.898789
bta-miR-2285k	0	0.47877	0.283437	0.856412	0.610368	0.499574	1.16129	0	0.78644
bta-miR-345-3p	0	0.598463	0.566873	0.68513	0	1.24894	1.16129	1.49616	4.38159
bta-miR-376a	0	0	0	0.342565	0	0.374681	1.16129	8.72759	9.88668
bta-miR-1185	0	0	0	0	0	0	1.16129	0.498719	2.02227
bta-miR-23b-5p	0	0.359078	0	0.856412	0.122074	0.499574	0.995389	0	0.112349
bta-miR-345-5p	0	0.239385	0.566873	0.68513	0.366221	0.999149	0.995389	1.99488	6.29152
bta-miR-7180	0	0.837848	0.283437	0.68513	0	0.874255	0.995389	0.748079	0.561743
bta-miR-502a	0	0.47877	0	0.342565	0.122074	0	0.995389	0.24936	1.46053
bta-miR-2285bl	0	0.47877	0.566873	1.71282	0.854515	0.999149	0.829491	1.49616	0.898789
bta-miR-2285co	0	0.47877	0.566873	1.54154	0.854515	1.12404	0.829491	1.2468	1.12349
bta-miR-326	0	0.957541	1.41718	0.513847	0	0.249787	0.829491	1.2468	0.78644
bta-miR-362-3p	0	0.119693	0	0.342565	0.244147	0	0.829491	0.498719	1.12349
bta-miR-377	0	0.119693	0	0.342565	0	0	0.829491	0	1.23583
bta-miR-11989	0	0.359078	0	0.171282	0.122074	0.749362	0.829491	0.498719	2.02227
bta-miR-11992	0	1.556	0.283437	2.74052	0.488294	1.12404	0.663592	1.74552	1.46053
bta-miR-669	0	1.556	1.41718	1.71282	0.244147	0.499574	0.663592	0	0.674091
bta-miR-760-3p	0	0.598463	0	1.19898	0.122074	0.499574	0.663592	0.997439	0.898789
bta-miR-2285av	0	0.598463	0	1.02769	1.09866	0.124894	0.663592	0.498719	5.28038
bta-miR-2285o	0	1.19693	0	1.02769	1.46488	0.374681	0.663592	1.2468	5.84213
bta-miR-187	0	0.957541	0.283437	0.342565	0.732441	0.249787	0.663592	0.24936	3.9322
bta-miR-301b	0	0.47877	0	0.342565	0.122074	0	0.663592	1.49616	0.337046
bta-miR-2314	0	0	0	0.171282	0	0	0.663592	0	0
bta-miR-2424	0	0.239385	0	0	0.122074	0.374681	0.663592	0.24936	1.01114
bta-miR-1814c	0	0.359078	0.283437	0.68513	0.488294	0.374681	0.497694	0.24936	1.46053
bta-miR-2310	0	0.359078	0.283437	0.68513	0.488294	0.374681	0.497694	0.24936	1.46053
bta-miR-2285b	0	0.239385	0	0.342565	0.488294	0.624468	0.497694	0.24936	0.674091
bta-miR-1247-3p	0	0	0	0	0	0	0.497694	0.24936	0
bta-miR-33a	0	0.239385	0.283437	0.856412	0.244147	0.374681	0.331796	0.748079	0.561743
bta-miR-147	0	0.359078	0.85031	0.342565	0	0.249787	0.331796	0.498719	0.561743
bta-miR-539	0	0	0	0.342565	0	0.374681	0.331796	0	1.01114
bta-miR-502b	0	0.837848	0.566873	0.171282	0.976588	0.249787	0.331796	0.498719	0.78644
bta-miR-7859	0	0.47877	0	0.171282	0.244147	0.249787	0.331796	0.748079	0.449394
bta-miR-378b	0	0.239385	0	0	0.366221	0.499574	0.331796	0	0.224697
bta-miR-592	0	0	0.566873	0	0.122074	0	0.331796	0.748079	1.01114
bta-miR-449c	0	0.47877	0	0.856412	0.244147	0.124894	0.165898	0	0.449394
bta-miR-628	0	0.119693	0	0.68513	0.122074	0.499574	0.165898	0	0.224697
bta-miR-2285br	0	0.359078	0	0.342565	0.244147	0.249787	0.165898	0	1.12349
bta-miR-2459	0	0	0	0.342565	0.122074	0	0.165898	0	0.112349
bta-miR-212	0	0	0.283437	0.171282	0	0.374681	0.165898	0	0.112349
bta-miR-2284ab	0	0.718155	1.13375	0.171282	0.488294	0.624468	0.165898	0.24936	1.01114
bta-miR-2284d	0	0	0	0.171282	0	0	0.165898	0	0
bta-miR-2285aj-5p	0	0.359078	0.566873	0.171282	0.366221	0.124894	0.165898	0	0.112349
bta-miR-2285ch	0	0.239385	0	0.171282	0.122074	0.124894	0.165898	0.24936	0.674091
bta-miR-301a	0	0.239385	0	0.171282	0.122074	0	0.165898	0	1.01114
bta-miR-496	0	0	0	0.171282	0	0.249787	0.165898	0.24936	0.337046
bta-miR-541	0	0	0	0.171282	0	0.124894	0.165898	0.498719	0.78644
bta-miR-10172-5p	0	0	0	0	0	0.124894	0.165898	0.24936	0.112349
bta-miR-106a	0	0.359078	0	0	0.488294	0.374681	0.165898	0	1.79758
bta-miR-12034	0	0.119693	0.566873	0	0	0	0.165898	0	0.112349
bta-miR-12058	0	0	0	0	0	0	0.165898	0	0
bta-miR-1291	0	0	0.283437	0	0.488294	0.249787	0.165898	0.24936	0.674091
bta-miR-154a	0	0	0	0	0	0	0.165898	0.498719	0
bta-miR-1911	0	0	0	0	0	0	0.165898	0	0
bta-miR-20b	0	0.837848	1.98406	0	0	0.249787	0.165898	0.748079	1.23583
bta-miR-211	0	0	0.283437	0	0	0	0.165898	0	0.674091
bta-miR-2285cj	0	0.119693	0	0	0	0	0.165898	0	0
bta-miR-2403	0	0.119693	0	0	0.122074	0	0.165898	0	0.112349
bta-miR-2411-3p	0	0	0	0	0	0	0.165898	0	0
bta-miR-2427	0	0	0	0	0	0	0.165898	0.24936	0
bta-miR-2890	0	0.239385	0	0	0	0	0.165898	0	0
bta-miR-1434-5p	0	0	0	0.68513	0	0	0	0	0
bta-miR-2448-3p	0	0	0.283437	0.68513	0.122074	0	0	0	0
bta-miR-2285cs	0	0.359078	0	0.513847	0	0	0	0	0.337046
bta-miR-10167-3p	0	0.239385	0	0.342565	0	0.124894	0	0	0.337046
bta-miR-2285ab	0	0	0	0.342565	0	0.249787	0	0	0.78644
bta-miR-2285bs	0	0	0	0.342565	0.122074	0.124894	0	0	0
bta-miR-2285e	0	0.239385	0	0.342565	0	0	0	0.997439	0
bta-miR-11977	0	0	0	0.171282	0	0	0	0	0
bta-miR-12053	0	0.239385	0	0.171282	0.488294	0.749362	0	0	0
bta-miR-1277	0	0	0	0.171282	0	0	0	0	0
bta-miR-2285be	0	0	0	0.171282	0	0	0	0	0
bta-miR-2404	0	0	0	0.171282	0	0	0	0	0
bta-miR-2447	0	0.239385	0	0.171282	0	0	0	0.498719	0.449394
bta-miR-2889	0	0.359078	0.85031	0.171282	0.122074	0	0	0	0
bta-miR-3154	0	0	0	0.171282	0	0	0	0	0
bta-miR-10173-5p	0	0	0	0	0	0	0	0.24936	0
bta-miR-105a	0	0.119693	0.283437	0	0	0	0	0	0
bta-miR-1193	0	0	0	0	0	0	0	0	0.112349
bta-miR-11995	0	0.119693	0	0	0	0	0	0	0.112349
bta-miR-12006	0	0.119693	0	0	0	0	0	0	0
bta-miR-12031	0	0.239385	0	0	0	0	0	0	0.224697
bta-miR-12045	0	0	0	0	0	0.124894	0	0	0
bta-miR-1247-5p	0	0	0	0	0	0	0	0	0.112349
bta-miR-124a	0	0	0	0	0	0	0	0	0.112349
bta-miR-144	0	0.837848	1.98406	0	0	0.124894	0	0	0.898789
bta-miR-153	0	0.119693	0	0	0	0	0	0	0
bta-miR-202	0	0.119693	0.566873	0	0	0	0	0	0.112349
bta-miR-210	0	0.119693	0.283437	0	0.122074	0	0	0	0
bta-miR-216a	0	0.119693	0	0	0	0	0	0	0
bta-miR-219-5p	0	0	0	0	0.122074	0	0	0	0
bta-miR-219b-3p	0	0	0	0	0.122074	0	0	0	0
bta-miR-2284h-5p	0	0.598463	0	0	0.366221	0.249787	0	0.748079	0.561743
bta-miR-2284k	0	0	0	0	0	0	0	0	0.112349
bta-miR-2284z	0	0.239385	0	0	0.244147	0	0	0	0.112349
bta-miR-2285ad	0	0	0	0	0	0.124894	0	0	0
bta-miR-2285af	0	0	0	0	0.122074	0	0	0	0
bta-miR-2285au	0	0	0	0	0	0.124894	0	0	1.01114
bta-miR-2285c	0	0.119693	0	0	0	0	0	0	0
bta-miR-2285cy	0	0.119693	0	0	0	0	0	0	0
bta-miR-2285da	0	0.718155	0	0	0	0.249787	0	0	0
bta-miR-2285dd	0	0.598463	0	0	0	0.249787	0	0	0
bta-miR-2285w	0	0	0	0	0.244147	0.124894	0	0	0.674091
bta-miR-2285x	0	0	0	0	0	0.124894	0	0	0.112349
bta-miR-2285y	0	0.239385	0	0	0	0	0	0	0.112349
bta-miR-2330-5p	0	0	0	0	0	0	0	0	0.112349
bta-miR-2366	0	0	0	0	0	0	0	0	0.112349
bta-miR-2432	0	0	0	0	0.122074	0	0	0	0.337046
bta-miR-2903	0	0	0	0	0	0	0	0	0.112349
bta-miR-302a	0	0	0	0	0	0	0	0.24936	0
bta-miR-302d	0	0	0	0	0	0	0	0.24936	0
bta-miR-3064	0	0	0	0	0	0	0	0	0.224697
bta-miR-33b	0	0	0	0	0	0.124894	0	0	0.112349
bta-miR-383	0	0	0	0	0	0	0	0.498719	0
bta-miR-412	0	0	0	0	0	0	0	0.24936	0.561743
bta-miR-429	0	0	0	0	0	0	0	0.498719	0.112349
bta-miR-449b	0	0	0	0	0.122074	0.249787	0	0	0.674091
bta-miR-4523	0	0	0	0	0	0.124894	0	0	0
bta-miR-507b	0	0	0	0	0	0	0	0	0.112349
bta-miR-544a	0	0	0	0	0.122074	0	0	0	0
bta-miR-545-3p	0	0.119693	0	0	0.122074	0.124894	0	0	0
bta-miR-6527	0	0	0	0	0.122074	0	0	0.24936	0
bta-miR-760-5p	0	0	0	0	0	0	0	0	0.112349
bta-miR-767	0	0	0	0	0.244147	0	0	0	0
bta-miR-9-3p	0	0.119693	0	0	0	0.124894	0	0	0.674091

## Sheet: RMvsPC.DE
sRNA	PC_readcount	RM_readcount	log2FoldChange	pval	padj
bta-miR-140	249365	27199.5	3.19654	8.12574e-31	2.67337e-28
bta-miR-2285l	430.414	52.3909	3.04426	1.15583e-19	1.90135e-17
bta-let-7c	1799.81	16852.9	-3.22705	2.6861e-19	2.94575e-17
bta-miR-149-5p	758.988	125.579	2.6057	8.37763e-19	6.8906e-17
bta-miR-146b	63.1345	839.332	-3.72944	1.07254e-17	7.05734e-16
bta-miR-148a	3.24993e+06	656714	2.30707	4.99226e-17	2.73742e-15
bta-miR-125b	1686.76	7794.63	-2.20839	9.58345e-17	4.50422e-15
bta-miR-99a-5p	12760.6	66453	-2.38063	1.904e-13	7.83022e-12
bta-miR-2898	2256.73	250.885	3.16961	1.88085e-12	6.87556e-11
bta-miR-378	14756.9	4549.04	1.69752	3.19524e-12	1.05123e-10
bta-miR-27a-5p	2747.52	392.502	2.80708	7.68738e-12	2.29923e-10
bta-miR-99a-3p	6.47693	100.099	-3.96732	8.63081e-12	2.36628e-10
bta-miR-181b	1903.29	589.336	1.68734	1.00916e-11	2.55395e-10
bta-miR-7857-5p	56.5225	2.45245	4.34707	1.31085e-11	3.08049e-10
bta-miR-1307	1255.51	308.772	2.02232	1.68041e-11	3.68571e-10
bta-miR-184	109.406	6.24986	3.98774	2.07938e-11	4.27572e-10
bta-miR-204	187.609	1002.53	-2.41945	5.60153e-11	1.08406e-09
bta-miR-199c	351.025	933.223	-1.41047	9.25492e-10	1.65006e-08
bta-miR-135b	49.555	0.549712	6.84049	9.5292e-10	1.65006e-08
bta-miR-26b	2503.11	9979.45	-1.99512	1.68725e-09	2.77552e-08
bta-miR-3578	291.456	810.048	-1.473	1.88153e-09	2.94773e-08
bta-miR-382	359.294	953.458	-1.40715	2.20373e-09	3.29558e-08
bta-miR-3431	4844.88	1331.26	1.86303	3.03188e-09	4.33691e-08
bta-miR-30a-5p	4149.02	18666	-2.16942	3.31876e-09	4.54947e-08
bta-miR-452	4169.98	1732.96	1.26585	3.70409e-09	4.87458e-08
bta-miR-199a-3p	29220	64545.1	-1.14337	5.10074e-09	6.21534e-08
bta-miR-3604	29193.5	64524.7	-1.14422	4.96135e-09	6.21534e-08
bta-miR-1260b	496.603	74.8457	2.73019	7.30721e-09	8.28991e-08
bta-miR-222	401.743	106.43	1.9217	1.49712e-08	1.64184e-07
bta-miR-495	121.878	403.624	-1.72252	1.59034e-08	1.68782e-07
bta-miR-125a	413.753	1000.55	-1.2752	1.72133e-08	1.76974e-07
bta-miR-218	5735.66	1844.58	1.63594	2.4546e-08	2.44717e-07
bta-miR-423-3p	1406.86	525.169	1.42049	4.00314e-08	3.87363e-07
bta-miR-2387	93.6661	20.3701	2.15297	5.08132e-08	4.77644e-07
bta-miR-21-5p	4.81645e+06	1.44268e+06	1.73921	5.41128e-08	4.94531e-07
bta-miR-1298	2.94858	68.5107	-4.48398	6.24926e-08	5.55678e-07
bta-miR-127	6779.31	16863.6	-1.31461	8.69864e-08	7.53119e-07
bta-miR-425-5p	490.592	215.181	1.18673	1.77789e-07	1.49981e-06
bta-miR-154c	394.416	987.257	-1.32329	2.80095e-07	2.30379e-06
bta-miR-411a	10130.6	22998.4	-1.18276	3.01282e-07	2.37411e-06
bta-miR-20a	3406.86	1174.51	1.53539	3.03078e-07	2.37411e-06
bta-miR-23b-3p	4626.37	10300.3	-1.15492	3.75627e-07	2.87398e-06
bta-miR-296-3p	273.261	72.4614	1.90791	6.44053e-07	4.81576e-06
bta-miR-17-5p	1689.51	605.481	1.47749	6.9536e-07	4.97334e-06
bta-miR-1839	169.109	493.37	-1.54235	6.9218e-07	4.97334e-06
bta-miR-10a	140.146	727.651	-2.37389	7.91786e-07	5.5425e-06
bta-miR-411c-3p	24.0568	108.343	-2.16269	9.44124e-07	6.47118e-06
bta-miR-142-5p	9.70579	63.0076	-2.66809	1.07092e-06	7.19045e-06
bta-miR-128	276.333	106.549	1.37938	1.48961e-06	9.80164e-06
bta-miR-100	26168.5	78861.5	-1.59151	1.78756e-06	1.15315e-05
bta-miR-192	1483.41	678.117	1.13052	3.04384e-06	1.88948e-05
bta-miR-744	132.816	36.6389	1.81653	3.01141e-06	1.88948e-05
bta-miR-221	477.745	206.745	1.21224	4.3745e-06	2.6652e-05
bta-miR-378c	480.545	206.96	1.21116	6.93642e-06	4.14924e-05
bta-miR-423-5p	1291.66	586.391	1.13611	7.06884e-06	4.15294e-05
bta-miR-150	5.73453	49.7213	-3.08059	7.59817e-06	4.38561e-05
bta-miR-30b-5p	430.582	873.076	-1.01882	9.8867e-06	5.60814e-05
bta-miR-1	1262.12	522.111	1.2755	1.17191e-05	6.53489e-05
bta-miR-574	1676.68	815.675	1.03733	2.55809e-05	0.000135744
bta-miR-7	9998.53	3495.18	1.51644	2.81637e-05	0.000147077
bta-miR-10b	8847.47	24050.9	-1.44264	3.12725e-05	0.000158287
bta-miR-500	210.758	95.3712	1.15214	3.08086e-05	0.000158287
bta-let-7b	12628	26109.1	-1.04792	3.67433e-05	0.00018046
bta-miR-3596	12627.2	26108	-1.04795	3.67502e-05	0.00018046
bta-miR-409b	472.495	915.497	-0.9553	4.02791e-05	0.000193716
bta-miR-369-3p	101.601	293.856	-1.53053	4.06274e-05	0.000193716
bta-miR-151-3p	26696.4	11679.6	1.19261	4.22014e-05	0.000198347
bta-miR-664b	2.58609	29.0426	-3.43843	4.36055e-05	0.000202059
bta-miR-2478	718.037	256.026	1.48819	5.01263e-05	0.000229049
bta-let-7i	85802.3	196806	-1.19768	5.73334e-05	0.000258393
bta-miR-132	14.1746	60.7226	-2.09986	6.42068e-05	0.00028546
bta-miR-432	97.4855	284.869	-1.54385	7.83012e-05	0.000343481
bta-miR-379	12580.2	22567	-0.843061	8.77531e-05	0.000374945
bta-miR-23a	6342.66	12010.2	-0.920911	8.72864e-05	0.000374945
bta-miR-21-3p	81.6038	25.9143	1.67639	9.03716e-05	0.000381183
bta-miR-30f	25.4456	87.9239	-1.77727	9.89009e-05	0.000411878
bta-miR-532	6906.33	3457.31	0.9981	0.000112291	0.000461795
bta-miR-18a	129.399	43.6749	1.55258	0.000137355	0.000557897
bta-miR-3533	9.22177	0	6.10386	0.000139697	0.000560492
bta-miR-2904	104.425	32.9115	1.66604	0.000184766	0.000732384
bta-miR-376b	6.42022	39.3556	-2.64436	0.000189178	0.000740946
bta-miR-376a	2.10026	27.4679	-3.64267	0.000379265	0.00145091
bta-miR-130a	32.8513	100.287	-1.61984	0.000389163	0.00147166
bta-miR-342	488.249	225.34	1.11805	0.000553759	0.0020703
bta-miR-451	588.94	1429.77	-1.27873	0.000594072	0.00219606
bta-miR-34a	237.319	456.617	-0.939046	0.000674898	0.00246713
bta-miR-409a	129.912	252.415	-0.954869	0.000726838	0.0026278
bta-miR-655	32.2871	90.4779	-1.49005	0.000748708	0.00267744
bta-let-7e	1591.9	2701.8	-0.763441	0.000775515	0.00274349
bta-miR-197	269.386	149.684	0.852404	0.000984812	0.00344684
bta-miR-7857-3p	15.7242	1.70087	3.09417	0.00113482	0.00393006
bta-miR-98	1160.51	2254.35	-0.957843	0.00134606	0.00454903
bta-miR-411c-5p	114.31	219.278	-0.941605	0.0013658	0.00454903
bta-miR-487b	28.7903	83.6566	-1.53561	0.00138268	0.00454903
bta-miR-181c	0	8.7885	-5.14497	0.00137167	0.00454903
bta-miR-195	1294.72	2019.31	-0.64164	0.00141767	0.00461794
bta-miR-484	104.891	43.5267	1.27385	0.00147037	0.00474267
bta-miR-185	687.596	405.39	0.764394	0.00163084	0.00520918
bta-miR-380-3p	68.6064	156.551	-1.20419	0.00170065	0.00537996
bta-miR-381	1121.83	590.564	0.923182	0.00174365	0.0054119
bta-miR-6119-5p	133.84	60.4523	1.1392	0.00173504	0.0054119
bta-miR-339b	87.0478	169.777	-0.956545	0.00188619	0.00579959
bta-miR-543	22.1384	67.5757	-1.61307	0.00211615	0.00644642
bta-miR-874	9.64097	34.4947	-1.87036	0.00222465	0.00671476
bta-miR-503-5p	426.09	228.233	0.905708	0.00226883	0.00678586
bta-miR-324	22.2779	64.9842	-1.53545	0.00251647	0.00745874
bta-let-7a-5p	35205.8	57985.7	-0.719874	0.00304527	0.00894547
bta-miR-2887	37.757	11.0948	1.71361	0.00330896	0.00963405
bta-miR-129	65.9244	14.3784	2.13992	0.00343009	0.00989913
bta-miR-224	1798.55	1014.9	0.825199	0.00350191	0.0100185
bta-miR-193b	679.732	415.355	0.708858	0.00390823	0.0110846
bta-miR-671	43.5663	14.6029	1.56109	0.00452915	0.0127358
bta-miR-19b	863.059	486.868	0.825262	0.00484646	0.0135126
bta-miR-335	10.125	32.802	-1.70561	0.00497135	0.0137443
bta-miR-199a-5p	43139	65721.3	-0.607383	0.00549104	0.0148078
bta-miR-3601	35.7176	76.5245	-1.09129	0.00547934	0.0148078
bta-miR-542-5p	35.7176	76.5245	-1.09129	0.00547934	0.0148078
bta-miR-28	344.41	209.849	0.714839	0.00553725	0.014811
bta-miR-450b	4591.24	2815.67	0.705003	0.00597748	0.0157327
bta-miR-30c	1040.24	1587.45	-0.610147	0.00596278	0.0157327
bta-miR-6529b	92.6242	47.0676	0.971873	0.00603411	0.0157557
bta-miR-665	24.9031	59.5497	-1.26377	0.00622779	0.0161334
bta-miR-25	1831.26	1163.18	0.653355	0.00666474	0.0169977
bta-miR-6529a	92.6242	47.3445	0.963567	0.00661582	0.0169977
bta-miR-769	174.575	95.9547	0.854137	0.00678144	0.0171622
bta-miR-424-5p	605.359	985.522	-0.701594	0.00752399	0.0188961
bta-miR-154b	68.2892	121.901	-0.835627	0.00881538	0.0216437
bta-miR-708	309.085	167.831	0.874552	0.00898603	0.0218993
bta-miR-376e	30.9292	71.4756	-1.21391	0.00954652	0.0230942
bta-miR-4286	36.6443	14.2823	1.37421	0.00988145	0.0235579
bta-miR-376c	15.5736	40.9252	-1.39985	0.00981421	0.0235579
bta-miR-2355-3p	17.6033	3.71422	2.13083	0.0101724	0.0240771
bta-miR-677	68.1575	27.4471	1.35331	0.0120767	0.0283802
bta-miR-92a	3324.93	2081.81	0.674883	0.012685	0.0295983
bta-miR-504	3.09742	15.3107	-2.28995	0.0132262	0.0306437
bta-miR-499	15.8283	3.59555	2.03468	0.0141549	0.0325661
bta-miR-433	10.1094	29.2382	-1.54407	0.0147461	0.0336908
bta-miR-22-3p	3886.28	5462.97	-0.491197	0.0155789	0.0346314
bta-miR-3600	3886.28	5462.97	-0.491197	0.0155789	0.0346314
bta-miR-1271	1295.02	862.375	0.584895	0.0154581	0.0346314
bta-miR-3956	15.4247	38.1519	-1.29706	0.0153682	0.0346314
bta-miR-26a	67094.1	116189	-0.79222	0.0158336	0.0347306
bta-miR-26c	67093.7	116187	-0.792202	0.0158346	0.0347306
bta-miR-2285ce	68.1095	20.5497	1.76538	0.0162767	0.0352306
bta-miR-181d	19.9247	42.7167	-1.11013	0.0161738	0.0352306
bta-miR-6119-3p	18.0693	5.17359	1.77715	0.0170891	0.0367472
bta-miR-455-3p	771.681	1284.74	-0.735058	0.0193692	0.0411127
bta-miR-30e-5p	7983.85	5428.6	0.556395	0.0207102	0.0435529
bta-miR-186	932.745	1354.52	-0.538676	0.0213377	0.0443183
bta-miR-22-5p	121.896	194.237	-0.666205	0.0215436	0.0443183
bta-miR-331-5p	73.8335	38.3375	0.958812	0.021553	0.0443183

## Sheet: PCvsCA.DE
sRNA	CA_readcount	PC_readcount	log2FoldChange	pval	padj
bta-miR-451	10540.6	284.006	5.21378	1.31089e-19	4.44393e-17
bta-miR-455-5p	18950.1	2736.58	2.79173	3.8053e-12	6.44998e-10
bta-miR-1260b	24.7882	240.783	-3.19079	2.65673e-11	3.00211e-09
bta-miR-486	314.801	5.74293	5.77277	1.75716e-10	1.4892e-08
bta-miR-129	891.214	31.4283	4.82567	4.63589e-10	3.14314e-08
bta-miR-7	1323.49	4844.42	-1.87195	1.07872e-09	6.09479e-08
bta-miR-142-5p	56.3053	4.73034	3.54686	3.16281e-09	1.5317e-07
bta-miR-139	1107.14	93.0475	3.56956	2.42904e-08	1.02931e-06
bta-miR-181a	9551.28	2281.95	2.06589	6.05808e-07	2.28188e-05
bta-miR-95	60.0565	7.66533	2.95148	8.35877e-07	2.83362e-05
bta-miR-3431	644.331	2343.51	-1.85688	1.05956e-06	3.26537e-05
bta-miR-125a	758.164	200.592	1.9155	1.59966e-06	4.51904e-05
bta-miR-370	34.51	126.022	-1.92869	5.25642e-06	0.000137071
bta-miR-2419-5p	538.929	64.5682	3.05551	6.90008e-06	0.000167081
bta-miR-493	408.521	1123.47	-1.45842	1.21232e-05	0.000273984
bta-miR-20a	408.407	1653.86	-2.0079	1.52392e-05	0.000322881
bta-miR-455-3p	1744.11	374.637	2.22098	2.76143e-05	0.000550661
bta-miR-129-3p	17.8681	0.677511	4.73581	3.07866e-05	0.000579814
bta-miR-27a-5p	395.482	1334.57	-1.76208	4.25634e-05	0.000721449
bta-miR-143	96923.6	342622	-1.82165	4.91649e-05	0.000793662
bta-miR-758	9.93407	73.6099	-2.66399	8.38023e-05	0.00129132
bta-miR-503-5p	59.2194	207.699	-1.77309	0.000112622	0.00165996
bta-miR-1468	333.878	48.5552	2.77345	0.00018392	0.00259787
bta-miR-3432a	173.136	31.6194	2.43588	0.000287303	0.00374599
bta-miR-10b	9499.42	4297.98	1.14409	0.000312112	0.00386156
bta-miR-381	212.283	546.369	-1.3543	0.000318949	0.00386156
bta-miR-145	510.022	1320.77	-1.36459	0.000360896	0.00421875
bta-miR-340	146.594	20.0557	2.85267	0.00038192	0.0043157
bta-miR-140	296880	120740	1.29798	0.000418728	0.00457899
bta-miR-132	36.1627	6.83735	2.36124	0.000452157	0.00479004
bta-miR-126-3p	22562.8	10135.3	1.1546	0.000501364	0.00515037
bta-miR-184	339.466	53.3167	2.66261	0.000604099	0.00602322
bta-miR-34c	12.7575	0.238464	5.7028	0.000794687	0.00748331
bta-miR-375	18.0929	1.03952	4.01598	0.000839099	0.00768796
bta-miR-452	914.481	2022.29	-1.14026	0.000884512	0.0078283
bta-miR-148d	1024.64	317.248	1.69233	0.000900601	0.0078283
bta-miR-151-3p	48600.2	12906.5	1.9128	0.000962311	0.00795667
bta-miR-142-3p	14.6684	1.0408	3.73566	0.000958386	0.00795667
bta-miR-26a	65183	32508.8	1.00371	0.00101846	0.0080309
bta-miR-26c	65180.4	32508.6	1.00366	0.00101867	0.0080309
bta-miR-328	35.2375	7.87431	2.13331	0.00143255	0.0110372
bta-miR-10a	313.338	67.8223	2.19851	0.00149528	0.0112645
bta-miR-296-3p	55.8809	132.525	-1.27361	0.00154837	0.0114108
bta-miR-21-3p	7.94473	39.7113	-2.17611	0.00164776	0.0118849
bta-miR-18a	15.7533	62.9116	-1.85401	0.00186361	0.0131112
bta-miR-665	0.899319	12.0446	-3.86795	0.00189513	0.0131112
bta-miR-2898	465.573	1088.92	-1.21883	0.00204955	0.013896
bta-miR-154c	65.9486	192.076	-1.49137	0.00217054	0.0144277
bta-miR-494	41.6473	174.083	-2.00255	0.00234737	0.0152675
bta-miR-194b	92.5609	41.368	1.16579	0.00267074	0.0167663
bta-miR-21-5p	739182	2.32362e+06	-1.65237	0.00287832	0.0177409
bta-miR-19b	105.904	421.111	-1.96053	0.00318315	0.0192694
bta-miR-450b	1040.07	2234.6	-1.09997	0.00363981	0.0210177
bta-let-7e	1495.58	769.281	0.96157	0.00357538	0.0210177
bta-miR-411b	9.60718	40.6519	-1.90416	0.00365794	0.0210177
bta-miR-379	2352.71	6113.64	-1.37612	0.00382592	0.0212621
bta-miR-410	2.08877	20.8274	-2.94976	0.00379806	0.0212621
bta-miR-411a	2139.01	4931.41	-1.2035	0.00443655	0.0239768
bta-miR-25	1834.69	886.401	1.04745	0.00445587	0.0239768
bta-miR-148b	9140.13	2202.67	2.0529	0.00559003	0.0296097
bta-miR-31	9.12348	0	6.1846	0.00579614	0.0302291
bta-miR-17-5p	273.253	819.9	-1.57569	0.00591761	0.030395
bta-miR-194	107.3	53.4846	1.00606	0.00619824	0.0313612
bta-let-7c	1966.49	870.574	1.17357	0.00696018	0.0346986
bta-miR-206	151.476	0	10.292	0.00844692	0.0415001
bta-let-7a-5p	29098.2	17024.3	0.773247	0.00865972	0.0419378
bta-miR-193b	151.03	328.887	-1.0985	0.00934429	0.043996
bta-miR-369-3p	15.3349	49.5962	-1.57375	0.00931598	0.043996
bta-miR-214	1027.69	2074.5	-1.01155	0.0102127	0.0474263
bta-miR-2387	18.0956	45.3914	-1.26572	0.0105765	0.0478058
bta-miR-769	32.5262	84.3524	-1.31088	0.011064	0.0493513
