# Supplementary material for: Reciprocal negative feedback between Prrx1 and miR-140-3p regulates rapid chondrogenesis in the regenerating antler
Source: Cell Mol Biol Lett. 2024 Apr 20;29:56. doi: 10.1186/s11658-024-00573-x (PMC11031908; doi:10.1186/s11658-024-00573-x)
Supplement: Supplementary file 4 — Additional file 4: Supplementary Table 4. Identified ATAC and CUT&Tag peaks. [file 11658_2024_573_MOESM4_ESM.xlsx]

## Sheet: ATAC
SampleID	Clean_Reads	Clean_Bases	GC(%)	Q30(%)	Mapped_Reads	Uniq_Mapped_Reads	MT(%)	Duplication(%)	Number	Min_length	1st_quarter_length	Median	Mean	3rd_quarter_length	Max_length	Promoter (<=1kb)(%)	Promoter (1-2kb)(%)	Promoter (2-3kb)(%)	3' UTR(%)	5' UTR(%)	Exon(%)	Intron(%)	Distal Intergenic(%)
ca1	103328500	11652286344	53	97.94	100,123,160(96.90%)	55,973,912(54.17%)	0	12.02	263029	200	220	259	305	344	4034	4.47	2.23	1.68	0.92	0.13	5.22	27.6	57.76
ca2	92505819	14644748924	50.59	96.81	89,995,445(97.29%)	51,949,941(56.15%)	0	10.62	106770	200	215	252	289	319	3473	4.88	2.2	1.57	0.82	0.11	4.75	26.74	58.93
pc1	91020031	12569825634	51.41	97.92	88,366,152(97.08%)	51,754,676(56.86%)	0	11.07	196575	200	219	258	300	335	4075	5.05	2.22	1.58	0.94	0.13	5.15	27.2	57.74
pc2	39564775	3765731468	54.78	97.28	38,000,893(96.05%)	20,490,217(51.78%)	0	11.58	222741	200	210	238	278	307	3011	4.97	2.22	1.69	0.96	0.13	6.02	28.04	55.96
rm1	54860034	12388746172	47.22	91.37	52,849,029(96.33%)	28,937,122(52.74%)	0	6.48	27080	200	200	235	270	288	3461	5.99	2.22	1.61	0.93	0.1	4.99	25.55	58.61
rm2	66851091	7408368838	52.67	97.26	64,582,056(96.61%)	36,413,367(54.46%)	0	11.7	174690	200	214	247	285	317	3496	4.44	2.28	1.74	0.97	0.14	5.95	27.53	56.94

## Sheet: CUT&Tag
# This file is generated by MACS version 2.1.0.20150420
# Command line: callpeak -t /TJPROJ7/EPI/CUTTAG_auto/gn_138/X101SC24010028-Z01-J001/mapping/RMCs.uni.dedup.bam -n RMCs -g 2886603524 -f AUTO -q 0.05 --nomodel --shift -100 --extsize 200 --keep-dup all --call-summits --outdir .
# ARGUMENTS LIST:
# name = RMCs
# format = AUTO
# ChIP-seq file = ['/TJPROJ7/EPI/CUTTAG_auto/gn_138/X101SC24010028-Z01-J001/mapping/RMCs.uni.dedup.bam']
# control file = None
# effective genome size = 2.89e+09
# band width = 300
# model fold = [5, 50]
# qvalue cutoff = 5.00e-02
# Larger dataset will be scaled towards smaller dataset.
# Range for calculating regional lambda is: 10000 bps
# Broad region calling is off
# Searching for subpeak summits is on
# tag size is determined as 135 bps
# total tags in treatment: 3274998
#2 Sequencing ends will be shifted towards 5' by 100 bp(s)
# d = 200
chr	start	end	length	abs_summit	pileup	#NAME?	fold_enrichment	#NAME?	name
NC_057815.1	9026894	9027318	425	9027129	15	12.3316	7.14286	8.2129	RMCs_peak_1
NC_057815.1	9361862	9362079	218	9361964	6	6.78796	5.07246	3.28647	RMCs_peak_2
NC_057815.1	9412419	9412642	224	9412524	12	8.83557	5.65217	5.05187	RMCs_peak_3
NC_057815.1	9491925	9492517	593	9492023	9	5.87242	4.31035	2.52604	RMCs_peak_4
NC_057815.1	9818818	9819089	272	9818982	5	6.10598	4.61538	2.71593	RMCs_peak_5
NC_057815.1	9895431	9895630	200	9895474	5	5.27358	4.22535	2.05438	RMCs_peak_6
NC_057815.1	9908258	9908467	210	9908347	6	6.78796	5.07246	3.28647	RMCs_peak_7
NC_057815.1	9929318	9929676	359	9929493	11	7.69019	5.12821	4.05061	RMCs_peak_8
NC_057815.1	10004376	10004593	218	10004491	12	7.72121	4.96183	4.07843	RMCs_peak_9
NC_057815.1	10205325	10205546	222	10205441	4	5.38181	4.07528	2.1263	RMCs_peak_10
NC_057815.1	10219313	10219512	200	10219409	5	5.94521	4.54545	2.58226	RMCs_peak_11
NC_057815.1	11999066	11999265	200	11999165	6	7.28771	5.30303	3.70515	RMCs_peak_12
NC_057815.1	12094103	12094339	237	12094197	6	4.89751	4.02299	1.76686	RMCs_peak_13
NC_057815.1	12131963	12132353	391	12132018	5	5.94521	4.54545	2.58226	RMCs_peak_14
NC_057815.1	12565777	12565976	200	12565871	8	5.25659	4.05405	2.04976	RMCs_peak_15
NC_057815.1	12566384	12566627	244	12566492	10	6.86304	4.78261	3.34276	RMCs_peak_16
NC_057815.1	12644408	12644654	247	12644505	10	8.66306	5.91398	4.89873	RMCs_peak_17
NC_057815.1	12737712	12737911	200	12737841	5	6.46405	4.7619	3.01428	RMCs_peak_18
NC_057815.1	12764227	12764426	200	12764290	7	7.62733	5.55556	3.99773	RMCs_peak_19
NC_057815.1	12771860	12772275	416	12771900	10	8.08653	5.55556	4.39543	RMCs_peak_20
NC_057815.1	12909792	12910076	285	12909926	12	9.60486	6.13208	5.7317	RMCs_peak_21
NC_057815.1	12911445	12911644	200	12911553	8	5.25659	4.05405	2.04976	RMCs_peak_22
NC_057815.1	13031032	13031402	371	13031192	9	10.9117	7.24638	6.91037	RMCs_peak_23
NC_057815.1	13196186	13196385	200	13196272	5	5.65309	4.41176	2.34338	RMCs_peak_24
NC_057815.1	13407060	13407295	236	13407232	5	6.46405	4.7619	3.01428	RMCs_peak_25
NC_057815.1	13960516	13960715	200	13960564	5	4.66299	3.8961	1.58677	RMCs_peak_26
NC_057815.1	14246411	14246610	200	14246498	5	4.49152	3.79747	1.45246	RMCs_peak_27
NC_057815.1	14300092	14300364	273	14300235	7	8.11363	5.7971	4.4189	RMCs_peak_28
NC_057815.1	14305696	14306029	334	14305811	5	6.46405	4.7619	3.01428	RMCs_peak_29
NC_057815.1	14317501	14317700	200	14317663	5	6.8065	4.89033	3.29474	RMCs_peak_30
NC_057815.1	14363547	14363951	405	14363729	10	9.09784	6.17978	5.28183	RMCs_peak_31
NC_057815.1	14394656	14394989	334	14394875	7	7.48057	5.47945	3.87073	RMCs_peak_32
NC_057815.1	14418281	14418480	200	14418377	4	4.80175	3.84615	1.68988	RMCs_peak_33
NC_057815.1	14531346	14531629	284	14531476	21	8.04762	3.7931	4.36221	RMCs_peak_34
NC_057815.1	14533036	14533522	487	14533186	24	10.1564	4.31035	6.22765	RMCs_peak_35
NC_057815.1	14534582	14535070	489	14534674	20	7.50189	3.67133	3.89008	RMCs_peak_36a
NC_057815.1	14534582	14535070	489	14534963	28	13.5601	5.14184	9.34871	RMCs_peak_36b
NC_057815.1	14762845	14763237	393	14763027	10	9.58311	6.47059	5.71421	RMCs_peak_37
NC_057815.1	14780861	14781072	212	14780964	10	8.87476	6.04396	5.08796	RMCs_peak_38
NC_057815.1	14930131	14930330	200	14930240	6	7.67852	5.46875	4.04017	RMCs_peak_39
NC_057815.1	15008832	15009031	200	15008936	6	8.29754	5.70539	4.57739	RMCs_peak_40
NC_057815.1	15045792	15046085	294	15045985	7	8.68763	6.06061	4.92061	RMCs_peak_41
NC_057815.1	15311258	15311457	200	15311371	5	6.8065	4.89033	3.29474	RMCs_peak_42
NC_057815.1	15357965	15358333	369	15358199	8	8.04438	5.76923	4.35908	RMCs_peak_43
NC_057815.1	15402033	15402574	542	15402131	8	8.77436	6.16438	4.99653	RMCs_peak_44
NC_057815.1	15823141	15823835	695	15823283	15	7.30485	4.21053	3.72056	RMCs_peak_45a
NC_057815.1	15823141	15823835	695	15823560	16	8.09272	4.47368	4.40116	RMCs_peak_45b
NC_057815.1	15832872	15833294	423	15832961	13	8.5293	5.26316	4.78003	RMCs_peak_46
NC_057815.1	15844630	15844829	200	15844720	11	8.71087	5.76923	4.94185	RMCs_peak_47
NC_057815.1	15862697	15862994	298	15862868	10	10.2799	6.875	6.33831	RMCs_peak_48
NC_057815.1	15893749	15893948	200	15893856	17	11.0018	5.88235	6.99172	RMCs_peak_49
NC_057815.1	15894244	15894607	364	15894423	17	11.0699	5.92105	7.05403	RMCs_peak_50
NC_057815.1	15915702	15916117	416	15915843	12	12.0898	7.64706	7.98888	RMCs_peak_51
NC_057815.1	15939653	15939999	347	15939810	12	8.99599	5.75221	5.19243	RMCs_peak_52
NC_057815.1	15942452	15942765	314	15942602	16	13.1462	7.3913	8.96574	RMCs_peak_53
NC_057815.1	15970365	15970842	478	15970577	14	15.901	9.49367	11.5456	RMCs_peak_54
NC_057815.1	15986056	15986508	453	15986384	21	9.00252	4.19847	5.19841	RMCs_peak_55
NC_057815.1	15988438	15989273	836	15988591	23	10.4565	4.56274	6.49656	RMCs_peak_56a
NC_057815.1	15988438	15989273	836	15988761	21	8.96579	4.18251	5.16631	RMCs_peak_56b
NC_057815.1	15999101	15999368	268	15999240	8	10.1383	6.81818	6.21044	RMCs_peak_57
NC_057815.1	16082627	16082971	345	16082899	12	10.0928	6.43564	6.1706	RMCs_peak_58
NC_057815.1	16086896	16087148	253	16087043	12	10.411	6.63265	6.45596	RMCs_peak_59
NC_057815.1	16119352	16119551	200	16119442	5	5.94521	4.54545	2.58226	RMCs_peak_60
NC_057815.1	16135330	16135732	403	16135512	17	12.1906	6.56934	8.08213	RMCs_peak_61
NC_057815.1	16157955	16158217	263	16158105	7	6.61114	5	3.13819	RMCs_peak_62
NC_057815.1	16165571	16165795	225	16165675	16	9.68843	5.34591	5.8094	RMCs_peak_63
NC_057815.1	16200230	16200669	440	16200252	7	7.94311	5.71429	4.27023	RMCs_peak_64
NC_057815.1	16232279	16232594	316	16232397	17	13.3493	7.25806	9.15389	RMCs_peak_65
NC_057815.1	16244069	16244303	235	16244184	14	8.08101	4.80769	4.3911	RMCs_peak_66
NC_057815.1	20000841	20001069	229	20000969	6	7.28771	5.30303	3.70515	RMCs_peak_67
NC_057815.1	21927491	21927728	238	21927599	7	7.94311	5.71429	4.27023	RMCs_peak_68
NC_057815.1	28415604	28415803	200	28415700	7	7.48057	5.47945	3.87073	RMCs_peak_69
NC_057815.1	28494507	28494706	200	28494615	6	6.94477	5.14706	3.41165	RMCs_peak_70
NC_057815.1	29263263	29263462	200	29263414	6	6.94477	5.14706	3.41165	RMCs_peak_71
NC_057815.1	29869631	29870044	414	29869928	6	7.47634	5.38462	3.86914	RMCs_peak_72
NC_057815.1	35203787	35204011	225	35203993	4	4.54433	3.73134	1.49323	RMCs_peak_73
NC_057815.1	35885961	35886282	322	35886182	5	5.0513	4.10959	1.88461	RMCs_peak_74
NC_057815.1	36202416	36202789	374	36202549	8	6.2437	4.6875	2.82907	RMCs_peak_75
NC_057815.1	36214666	36214955	290	36214772	15	11.1998	6.45161	7.17302	RMCs_peak_76
NC_057815.1	36225811	36226097	287	36225993	8	6.92844	5.11364	3.39974	RMCs_peak_77
NC_057815.1	41609736	41610001	266	41609900	22	8.18918	3.74593	4.48281	RMCs_peak_78
NC_057815.1	41611088	41611589	502	41611312	26	10.9487	4.38312	6.9426	RMCs_peak_79
NC_057815.1	41611747	41612130	384	41611846	21	7.33416	3.50318	3.7465	RMCs_peak_80a
NC_057815.1	41611747	41612130	384	41612023	19	6.15259	3.20513	2.75323	RMCs_peak_80b
NC_057815.1	42880058	42880285	228	42880242	12	5.89231	3.86905	2.53945	RMCs_peak_81
NC_057815.1	42955598	42955953	356	42955845	21	7.3622	3.51438	3.76926	RMCs_peak_82
NC_057815.1	42985380	42985707	328	42985437	14	4.3048	2.80899	1.31371	RMCs_peak_83
NC_057815.1	42993336	42993714	379	42993537	56	27.3036	6.01266	22.5616	RMCs_peak_84
NC_057815.1	43076690	43076899	210	43076791	11	7.7606	5.17241	4.11185	RMCs_peak_85
NC_057815.1	43145750	43146164	415	43145841	12	8.75739	5.60345	4.98336	RMCs_peak_86
NC_057815.1	43192918	43193117	200	43193012	22	8.18918	3.74593	4.48281	RMCs_peak_87
NC_057815.1	43259165	43259638	474	43259269	12	9.69857	6.19048	5.81735	RMCs_peak_88
NC_057815.1	43349336	43349569	234	43349458	13	8.46452	5.22388	4.72221	RMCs_peak_89
NC_057815.1	43363627	43363993	367	43363840	14	9.41864	5.59702	5.56784	RMCs_peak_90
NC_057815.1	43440947	43441178	232	43441044	8	7.22659	5.29412	3.65246	RMCs_peak_91
NC_057815.1	43552375	43552574	200	43552471	16	11.022	6.11511	7.00991	RMCs_peak_92
NC_057815.1	43569636	43570067	432	43569949	13	9.46036	5.83333	5.60389	RMCs_peak_93
NC_057815.1	43668548	43668931	384	43668674	11	7.62093	5.08475	3.99408	RMCs_peak_94
NC_057815.1	45397219	45397418	200	45397270	6	6.36494	4.86111	2.93063	RMCs_peak_95
NC_057815.1	46993000	46993210	211	46993106	9	7.74433	5.49451	4.09749	RMCs_peak_96
NC_057815.1	47229043	47229855	813	47229536	25	18.6213	8.125	14.1339	RMCs_peak_97
NC_057815.1	48688181	48688380	200	48688278	5	5.65309	4.41176	2.34338	RMCs_peak_98
NC_057815.1	49139377	49139576	200	49139466	5	6.27835	4.6875	2.85778	RMCs_peak_99
NC_057815.1	50127637	50127836	200	50127754	5	5.79463	4.47761	2.4583	RMCs_peak_100
NC_057815.1	51511770	51511969	200	51511911	6	6.23736	4.79452	2.82518	RMCs_peak_101
NC_057815.1	51616363	51616562	200	51616461	6	5.99897	4.66667	2.62702	RMCs_peak_102
NC_057815.1	51650724	51651041	318	51650902	6	6.94477	5.14706	3.41165	RMCs_peak_103
NC_057815.1	52327980	52328290	311	52328121	9	9.44858	6.49351	5.59456	RMCs_peak_104
NC_057815.1	52654715	52654914	200	52654867	9	8.15876	5.74713	4.45782	RMCs_peak_105
NC_057815.1	53188914	53189211	298	53189025	8	7.02491	5.17241	3.48077	RMCs_peak_106
NC_057815.1	53384254	53384453	200	53384347	10	6.92922	4.82456	3.39974	RMCs_peak_107
NC_057815.1	53767869	53768163	295	53768022	5	5.79463	4.47761	2.4583	RMCs_peak_108
NC_057815.1	53855677	53855970	294	53855847	8	6.16739	4.63917	2.76632	RMCs_peak_109
NC_057815.1	54920800	54921124	325	54920886	8	5.67891	4.32692	2.36333	RMCs_peak_110
NC_057815.1	54962357	54962795	439	54962503	7	6.50488	4.93827	3.04512	RMCs_peak_111
NC_057815.1	55001046	55001345	300	55001215	18	13.4959	7.08955	9.2888	RMCs_peak_112
NC_057815.1	55272371	55272613	243	55272527	4	4.31715	3.62319	1.31793	RMCs_peak_113
NC_057815.1	56206946	56207146	201	56206996	6	4.3625	3.68421	1.35411	RMCs_peak_114
NC_057815.1	56212862	56213275	414	56212966	9	8.15876	5.74713	4.45782	RMCs_peak_115
NC_057815.1	56286970	56287930	961	56287624	13	9.22937	5.69106	5.39838	RMCs_peak_116
NC_057815.1	56410260	56410911	652	56410781	9	9.01459	6.25	5.20817	RMCs_peak_117
NC_057815.1	56767638	56767894	257	56767774	10	8.98481	6.11111	5.18248	RMCs_peak_118
NC_057815.1	56962322	56962524	203	56962415	7	5.45987	4.30108	2.18667	RMCs_peak_119
NC_057815.1	58232809	58233038	230	58232919	9	8.50244	5.95238	4.75556	RMCs_peak_120
NC_057815.1	61274627	61274826	200	61274727	9	9.44858	6.49351	5.59456	RMCs_peak_121
NC_057815.1	61344035	61344234	200	61344133	10	5.93784	4.19847	2.57917	RMCs_peak_122
NC_057815.1	61678438	61678856	419	61678518	8	8.17876	5.84416	4.47333	RMCs_peak_123
NC_057815.1	64423319	64423518	200	64423455	5	5.5196	4.34783	2.23355	RMCs_peak_124
NC_057815.1	65138346	65138555	210	65138389	10	9.33348	6.32184	5.49112	RMCs_peak_125
NC_057815.1	65182665	65183356	692	65182896	20	16.4078	8.26772	12.0257	RMCs_peak_126a
NC_057815.1	65182665	65183356	692	65183282	11	6.98538	4.6875	3.4462	RMCs_peak_126b
NC_057815.1	65384083	65384483	401	65384301	7	7.20623	5.33333	3.6345	RMCs_peak_127
NC_057815.1	65450613	65450868	256	65450736	11	11.1099	7.22892	7.0907	RMCs_peak_128
NC_057815.1	65508391	65508593	203	65508489	11	7.10487	4.7619	3.55008	RMCs_peak_129
NC_057815.1	65538599	65539042	444	65538725	8	6.01999	4.54545	2.64507	RMCs_peak_130a
NC_057815.1	65538599	65539042	444	65538887	10	8.08653	5.55556	4.39543	RMCs_peak_130b
NC_057815.1	65568091	65568810	720	65568217	23	15.7452	7.10059	11.3987	RMCs_peak_131a
NC_057815.1	65568091	65568810	720	65568499	14	7.52656	4.49102	3.91213	RMCs_peak_131b
NC_057815.1	65568091	65568810	720	65568719	17	10.0617	5.35714	6.14218	RMCs_peak_131c
NC_057815.1	65863191	65863390	200	65863357	11	10.2872	6.74157	6.34443	RMCs_peak_132
NC_057815.1	66067686	66067964	279	66067805	31	13.5855	4.7619	9.37314	RMCs_peak_133
NC_057815.1	66165778	66166004	227	66165843	16	9.06816	5	5.25826	RMCs_peak_134
NC_057815.1	66620787	66621152	366	66621052	12	7.65994	4.92424	4.0267	RMCs_peak_135
NC_057815.1	66685387	66685605	219	66685497	26	10.3761	4.16667	6.42553	RMCs_peak_136
NC_057815.1	66919282	66919811	530	66919670	11	9.92493	6.52174	6.02008	RMCs_peak_137
NC_057815.1	67084050	67084645	596	67084235	9	7.84372	5.55556	4.18313	RMCs_peak_138a
NC_057815.1	67084050	67084645	596	67084552	10	8.98481	6.11111	5.18248	RMCs_peak_138b
NC_057815.1	67384909	67385285	377	67385083	15	14.5681	8.51064	10.2892	RMCs_peak_139
NC_057815.1	67436585	67436830	246	67436736	9	7.55317	5.37634	3.93263	RMCs_peak_140
NC_057815.1	67497104	67497914	811	67497478	8	6.83467	5.05618	3.31732	RMCs_peak_141
NC_057815.1	68491250	68491588	339	68491458	12	10.5218	6.70103	6.55625	RMCs_peak_142
NC_057815.1	68514325	68514705	381	68514597	12	7.53988	4.85075	3.92384	RMCs_peak_143
NC_057815.1	68581120	68581379	260	68581240	6	6.78796	5.07246	3.28647	RMCs_peak_144
NC_057815.1	69622209	69622408	200	69622258	4	4.31715	3.62319	1.31793	RMCs_peak_145
NC_057815.1	69967393	69967592	200	69967487	7	6.95419	5.19481	3.41728	RMCs_peak_146
NC_057815.1	71349184	71349604	421	71349340	9	8.75001	6.09756	4.97724	RMCs_peak_147
NC_057815.1	76180324	76180603	280	76180536	8	7.915	5.6962	4.24556	RMCs_peak_148
NC_057815.1	77185749	77185948	200	77185928	7	8.11363	5.7971	4.4189	RMCs_peak_149
NC_057815.1	77928237	77928690	454	77928480	9	6.6501	4.80769	3.17034	RMCs_peak_150
NC_057815.1	78832997	78833196	200	78833020	5	4.84879	4	1.72569	RMCs_peak_151
NC_057815.1	79367535	79367790	256	79367663	6	6.63958	5	3.16217	RMCs_peak_152
NC_057815.1	79548489	79548752	264	79548703	6	5.4824	4.375	2.20475	RMCs_peak_153
NC_057815.1	80209141	80209340	200	80209189	4	4.80175	3.84615	1.68988	RMCs_peak_154
NC_057815.1	87330205	87330404	200	87330267	11	8.89162	5.88235	5.1013	RMCs_peak_155
NC_057815.1	87609935	87610401	467	87609976	11	7.90506	5.26316	4.23902	RMCs_peak_156
NC_057815.1	87701916	87702166	251	87702139	6	5.05141	4.11765	1.88461	RMCs_peak_157
NC_057815.1	88534637	88535015	379	88534831	10	7.13489	4.95496	3.57287	RMCs_peak_158
NC_057815.1	88735334	88735533	200	88735442	5	5.5196	4.34783	2.23355	RMCs_peak_159
NC_057815.1	88946194	88946483	290	88946309	21	6.38444	3.1339	2.94752	RMCs_peak_160
NC_057815.1	89065452	89065651	200	89065525	6	5.99897	4.66667	2.62702	RMCs_peak_161
NC_057815.1	89221441	89221661	221	89221578	9	8.2699	5.81395	4.55539	RMCs_peak_162
NC_057815.1	89249345	89249641	297	89249489	10	10.2799	6.875	6.33831	RMCs_peak_163
NC_057815.1	89268481	89268717	237	89268597	24	11.2712	4.77099	7.23764	RMCs_peak_164
NC_057815.1	89297019	89297222	204	89297191	18	10.3253	5.30726	6.37773	RMCs_peak_165
NC_057815.1	89309093	89309723	631	89309188	15	7.97092	4.57143	4.29482	RMCs_peak_166
NC_057815.1	89396421	89397011	591	89396855	15	13.4724	7.84314	9.26803	RMCs_peak_167
NC_057815.1	89702881	89703159	279	89703013	31	21.4985	8.0402	16.9049	RMCs_peak_168
NC_057815.1	89726200	89726623	424	89726453	22	17.6029	8.39416	13.1616	RMCs_peak_169
NC_057815.1	89753917	89754117	201	89754016	15	6.26417	3.66972	2.84778	RMCs_peak_170
NC_057815.1	89868102	89868301	200	89868238	16	5.10848	3.01418	1.92854	RMCs_peak_171
NC_057815.1	89876226	89876460	235	89876335	38	14.7073	4.40181	10.4203	RMCs_peak_172
NC_057815.1	89952922	89953798	877	89953357	11	6.86932	4.61538	3.34775	RMCs_peak_173
NC_057815.1	90136242	90136564	323	90136410	18	17.983	9.79381	13.5243	RMCs_peak_174
NC_057815.1	90374827	90375210	384	90374943	9	7.55317	5.37634	3.93263	RMCs_peak_175
NC_057815.1	95771479	95771698	220	95771604	13	8.59495	5.30303	4.83918	RMCs_peak_176
NC_057815.1	95788587	95788859	273	95788712	13	5.18585	3.34928	1.99052	RMCs_peak_177
NC_057815.1	95799700	95799953	254	95799800	29	13.2913	4.90196	9.10056	RMCs_peak_178
NC_057815.1	95802067	95802299	233	95802168	19	6.99331	3.55872	3.45329	RMCs_peak_179
NC_057815.1	95998342	95998601	260	95998446	13	6.89429	4.29448	3.36991	RMCs_peak_180
NC_057815.1	96142483	96143196	714	96142685	16	11.2507	6.25	7.21902	RMCs_peak_181a
NC_057815.1	96142483	96143196	714	96143076	18	13.4065	7.03704	9.20715	RMCs_peak_181b
NC_057815.1	96173737	96174096	360	96173941	29	28.2775	12.2951	23.5128	RMCs_peak_182
NC_057815.1	96251072	96251345	274	96251214	13	9.95686	6.14035	6.04748	RMCs_peak_183
NC_057815.1	97050924	97051218	295	97051074	13	12.6209	7.77778	8.47938	RMCs_peak_184
NC_057815.1	97930576	97931075	500	97930864	15	11.463	6.61157	7.41283	RMCs_peak_185
NC_057815.1	98753980	98754227	248	98754102	13	12.9166	7.95455	8.75227	RMCs_peak_186
NC_057815.1	99362956	99363155	200	99363131	7	9.84617	6.52044	5.95037	RMCs_peak_187
NC_057816.1	346771	347001	231	346898	18	10.4378	5.36723	6.47877	RMCs_peak_188
NC_057816.1	347194	347521	328	347319	16	8.70654	4.80226	4.93866	RMCs_peak_189
NC_057816.1	353617	354205	589	353801	23	17.5944	8.10811	13.1537	RMCs_peak_190
NC_057816.1	376379	376628	250	376513	15	5.64382	3.36134	2.33952	RMCs_peak_191
NC_057816.1	420986	421338	353	421041	10	4.43081	3.27381	1.40342	RMCs_peak_192
NC_057816.1	503758	504378	621	503999	16	8.91027	4.91329	5.11695	RMCs_peak_193a
NC_057816.1	503758	504378	621	504273	16	8.80746	4.85714	5.02642	RMCs_peak_193b
NC_057816.1	529620	530050	431	529832	24	14.4487	6.21891	10.1793	RMCs_peak_194
NC_057816.1	536753	537106	354	536934	18	9.34711	4.79798	5.50288	RMCs_peak_195
NC_057816.1	542656	543332	677	543132	16	6.06264	3.45528	2.68153	RMCs_peak_196
NC_057816.1	551233	551581	349	551334	23	4.47764	2.35756	1.44643	RMCs_peak_197
NC_057816.1	588868	589078	211	588981	41	14.5291	4.10959	10.2538	RMCs_peak_198
NC_057816.1	609199	609459	261	609302	32	8.29688	3.04428	4.57739	RMCs_peak_199
NC_057816.1	621009	621452	444	621263	23	9.19404	4.0404	5.36757	RMCs_peak_200
NC_057816.1	628573	629006	434	628667	34	6.21554	2.43733	2.80784	RMCs_peak_201a
NC_057816.1	628573	629006	434	628887	37	7.43107	2.61708	3.83041	RMCs_peak_201b
NC_057816.1	650955	651160	206	651060	22	10.1409	4.56349	6.21275	RMCs_peak_202
NC_057816.1	701862	702178	317	701961	13	6.62784	4.14201	3.15403	RMCs_peak_203
NC_057816.1	1075195	1075394	200	1075362	12	5.20051	3.47594	2.00346	RMCs_peak_204
NC_057816.1	1476315	1477345	1031	1476405	20	9.22214	4.43038	5.39263	RMCs_peak_205a
NC_057816.1	1476315	1477345	1031	1476672	22	10.698	4.81172	6.71694	RMCs_peak_205b
NC_057816.1	1476315	1477345	1031	1476983	17	6.99139	3.78151	3.45149	RMCs_peak_205c
NC_057816.1	1476315	1477345	1031	1477287	15	5.88153	3.47826	2.53329	RMCs_peak_205d
NC_057816.1	2292984	2293408	425	2293273	12	8.91509	5.70175	5.12103	RMCs_peak_206
NC_057816.1	2457846	2458255	410	2458008	28	17.9235	7.03884	13.4668	RMCs_peak_207
NC_057816.1	2469235	2469512	278	2469375	46	23.5371	6.13577	18.8801	RMCs_peak_208
NC_057816.1	2474110	2474309	200	2474177	18	5.20472	2.89634	2.00695	RMCs_peak_209
NC_057816.1	2497438	2497762	325	2497635	22	10.0998	4.54545	6.17733	RMCs_peak_210
NC_057816.1	2507240	2507564	325	2507422	27	15.4139	6.08696	11.0871	RMCs_peak_211
NC_057816.1	2559089	2559502	414	2559166	20	4.61189	2.54237	1.54775	RMCs_peak_212
NC_057816.1	2624179	2624491	313	2624348	20	11.0344	5.30303	7.02039	RMCs_peak_213
NC_057816.1	2776325	2776595	271	2776466	12	9.33428	5.9633	5.49112	RMCs_peak_214
NC_057816.1	3531669	3532332	664	3532173	34	26.9165	9.88701	22.1828	RMCs_peak_215
NC_057816.1	3624202	3624440	239	3624343	9	7.94583	5.61798	4.27079	RMCs_peak_216
NC_057816.1	3645491	3645696	206	3645589	12	9.99117	6.37255	6.07748	RMCs_peak_217
NC_057816.1	3657054	3657402	349	3657141	9	5.87242	4.31035	2.52604	RMCs_peak_218
NC_057816.1	3663708	3664103	396	3664013	19	8.46867	4.21941	4.72608	RMCs_peak_219
NC_057816.1	4131446	4131966	521	4131765	40	11.3076	3.37727	7.27097	RMCs_peak_220
NC_057816.1	4196546	4196925	380	4196813	7	6.83551	5.12821	3.31732	RMCs_peak_221
NC_057816.1	4269281	4269632	352	4269526	14	10.5787	6.30252	6.60915	RMCs_peak_222
NC_057816.1	4325325	4325560	236	4325435	14	12.402	7.42574	8.27743	RMCs_peak_223
NC_057816.1	4403491	4403956	466	4403866	11	7.04468	4.72441	3.49716	RMCs_peak_224
NC_057816.1	4649458	4649662	205	4649565	17	7.40938	3.9823	3.81217	RMCs_peak_225
NC_057816.1	4706406	4706760	355	4706508	14	8.46955	5.03356	4.72612	RMCs_peak_226
NC_057816.1	5002532	5002952	421	5002643	17	11.872	6.38298	7.78782	RMCs_peak_227
NC_057816.1	5062873	5063211	339	5062921	8	4.78811	3.75	1.68538	RMCs_peak_228
NC_057816.1	5274844	5275172	329	5274890	9	4.59338	3.4965	1.53096	RMCs_peak_229
NC_057816.1	5450318	5450517	200	5450370	10	4.56426	3.35366	1.50874	RMCs_peak_230
NC_057816.1	5524336	5524565	230	5524445	12	6.93299	4.48276	3.40299	RMCs_peak_231
NC_057816.1	5594612	5594916	305	5594709	13	6.10159	3.84615	2.71592	RMCs_peak_232
NC_057816.1	5626913	5627142	230	5627025	14	8.13469	4.83871	4.43735	RMCs_peak_233
NC_057816.1	5686843	5687340	498	5686955	29	10.4464	3.8961	6.48706	RMCs_peak_234a
NC_057816.1	5686843	5687340	498	5687241	21	5.53951	2.82051	2.25026	RMCs_peak_234b
NC_057816.1	5708391	5708824	434	5708692	25	11.4145	4.69314	7.36901	RMCs_peak_235
NC_057816.1	5727091	5727447	357	5727413	18	5.73058	3.11475	2.40938	RMCs_peak_236
NC_057816.1	5761012	5761340	329	5761202	30	11.6406	4.20054	7.57701	RMCs_peak_237
NC_057816.1	5762653	5762852	200	5762697	19	5.90875	3.10559	2.55545	RMCs_peak_238
NC_057816.1	5798403	5798602	200	5798463	12	5.81334	3.82353	2.47449	RMCs_peak_239
NC_057816.1	5821623	5822169	547	5821803	17	11.0699	5.92105	7.05403	RMCs_peak_240
NC_057816.1	6010674	6011048	375	6010932	13	9.00866	5.55556	5.20393	RMCs_peak_241
NC_057816.1	6016967	6017378	412	6017147	13	8.86683	5.46875	5.08147	RMCs_peak_242
NC_057816.1	6054414	6054697	284	6054513	8	7.79026	5.625	4.13526	RMCs_peak_243
NC_057816.1	6257665	6258052	388	6257949	13	9.87065	6.08696	5.9708	RMCs_peak_244
NC_057816.1	6291645	6291855	211	6291743	18	12.0416	6.25	7.94454	RMCs_peak_245
NC_057816.1	6307735	6308271	537	6307868	17	10.6722	5.6962	6.69308	RMCs_peak_246a
NC_057816.1	6307735	6308271	537	6308153	13	7.08133	4.40252	3.52856	RMCs_peak_246b
NC_057816.1	6331034	6331233	200	6331128	12	8.45722	5.41667	4.719	RMCs_peak_247
NC_057816.1	6342946	6343145	200	6343043	9	9.2985	6.41026	5.46039	RMCs_peak_248
NC_057816.1	6551099	6551594	496	6551218	44	21.3042	5.71066	16.7173	RMCs_peak_249a
NC_057816.1	6551099	6551594	496	6551474	33	12.5132	4.19753	8.38033	RMCs_peak_249b
NC_057816.1	6559245	6559513	269	6559355	37	13.549	4.15755	9.33813	RMCs_peak_250
NC_057816.1	6571841	6572663	823	6572150	38	20.0831	6.11285	15.54	RMCs_peak_251a
NC_057816.1	6571841	6572663	823	6572541	27	11.6865	4.54545	7.61944	RMCs_peak_251b
NC_057816.1	6595973	6596429	457	6596057	17	6.69901	3.64372	3.21156	RMCs_peak_252a
NC_057816.1	6595973	6596429	457	6596329	23	10.9182	4.7619	6.91646	RMCs_peak_252b
NC_057816.1	6615192	6615401	210	6615297	33	12.8169	4.29293	8.6607	RMCs_peak_253
NC_057816.1	6616044	6616473	430	6616166	32	12.0238	4.13534	7.92901	RMCs_peak_254a
NC_057816.1	6616044	6616473	430	6616351	34	13.1403	4.29975	8.96097	RMCs_peak_254b
NC_057816.1	6799045	6799494	450	6799315	34	29.2196	11.076	24.4363	RMCs_peak_255
NC_057816.1	6845124	6845606	483	6845217	15	11.2863	6.50407	7.25121	RMCs_peak_256a
NC_057816.1	6845124	6845606	483	6845520	13	9.1547	5.64516	5.33161	RMCs_peak_256b
NC_057816.1	6860395	6860635	241	6860476	16	4.7668	2.86195	1.6659	RMCs_peak_257
NC_057816.1	6866888	6867153	266	6866943	15	4.36469	2.75862	1.35621	RMCs_peak_258
NC_057816.1	6907554	6907890	337	6907712	49	28.646	7.30994	23.8758	RMCs_peak_259
NC_057816.1	6913944	6914469	526	6914067	24	8.34275	3.61272	4.6173	RMCs_peak_260a
NC_057816.1	6913944	6914469	526	6914299	30	12.4931	4.49275	8.36122	RMCs_peak_260b
NC_057816.1	6920536	6920771	236	6920599	20	7.6562	3.73665	4.02361	RMCs_peak_261
NC_057816.1	6932498	6932697	200	6932547	22	5.36546	2.69953	2.1263	RMCs_peak_262
NC_057816.1	6945919	6946142	224	6946012	23	6.11637	2.89855	2.71975	RMCs_peak_263
NC_057816.1	6958162	6958523	362	6958473	32	4.87498	2.17678	1.749	RMCs_peak_264
NC_057816.1	6959380	6959704	325	6959510	57	18.8242	4.05028	14.3297	RMCs_peak_265
NC_057816.1	6960704	6960914	211	6960801	36	7.74194	2.7246	4.09749	RMCs_peak_266
NC_057816.1	6967457	6967667	211	6967564	47	18.5547	4.66019	14.0697	RMCs_peak_267
NC_057816.1	6979298	6979753	456	6979476	27	20.9203	8.80503	16.3452	RMCs_peak_268
NC_057816.1	7044982	7045602	621	7045086	24	8.96809	3.84615	5.16846	RMCs_peak_269a
NC_057816.1	7044982	7045602	621	7045412	36	17.3392	5.44118	12.9105	RMCs_peak_269b
NC_057816.1	7053159	7053425	267	7053282	27	12.5439	4.87805	8.40816	RMCs_peak_270
NC_057816.1	7096434	7096633	200	7096552	34	10.3248	3.47913	6.37773	RMCs_peak_271
NC_057816.1	7109566	7109890	325	7109672	33	8.79698	3.125	5.01789	RMCs_peak_272
NC_057816.1	7129734	7130255	522	7129852	21	5.86922	2.94118	2.5238	RMCs_peak_273a
NC_057816.1	7129734	7130255	522	7130117	37	16.7427	5.12129	12.3437	RMCs_peak_273b
NC_057816.1	7130801	7131008	208	7130856	19	4.90668	2.71003	1.77551	RMCs_peak_274
NC_057816.1	7138312	7138682	371	7138473	50	27.8589	6.91057	23.1064	RMCs_peak_275
NC_057816.1	7147065	7147315	251	7147199	40	11.2372	3.36066	7.20698	RMCs_peak_276
NC_057816.1	7150550	7150961	412	7150639	33	7.19592	2.71132	3.63018	RMCs_peak_277a
NC_057816.1	7150550	7150961	412	7150921	32	6.50939	2.57812	3.04849	RMCs_peak_277b
NC_057816.1	7156609	7157125	517	7156730	27	7.73593	3.1746	4.09285	RMCs_peak_278a
NC_057816.1	7156609	7157125	517	7156953	33	11.5068	3.89016	7.45297	RMCs_peak_278b
NC_057816.1	7165927	7166705	779	7166300	53	20.472	4.64716	15.9152	RMCs_peak_279
NC_057816.1	7169579	7169855	277	7169675	33	6.89221	2.63566	3.36813	RMCs_peak_280
NC_057816.1	7191393	7192914	1522	7191529	45	13.485	3.60502	9.28007	RMCs_peak_281a
NC_057816.1	7191393	7192914	1522	7191960	68	27.9295	5.11869	23.1754	RMCs_peak_281b
NC_057816.1	7191393	7192914	1522	7192243	43	11.4937	3.26894	7.44079	RMCs_peak_281c
NC_057816.1	7191393	7192914	1522	7192419	41	10.3378	3.10651	6.38881	RMCs_peak_281d
NC_057816.1	7191393	7192914	1522	7192705	29	4.76439	2.23214	1.66352	RMCs_peak_281e
NC_057816.1	7191393	7192914	1522	7192772	33	6.44617	2.526	3.0005	RMCs_peak_281f
NC_057816.1	7223724	7224112	389	7223836	14	8.64577	5.13699	4.88374	RMCs_peak_282
NC_057816.1	7240761	7240960	200	7240867	17	7.19615	3.87931	3.6302	RMCs_peak_283
NC_057816.1	7242016	7242353	338	7242119	14	5.17077	3.23276	1.97736	RMCs_peak_284
NC_057816.1	7251812	7252126	315	7251983	22	12.122	5.47619	8.01884	RMCs_peak_285
NC_057816.1	7258938	7259137	200	7259032	28	9.79149	3.76623	5.90158	RMCs_peak_286
NC_057816.1	7259906	7260218	313	7260035	30	11.5732	4.1779	7.51445	RMCs_peak_287
NC_057816.1	7270402	7271005	604	7270535	28	12.8537	4.86577	8.69526	RMCs_peak_288a
NC_057816.1	7270402	7271005	604	7270937	21	7.86101	3.71622	4.19895	RMCs_peak_288b
NC_057816.1	7279237	7279503	267	7279376	21	7.3622	3.51438	3.76926	RMCs_peak_289
NC_057816.1	7283925	7284388	464	7284287	35	11.5777	3.75783	7.51867	RMCs_peak_290
NC_057816.1	7296789	7297071	283	7296850	15	4.3024	2.73038	1.31219	RMCs_peak_291
NC_057816.1	7304294	7304705	412	7304385	24	6.68027	3.02663	3.19405	RMCs_peak_292
NC_057816.1	7310120	7310555	436	7310205	35	11.719	3.79747	7.64756	RMCs_peak_293a
NC_057816.1	7310120	7310555	436	7310495	30	8.7561	3.29087	4.98297	RMCs_peak_293b
NC_057816.1	7323472	7323743	272	7323530	14	6.42872	3.88601	2.98616	RMCs_peak_294
NC_057816.1	7405368	7405722	355	7405493	17	9.24875	4.91803	5.41648	RMCs_peak_295
NC_057816.1	7571065	7571264	200	7571220	16	9.34168	5.15152	5.4981	RMCs_peak_296
NC_057816.1	7605361	7605560	200	7605440	13	6.67113	4.16667	3.1852	RMCs_peak_297
NC_057816.1	7761239	7761438	200	7761344	11	7.62093	5.08475	3.99408	RMCs_peak_298
NC_057816.1	7770810	7771074	265	7770932	21	13.2643	6.25	9.07503	RMCs_peak_299
NC_057816.1	7817548	7817767	220	7817658	28	13.699	5.19713	9.47771	RMCs_peak_300
NC_057816.1	7818058	7818257	200	7818138	16	5.2782	3.09091	2.05866	RMCs_peak_301
NC_057816.1	7862505	7862881	377	7862668	17	11.2084	6	7.18114	RMCs_peak_302
NC_057816.1	7893618	7894358	741	7893997	22	14.5898	6.72515	10.3094	RMCs_peak_303
NC_057816.1	7912226	7912480	255	7912353	28	9.50423	3.67089	5.64354	RMCs_peak_304
NC_057816.1	7912898	7913103	206	7912995	31	10.9763	3.89294	6.96825	RMCs_peak_305
NC_057816.1	7918884	7919088	205	7918991	28	13.0251	4.93197	8.85483	RMCs_peak_306
NC_057816.1	7928246	7928445	200	7928345	15	6.75575	3.92157	3.25929	RMCs_peak_307
NC_057816.1	8216925	8217375	451	8217110	12	10.9919	6.98925	6.98213	RMCs_peak_308
NC_057816.1	8292746	8293012	267	8292879	30	19.8292	7.48792	15.294	RMCs_peak_309
NC_057816.1	8302180	8302611	432	8302502	18	9.58976	4.92228	5.71929	RMCs_peak_310
NC_057816.1	8327189	8327699	511	8327547	36	20.6202	6.63082	16.0581	RMCs_peak_311
NC_057816.1	8354251	8354743	493	8354376	32	14.0614	4.8105	9.81944	RMCs_peak_312
NC_057816.1	8359685	8360824	1140	8359914	35	11.6622	3.78151	7.59605	RMCs_peak_313a
NC_057816.1	8359685	8360824	1140	8360108	48	20.9788	5.19068	16.402	RMCs_peak_313b
NC_057816.1	8359685	8360824	1140	8360342	29	8.34547	3.23276	4.61977	RMCs_peak_313c
NC_057816.1	8359685	8360824	1140	8360797	30	9.09481	3.39169	5.28032	RMCs_peak_313d
NC_057816.1	8407712	8408419	708	8407972	15	11.0308	6.34921	7.01729	RMCs_peak_314a
NC_057816.1	8407712	8408419	708	8408304	12	8.10772	5.2	4.41426	RMCs_peak_314b
NC_057816.1	8589417	8589764	348	8589611	10	5.83706	4.13534	2.49576	RMCs_peak_315
NC_057816.1	8597624	8597904	281	8597782	22	13.7447	6.28415	9.52056	RMCs_peak_316
NC_057816.1	8840798	8841317	520	8840886	10	6.79799	4.74138	3.29383	RMCs_peak_317
NC_057816.1	9598092	9598392	301	9598209	10	6.79799	4.74138	3.29383	RMCs_peak_318
NC_057816.1	9607965	9608251	287	9608144	14	9.01771	5.35714	5.21024	RMCs_peak_319
NC_057816.1	9616496	9616768	273	9616644	22	16.505	7.77027	12.1179	RMCs_peak_320
NC_057816.1	9659201	9659506	306	9659255	15	6.71885	3.90244	3.22998	RMCs_peak_321
NC_057816.1	9678984	9679604	621	9679455	7	5.45987	4.30108	2.18667	RMCs_peak_322
NC_057816.1	9721249	9721886	638	9721773	11	8.2892	5.50459	4.5719	RMCs_peak_323
NC_057816.1	9736028	9736227	200	9736126	15	7.34658	4.2328	3.7559	RMCs_peak_324
NC_057816.1	9763578	9763777	200	9763681	19	11.8363	5.91716	7.75406	RMCs_peak_325
NC_057816.1	9768706	9768997	292	9768879	16	10.6593	5.90278	6.68175	RMCs_peak_326
NC_057816.1	9798842	9799087	246	9798954	22	10.6535	4.79167	6.67659	RMCs_peak_327
NC_057816.1	9818562	9818859	298	9818710	36	21.9888	7.17054	17.3783	RMCs_peak_328
NC_057816.1	9826020	9826444	425	9826136	11	5.44741	3.75	2.17657	RMCs_peak_329
NC_057816.1	9848077	9848549	473	9848377	45	17.3428	4.51866	12.9128	RMCs_peak_330
NC_057816.1	9850426	9851341	916	9850590	39	13.9435	4.10678	9.70794	RMCs_peak_331a
NC_057816.1	9850426	9851341	916	9851008	65	33.8238	6.65323	28.979	RMCs_peak_331b
NC_057816.1	9856837	9857674	838	9857113	36	14.563	4.54545	10.2853	RMCs_peak_332a
NC_057816.1	9856837	9857674	838	9857496	34	12.9709	4.24757	8.80351	RMCs_peak_332b
NC_057816.1	9903067	9903467	401	9903348	10	8.26979	5.6701	4.55539	RMCs_peak_333
NC_057816.1	10109754	10110197	444	10110105	13	7.42871	4.60526	3.82814	RMCs_peak_334
NC_057816.1	10117611	10117819	209	10117776	18	6.32352	3.36879	2.89474	RMCs_peak_335
NC_057816.1	10118017	10118250	234	10118137	22	8.97064	4.0636	5.17095	RMCs_peak_336
NC_057816.1	10144456	10144884	429	10144659	14	8.95381	5.31915	5.15554	RMCs_peak_337
NC_057816.1	10173853	10174052	200	10173943	7	8.11363	5.7971	4.4189	RMCs_peak_338
NC_057816.1	10202413	10202639	227	10202529	7	7.34038	5.40541	3.75024	RMCs_peak_339
NC_057816.1	10258841	10259040	200	10258956	10	6.14829	4.33071	2.74912	RMCs_peak_340
NC_057816.1	10334591	10334805	215	10334712	14	4.43956	2.87356	1.41084	RMCs_peak_341
NC_057816.1	10390437	10390985	549	10390565	15	10.0392	5.7554	6.12238	RMCs_peak_342
NC_057816.1	10475056	10475255	200	10475162	6	6.94477	5.14706	3.41165	RMCs_peak_343
NC_057816.1	10500817	10501091	275	10500928	18	10.8483	5.58824	6.85352	RMCs_peak_344
NC_057816.1	10501438	10501886	449	10501574	18	10.8483	5.58824	6.85352	RMCs_peak_345
NC_057816.1	10520591	10521061	471	10520983	9	5.14616	3.84615	1.95887	RMCs_peak_346
NC_057816.1	10839025	10839265	241	10839157	8	6.48406	4.83871	3.03202	RMCs_peak_347
NC_057816.1	11226632	11229476	2845	11226731	1117	95.0142	1.99323	89.8857	RMCs_peak_348a
NC_057816.1	11226632	11229476	2845	11227140	1063	79.3386	1.89695	74.2517	RMCs_peak_348b
NC_057816.1	11226632	11229476	2845	11227834	1357	174.144	2.39658	168.827	RMCs_peak_348c
NC_057816.1	11226632	11229476	2845	11228286	1519	239.858	2.68248	234.381	RMCs_peak_348d
NC_057816.1	11226632	11229476	2845	11228621	1801	371.694	3.18004	365.952	RMCs_peak_348e
NC_057816.1	11226632	11229476	2845	11229089	2450	743.638	4.32367	737.143	RMCs_peak_348f
NC_057816.1	11229641	11230788	1148	11229872	1995	472.245	3.51396	466.333	RMCs_peak_349a
NC_057816.1	11229641	11230788	1148	11230244	1850	392.661	3.24327	386.88	RMCs_peak_349b
NC_057816.1	11229641	11230788	1148	11230575	1304	141.635	2.21201	136.392	RMCs_peak_349c
NC_057816.1	11235463	11239121	3659	11235824	2122	579.323	3.93921	573.195	RMCs_peak_350a
NC_057816.1	11235463	11239121	3659	11236059	2127	584.082	3.95863	577.943	RMCs_peak_350b
NC_057816.1	11235463	11239121	3659	11236641	1884	445.537	3.51037	439.67	RMCs_peak_350c
NC_057816.1	11235463	11239121	3659	11237014	1533	268.915	2.85672	263.378	RMCs_peak_350d
NC_057816.1	11235463	11239121	3659	11237248	1344	187.818	2.50475	182.469	RMCs_peak_350e
NC_057816.1	11235463	11239121	3659	11237625	1478	248.065	2.78018	242.572	RMCs_peak_350f
NC_057816.1	11235463	11239121	3659	11237831	1300	174.13	2.44899	168.813	RMCs_peak_350g
NC_057816.1	11235463	11239121	3659	11238133	909	50.0315	1.71297	45.0563	RMCs_peak_350h
NC_057816.1	11235463	11239121	3659	11238763	1792	402.217	3.3755	396.416	RMCs_peak_350i
NC_057816.1	13460625	13460969	345	13460785	6	7.11097	5.22388	3.55432	RMCs_peak_351
NC_057816.1	14443426	14443625	200	14443525	8	8.61579	6.08108	4.85724	RMCs_peak_352
NC_057816.1	18642900	18643248	349	18643144	12	11.511	7.30337	7.45657	RMCs_peak_353
NC_057816.1	20656952	20657151	200	20657050	11	8.80032	5.82524	5.01963	RMCs_peak_354
NC_057816.1	20734318	20734517	200	20734434	9	7.46117	5.31915	3.85625	RMCs_peak_355
NC_057816.1	20748561	20748793	233	20748662	14	11.0282	6.57895	7.01524	RMCs_peak_356
NC_057816.1	20797388	20797779	392	20797522	12	8.10772	5.2	4.41426	RMCs_peak_357
NC_057816.1	20914811	20915207	397	20914937	9	8.05079	5.68182	4.36339	RMCs_peak_358
NC_057816.1	21029775	21030166	392	21029887	10	8.46171	5.78947	4.72218	RMCs_peak_359
NC_057816.1	21193768	21194038	271	21193959	7	7.20623	5.33333	3.6345	RMCs_peak_360
NC_057816.1	21395892	21396091	200	21396047	7	7.34038	5.40541	3.75024	RMCs_peak_361
NC_057816.1	21423749	21423969	221	21423849	9	8.05079	5.68182	4.36339	RMCs_peak_362
NC_057816.1	21695565	21695764	200	21695687	5	5.94521	4.54545	2.58226	RMCs_peak_363
NC_057816.1	21908134	21908333	200	21908188	5	4.33246	3.7037	1.32854	RMCs_peak_364
NC_057816.1	24179822	24180135	314	24180013	11	8.53727	5.66038	4.7861	RMCs_peak_365
NC_057816.1	24337738	24337937	200	24337869	7	8.48469	5.97015	4.73958	RMCs_peak_366
NC_057816.1	25882119	25882490	372	25882178	5	4.41054	3.75	1.39411	RMCs_peak_367
NC_057816.1	32019206	32019412	207	32019308	8	8.46401	6	4.72221	RMCs_peak_368
NC_057816.1	32074126	32074329	204	32074224	8	8.46401	6	4.72221	RMCs_peak_369
NC_057816.1	37120350	37120549	200	37120498	7	6.50488	4.93827	3.04512	RMCs_peak_370
NC_057816.1	38312441	38312655	215	38312542	7	6.83551	5.12821	3.31732	RMCs_peak_371
NC_057816.1	39681598	39682082	485	39681993	10	9.98743	6.70732	6.07484	RMCs_peak_372
NC_057816.1	39723930	39724180	251	39724069	7	7.07764	5.26316	3.52546	RMCs_peak_373
NC_057816.1	39776272	39776471	200	39776362	9	9.76709	6.66667	5.87977	RMCs_peak_374
NC_057816.1	40078174	40078634	461	40078339	8	7.02491	5.17241	3.48077	RMCs_peak_375
NC_057816.1	40541193	40541551	359	40541301	6	4.68305	3.88889	1.5973	RMCs_peak_376
NC_057816.1	40745689	40745946	258	40745771	8	7.33212	5.35714	3.74462	RMCs_peak_377
NC_057816.1	47835988	47836187	200	47836086	7	9.84617	6.52044	5.95037	RMCs_peak_378
NC_057816.1	47886143	47886342	200	47886270	9	8.50244	5.95238	4.75556	RMCs_peak_379
NC_057817.1	6933401	6933660	260	6933569	7	6.40224	4.87805	2.96063	RMCs_peak_380
NC_057817.1	8444686	8444885	200	8444807	4	5.09812	3.96825	1.91935	RMCs_peak_381
NC_057817.1	18322334	18322533	200	18322521	4	4.80175	3.84615	1.68988	RMCs_peak_382
NC_057817.1	19230256	19230587	332	19230379	4	4.94438	3.90625	1.80051	RMCs_peak_383
NC_057817.1	19549168	19549449	282	19549349	5	4.41054	3.75	1.39411	RMCs_peak_384
NC_057817.1	19904914	19905113	200	19905055	6	7.11097	5.22388	3.55432	RMCs_peak_385
NC_057817.1	23773106	23773374	269	23773190	5	4.33246	3.7037	1.32854	RMCs_peak_386
NC_057817.1	24862014	24862388	375	24862111	8	8.94032	6.25	5.14303	RMCs_peak_387
NC_057817.1	25601087	25601443	357	25601306	15	6.46845	3.77359	3.01834	RMCs_peak_388
NC_057817.1	25629112	25629788	677	25629464	28	13.4234	5.08772	9.2233	RMCs_peak_389
NC_057817.1	25674137	25674827	691	25674385	18	16.7519	9.04762	12.3514	RMCs_peak_390a
NC_057817.1	25674137	25674827	691	25674673	15	13.1071	7.61905	8.92973	RMCs_peak_390b
NC_057817.1	25715651	25715980	330	25715855	23	13.2304	5.82524	9.04371	RMCs_peak_391
NC_057817.1	25716148	25716874	727	25716306	28	17.9962	7.07317	13.5364	RMCs_peak_392a
NC_057817.1	25716148	25716874	727	25716695	34	24.0346	8.49515	19.3669	RMCs_peak_392b
NC_057817.1	25730973	25731446	474	25731097	13	10.7042	6.60377	6.72205	RMCs_peak_393
NC_057817.1	26215322	26215521	200	26215428	9	9.01459	6.25	5.20817	RMCs_peak_394
NC_057817.1	26246981	26247258	278	26247103	10	9.71366	6.54762	5.82953	RMCs_peak_395
NC_057817.1	26332621	26333163	543	26332742	17	15.927	8.82353	11.57	RMCs_peak_396
NC_057817.1	26387913	26388163	251	26388037	12	10.7513	6.84211	6.76527	RMCs_peak_397
NC_057817.1	26434942	26435685	744	26435038	23	9.1265	4.01338	5.30795	RMCs_peak_398a
NC_057817.1	26434942	26435685	744	26435299	34	17.7096	5.85284	13.2633	RMCs_peak_398b
NC_057817.1	26434942	26435685	744	26435572	23	8.92789	3.93443	5.13368	RMCs_peak_398c
NC_057817.1	26472885	26473134	250	26472961	13	8.5293	5.26316	4.78003	RMCs_peak_399
NC_057817.1	26473476	26473831	356	26473628	19	14.8646	7.63359	10.5707	RMCs_peak_400
NC_057817.1	26482747	26483035	289	26482919	10	7.4273	5.14019	3.82706	RMCs_peak_401
NC_057817.1	26551229	26552647	1419	26551433	25	10.855	4.46735	6.86	RMCs_peak_402a
NC_057817.1	26551229	26552647	1419	26551941	36	18.8948	5.98706	14.3979	RMCs_peak_402b
NC_057817.1	26551229	26552647	1419	26552264	33	16.123	5.41401	11.7559	RMCs_peak_402c
NC_057817.1	26551229	26552647	1419	26552510	33	16.0284	5.37975	11.6663	RMCs_peak_402d
NC_057817.1	26659594	26659892	299	26659774	14	8.8907	5.28169	5.1013	RMCs_peak_403
NC_057817.1	26672301	26672823	523	26672397	16	6.43196	3.63248	2.98842	RMCs_peak_404a
NC_057817.1	26672301	26672823	523	26672754	14	5.03427	3.16456	1.87685	RMCs_peak_404b
NC_057817.1	26683503	26683928	426	26683620	27	10.4975	4.10557	6.53408	RMCs_peak_405
NC_057817.1	26720036	26721008	973	26720170	13	7.37742	4.57516	3.78181	RMCs_peak_406a
NC_057817.1	26720036	26721008	973	26720554	14	8.35541	4.96689	4.62904	RMCs_peak_406b
NC_057817.1	26720036	26721008	973	26720852	24	18.4988	8.33333	14.0184	RMCs_peak_406c
NC_057817.1	26755715	26756170	456	26756054	10	10.1312	6.79012	6.20445	RMCs_peak_407
NC_057817.1	26767577	26767942	366	26767783	17	9.50748	5.05618	5.64584	RMCs_peak_408
NC_057817.1	26779867	26780148	282	26780035	25	7.47302	3.22581	3.86762	RMCs_peak_409
NC_057817.1	26784735	26785700	966	26785111	39	21.9465	6.62252	17.3377	RMCs_peak_410a
NC_057817.1	26784735	26785700	966	26785437	24	10.6533	4.51264	6.67652	RMCs_peak_410b
NC_057817.1	26790854	26791083	230	26790967	18	4.50973	2.61708	1.46967	RMCs_peak_411
NC_057817.1	26796669	26796870	202	26796764	62	17.8815	3.64162	13.427	RMCs_peak_412
NC_057817.1	26802547	26802756	210	26802646	51	11.286	2.9148	7.25121	RMCs_peak_413
NC_057817.1	26811152	26811401	250	26811284	42	11.5651	3.33333	7.50748	RMCs_peak_414
NC_057817.1	26812539	26813191	653	26812627	35	7.67577	2.74809	4.0386	RMCs_peak_415a
NC_057817.1	26812539	26813191	653	26813076	40	10.4951	3.18818	6.53202	RMCs_peak_415b
NC_057817.1	26813475	26813681	207	26813538	27	4.37535	2.1875	1.36549	RMCs_peak_416
NC_057817.1	26842633	26843212	580	26843003	15	11.374	6.55738	7.33204	RMCs_peak_417
NC_057817.1	27711740	27711939	200	27711788	10	5.28628	3.7931	2.06616	RMCs_peak_418
NC_057817.1	27750586	27751145	560	27750992	10	7.82638	5.39216	4.1685	RMCs_peak_419
NC_057817.1	28370337	28370536	200	28370438	9	7.37141	5.26316	3.77641	RMCs_peak_420
NC_057817.1	28509819	28510018	200	28509928	10	9.33348	6.32184	5.49112	RMCs_peak_421
NC_057817.1	29255860	29256069	210	29255961	9	9.15396	6.32911	5.33161	RMCs_peak_422
NC_057817.1	29438840	29439182	343	29438889	6	4.89751	4.02299	1.76686	RMCs_peak_423
NC_057817.1	29596673	29597063	391	29596781	7	6.40224	4.87805	2.96063	RMCs_peak_424
NC_057817.1	29633040	29633239	200	29633133	14	8.35541	4.96689	4.62904	RMCs_peak_425
NC_057817.1	29794374	29794573	200	29794473	12	6.7814	4.39189	3.28262	RMCs_peak_426
NC_057817.1	29807926	29808146	221	29808049	17	11.2788	6.04027	7.24466	RMCs_peak_427
NC_057817.1	29822769	29823059	291	29822899	31	16.3551	5.7971	11.976	RMCs_peak_428
NC_057817.1	29858101	29858749	649	29858498	28	24.2985	10.3571	19.6229	RMCs_peak_429
NC_057817.1	29882783	29883083	301	29882941	20	12.7844	6.21302	8.62997	RMCs_peak_430
NC_057817.1	30222423	30222748	326	30222615	12	8.1755	5.24194	4.47297	RMCs_peak_431
NC_057817.1	30373793	30374066	274	30373917	15	13.5992	7.92079	9.38458	RMCs_peak_432
NC_057817.1	30410293	30410509	217	30410401	11	5.10868	3.5503	1.92854	RMCs_peak_433
NC_057817.1	30410715	30411004	290	30410856	31	24.0501	9.30233	19.3815	RMCs_peak_434
NC_057817.1	30464192	30464707	516	30464610	13	10.7042	6.60377	6.72205	RMCs_peak_435
NC_057817.1	30470124	30470579	456	30470209	14	6.8205	4.09836	3.30766	RMCs_peak_436a
NC_057817.1	30470124	30470579	456	30470480	18	9.94658	5.10753	6.03863	RMCs_peak_436b
NC_057817.1	30550803	30551423	621	30551013	13	5.60066	3.57143	2.30175	RMCs_peak_437
NC_057817.1	30558908	30559337	430	30559290	12	6.98475	4.51389	3.4462	RMCs_peak_438
NC_057817.1	30638029	30638558	530	30638450	10	7.20596	5	3.6345	RMCs_peak_439
NC_057817.1	30760546	30760993	448	30760801	8	7.915	5.6962	4.24556	RMCs_peak_440
NC_057817.1	30806247	30806666	420	30806567	9	7.94583	5.61798	4.27079	RMCs_peak_441
NC_057817.1	31717714	31717913	200	31717765	6	6.11552	4.72973	2.71894	RMCs_peak_442
NC_057817.1	32023630	32023829	200	32023766	8	5.31347	4.09091	2.08771	RMCs_peak_443
NC_057817.1	32078167	32078810	644	32078738	14	7.29426	4.36047	3.71059	RMCs_peak_444
NC_057817.1	32098939	32099157	219	32099057	23	11.4571	5	7.40815	RMCs_peak_445
NC_057817.1	32111140	32111382	243	32111275	30	6.80657	2.73852	3.29477	RMCs_peak_446
NC_057817.1	32117132	32117453	322	32117260	40	12.041	3.55286	7.94442	RMCs_peak_447
NC_057817.1	33317944	33318177	234	33318062	11	9.81028	6.45161	5.91772	RMCs_peak_448
NC_057817.1	33333140	33333459	320	33333319	14	11.4162	6.81818	7.37023	RMCs_peak_449
NC_057817.1	33664734	33664940	207	33664824	7	7.34038	5.40541	3.75024	RMCs_peak_450
NC_057817.1	33940084	33940420	337	33940251	11	9.5893	6.31579	5.71904	RMCs_peak_451
NC_057817.1	35974504	35974732	229	35974590	6	6.63958	5	3.16217	RMCs_peak_452
NC_057817.1	43181947	43182367	421	43181992	5	6.46405	4.7619	3.01428	RMCs_peak_453
NC_057817.1	43599037	43599270	234	43599161	9	10.2987	6.94444	6.3545	RMCs_peak_454
NC_057817.1	44923936	44924718	783	44924237	11	9.08008	6	5.26726	RMCs_peak_455a
NC_057817.1	44923936	44924718	783	44924571	13	11.3449	7	7.30519	RMCs_peak_455b
NC_057817.1	46024449	46024648	200	46024548	8	7.55355	5.4878	3.93263	RMCs_peak_456
NC_057817.1	46247230	46247523	294	46247337	6	4.3625	3.68421	1.35411	RMCs_peak_457
NC_057817.1	46466189	46466388	200	46466285	5	5.15975	4.16667	1.96715	RMCs_peak_458
NC_057817.1	47605583	47606018	436	47605738	7	7.20623	5.33333	3.6345	RMCs_peak_459
NC_057817.1	47763788	47764221	434	47763905	11	12.6976	8.10811	8.55003	RMCs_peak_460
NC_057817.1	49071949	49072239	291	49072013	5	4.57559	3.84615	1.51541	RMCs_peak_461
NC_057817.1	53455654	53456037	384	53455912	11	7.48577	5	3.87469	RMCs_peak_462
NC_057817.1	53492004	53492390	387	53492264	12	8.04094	5.15873	4.35768	RMCs_peak_463
NC_057817.1	53498122	53498393	272	53498274	18	11.8978	6.16883	7.8126	RMCs_peak_464
NC_057817.1	53679076	53679503	428	53679310	24	19.6725	8.99281	15.1436	RMCs_peak_465
NC_057817.1	53702060	53702544	485	53702371	41	17.4097	4.8951	12.9766	RMCs_peak_466
NC_057817.1	53702731	53702941	211	53702850	34	12.3842	4.06977	8.26129	RMCs_peak_467
NC_057817.1	53854817	53855016	200	53854956	8	8.31849	5.92105	4.59462	RMCs_peak_468
NC_057817.1	53949207	53949586	380	53949308	35	14.7322	4.69974	10.4439	RMCs_peak_469a
NC_057817.1	53949207	53949586	380	53949546	21	5.61988	2.84974	2.31712	RMCs_peak_469b
NC_057817.1	53969741	53969940	200	53969843	52	8.2494	2.37455	4.53806	RMCs_peak_470
NC_057817.1	53975002	53975629	628	53975102	56	7.70229	2.21617	4.06147	RMCs_peak_471a
NC_057817.1	53975002	53975629	628	53975419	62	10.1025	2.45518	6.17997	RMCs_peak_471b
NC_057817.1	53985542	53985770	229	53985651	58	7.77535	2.19494	4.12577	RMCs_peak_472
NC_057817.1	53995607	53996186	580	53995846	52	12.8563	3.16229	8.69787	RMCs_peak_473
NC_057817.1	54004670	54005441	772	54004807	90	28.2143	4.05888	23.4517	RMCs_peak_474a
NC_057817.1	54004670	54005441	772	54005251	57	10.2325	2.57778	6.29596	RMCs_peak_474b
NC_057817.1	54007073	54007283	211	54007173	54	10.5334	2.69872	6.56748	RMCs_peak_475
NC_057817.1	54013366	54013694	329	54013457	28	5.44783	2.44932	2.17695	RMCs_peak_476
NC_057817.1	54046324	54046735	412	54046376	29	6.68983	2.75229	3.20287	RMCs_peak_477a
NC_057817.1	54046324	54046735	412	54046636	37	11.388	3.57143	7.3444	RMCs_peak_477b
NC_057817.1	54052117	54052930	814	54052461	49	23.8198	5.8548	19.1568	RMCs_peak_478a
NC_057817.1	54052117	54052930	814	54052826	34	12.8706	4.21687	8.71154	RMCs_peak_478b
NC_057817.1	54058346	54058934	589	54058775	33	20.7098	7.23404	16.1448	RMCs_peak_479
NC_057817.1	54059415	54059796	382	54059580	31	17.7141	6.34921	13.2673	RMCs_peak_480
NC_057817.1	54064563	54065426	864	54064669	37	14.4547	4.4186	10.185	RMCs_peak_481a
NC_057817.1	54064563	54065426	864	54064944	57	31.291	6.95444	26.4766	RMCs_peak_481b
NC_057817.1	54064563	54065426	864	54065316	29	9.5244	3.59712	5.66079	RMCs_peak_481c
NC_057817.1	54086002	54087456	1455	54086148	38	11.4022	3.51351	7.35773	RMCs_peak_482a
NC_057817.1	54086002	54087456	1455	54086682	38	12.297	3.7428	8.1798	RMCs_peak_482b
NC_057817.1	54086002	54087456	1455	54087007	27	6.49664	2.79441	3.04231	RMCs_peak_482c
NC_057817.1	54094620	54095249	630	54094732	17	13.4475	7.31707	9.24592	RMCs_peak_483a
NC_057817.1	54094620	54095249	630	54095125	17	13.2526	7.2	9.06384	RMCs_peak_483b
NC_057817.1	54485289	54485593	305	54485421	12	8.91509	5.70175	5.12103	RMCs_peak_484
NC_057817.1	54512974	54514003	1030	54513175	24	14.7069	6.34518	10.42	RMCs_peak_485a
NC_057817.1	54512974	54514003	1030	54513365	38	29.1814	9.84848	24.3987	RMCs_peak_485b
NC_057817.1	54512974	54514003	1030	54513639	16	7.66459	4.25	4.0295	RMCs_peak_485c
NC_057817.1	54519816	54520203	388	54520077	33	16.81	5.66667	12.407	RMCs_peak_486
NC_057817.1	54524061	54524323	263	54524204	28	11.6657	4.42073	7.59945	RMCs_peak_487
NC_057817.1	54577600	54578218	619	54577753	25	16.3678	6.95187	11.9877	RMCs_peak_488
NC_057817.1	54699216	54699559	344	54699383	21	15.706	7.58621	11.362	RMCs_peak_489
NC_057817.1	54734395	54734984	590	54734701	13	6.71486	4.19162	3.22626	RMCs_peak_490
NC_057817.1	54745631	54746380	750	54745952	21	12.4942	5.85106	8.36206	RMCs_peak_491
NC_057817.1	54762419	54762618	200	54762546	15	9.90105	5.67376	5.99852	RMCs_peak_492
NC_057817.1	54804049	54804278	230	54804155	28	11.0599	4.2029	7.04496	RMCs_peak_493
NC_057817.1	54805285	54805923	639	54805427	25	9.7127	4.02477	5.82953	RMCs_peak_494a
NC_057817.1	54805285	54805923	639	54805710	46	27.2167	7.32087	22.476	RMCs_peak_494b
NC_057817.1	54833682	54833916	235	54833806	16	7.34591	4.08654	3.75545	RMCs_peak_495
NC_057817.1	54840914	54841148	235	54841018	16	7.38467	4.10628	3.78864	RMCs_peak_496
NC_057817.1	54864497	54864766	270	54864636	54	21.5573	4.81611	16.962	RMCs_peak_497
NC_057817.1	54865481	54865680	200	54865614	39	12.3202	3.68324	8.20255	RMCs_peak_498
NC_057817.1	54870843	54871261	419	54870960	26	13.1069	5.25292	8.92973	RMCs_peak_499a
NC_057817.1	54870843	54871261	419	54871115	23	10.9182	4.7619	6.91646	RMCs_peak_499b
NC_057817.1	54880440	54880825	386	54880561	14	4.65162	2.97619	1.58182	RMCs_peak_500
NC_057817.1	54893701	54894144	444	54893949	41	27.3099	8.3004	22.5678	RMCs_peak_501
NC_057817.1	54901421	54901620	200	54901536	21	8.30575	3.90071	4.58502	RMCs_peak_502
NC_057817.1	54902588	54903163	576	54902947	19	6.90574	3.52113	3.38035	RMCs_peak_503
NC_057817.1	54914615	54915100	486	54914742	18	11.827	6.12903	7.74666	RMCs_peak_504
NC_057817.1	54977047	54977664	618	54977179	15	11.0308	6.34921	7.01729	RMCs_peak_505a
NC_057817.1	54977047	54977664	618	54977505	14	10.0059	5.95238	6.09046	RMCs_peak_505b
NC_057817.1	54991370	54991569	200	54991495	10	6.14829	4.33071	2.74912	RMCs_peak_506
NC_057817.1	55013575	55013938	364	55013698	20	12.0688	5.83333	7.97005	RMCs_peak_507
NC_057817.1	55031900	55032581	682	55032246	40	30.0662	9.71564	25.2709	RMCs_peak_508
NC_057817.1	55038718	55038977	260	55038864	13	8.46452	5.22388	4.72221	RMCs_peak_509
NC_057817.1	55064980	55065378	399	55065075	10	7.13489	4.95496	3.57287	RMCs_peak_510
NC_057817.1	55112728	55113105	378	55112940	14	11.5176	6.88073	7.46261	RMCs_peak_511
NC_057817.1	55218381	55218872	492	55218433	29	8.41528	3.2538	4.67978	RMCs_peak_512a
NC_057817.1	55218381	55218872	492	55218741	48	21.2327	5.25751	16.6481	RMCs_peak_512b
NC_057817.1	55225952	55226173	222	55226068	33	11.4771	3.88128	7.42641	RMCs_peak_513
NC_057818.1	3406346	3406556	211	3406444	12	6.18182	4.03727	2.7786	RMCs_peak_514
NC_057818.1	3413290	3413652	363	3413439	16	7.91724	4.38144	4.24753	RMCs_peak_515
NC_057818.1	3440366	3440899	534	3440715	19	7.88662	3.95257	4.22283	RMCs_peak_516
NC_057818.1	3462935	3463363	429	3463319	15	6.57411	3.82775	3.10785	RMCs_peak_517
NC_057818.1	4337552	4337751	200	4337611	4	4.54433	3.73134	1.49323	RMCs_peak_518
NC_057818.1	4566623	4566869	247	4566755	20	8.07783	3.91791	4.3884	RMCs_peak_519
NC_057818.1	4734675	4734969	295	4734848	10	9.71366	6.54762	5.82953	RMCs_peak_520
NC_057818.1	4875019	4875218	200	4875149	8	7.915	5.6962	4.24556	RMCs_peak_521
NC_057818.1	4912465	4912664	200	4912623	6	5.78009	4.54545	2.44833	RMCs_peak_522
NC_057818.1	9452010	9452419	410	9452310	7	6.61114	5	3.13819	RMCs_peak_523
NC_057818.1	9912353	9912667	315	9912460	14	10.244	6.09756	6.306	RMCs_peak_524
NC_057818.1	11138764	11139127	364	11138924	11	8.2892	5.50459	4.5719	RMCs_peak_525
NC_057818.1	11546447	11546646	200	11546522	4	4.42739	3.67647	1.40043	RMCs_peak_526
NC_057818.1	12357988	12358187	200	12358084	9	7.46117	5.31915	3.85625	RMCs_peak_527
NC_057818.1	12498919	12499118	200	12498984	10	7.13489	4.95496	3.57287	RMCs_peak_528
NC_057818.1	12499317	12499658	342	12499374	7	4.38223	3.6036	1.37144	RMCs_peak_529
NC_057818.1	12550271	12550617	347	12550480	8	6.09284	4.59184	2.70857	RMCs_peak_530
NC_057818.1	12592430	12592629	200	12592564	12	7.72121	4.96183	4.07843	RMCs_peak_531
NC_057818.1	12596966	12597397	432	12597196	13	8.79742	5.42636	5.01789	RMCs_peak_532
NC_057818.1	12713152	12713509	358	12713325	12	7.14391	4.60993	3.5812	RMCs_peak_533
NC_057818.1	13049490	13049771	282	13049544	14	6.58135	3.96825	3.11362	RMCs_peak_534
NC_057818.1	13050074	13050273	200	13050250	15	7.56068	4.34783	3.93915	RMCs_peak_535
NC_057818.1	13137645	13137848	204	13137749	20	13.3531	6.52174	9.15705	RMCs_peak_536
NC_057818.1	13269997	13270196	200	13270113	13	8.03415	4.96454	4.35151	RMCs_peak_537
NC_057818.1	14119324	14119552	229	14119432	9	9.15396	6.32911	5.33161	RMCs_peak_538
NC_057818.1	14512214	14512413	200	14512347	9	5.193	3.87597	1.99702	RMCs_peak_539
NC_057818.1	14553156	14553356	201	14553312	9	7.46117	5.31915	3.85625	RMCs_peak_540
NC_057818.1	14560302	14560515	214	14560397	15	12.0277	6.95652	7.93219	RMCs_peak_541
NC_057818.1	14612379	14612600	222	14612505	16	11.8204	6.58915	7.74043	RMCs_peak_542
NC_057818.1	14627701	14627951	251	14627856	13	10.9092	6.73077	6.90883	RMCs_peak_543
NC_057818.1	14678252	14678451	200	14678355	9	8.15876	5.74713	4.45782	RMCs_peak_544
NC_057818.1	15184895	15185103	209	15184994	14	8.24382	4.90196	4.53318	RMCs_peak_545
NC_057818.1	15438461	15438701	241	15438557	13	8.15319	5.03597	4.45421	RMCs_peak_546
NC_057818.1	15480348	15480628	281	15480461	14	7.92341	4.71698	4.25233	RMCs_peak_547
NC_057818.1	15606242	15606465	224	15606328	13	6.37684	4	2.94013	RMCs_peak_548
NC_057818.1	15776380	15776579	200	15776472	7	5.53398	4.34783	2.24487	RMCs_peak_549
NC_057818.1	15907707	15908033	327	15907836	13	6.06371	3.82514	2.68235	RMCs_peak_550
NC_057818.1	15957455	15957773	319	15957575	10	5.93784	4.19847	2.57917	RMCs_peak_551
NC_057818.1	16006378	16006747	370	16006562	10	6.09452	4.29688	2.7096	RMCs_peak_552
NC_057818.1	16021299	16021863	565	16021475	23	18.2031	8.4507	13.7348	RMCs_peak_553a
NC_057818.1	16021299	16021863	565	16021756	12	7.19831	4.64286	3.63051	RMCs_peak_553b
NC_057818.1	16049423	16049656	234	16049556	21	12.9987	6.11111	8.82919	RMCs_peak_554
NC_057818.1	16102432	16103258	827	16102745	46	26.4341	7.05706	21.7112	RMCs_peak_555a
NC_057818.1	16102432	16103258	827	16103103	33	15.0397	5.02959	10.7369	RMCs_peak_555b
NC_057818.1	16124934	16125144	211	16125033	18	10.3813	5.33708	6.43033	RMCs_peak_556
NC_057818.1	16148950	16149611	662	16149267	29	17.8376	6.78733	13.3847	RMCs_peak_557
NC_057818.1	16237423	16237820	398	16237662	13	5.40372	3.46535	2.13749	RMCs_peak_558
NC_057818.1	16237973	16238279	307	16238143	24	14.3224	6.15764	10.0633	RMCs_peak_559
NC_057818.1	16260606	16261042	437	16260722	30	9.39773	3.48315	5.54866	RMCs_peak_560a
NC_057818.1	16260606	16261042	437	16260980	31	9.9293	3.57143	6.02386	RMCs_peak_560b
NC_057818.1	16558370	16559124	755	16558521	17	14.6341	8.03571	10.3515	RMCs_peak_561
NC_057818.1	17677376	17677575	200	17677522	6	7.47634	5.38462	3.86914	RMCs_peak_562
NC_057818.1	18275856	18276177	322	18275944	6	6.94477	5.14706	3.41165	RMCs_peak_563
NC_057818.1	19977427	19977626	200	19977609	5	4.57559	3.84615	1.51541	RMCs_peak_564
NC_057818.1	20019266	20019465	200	20019349	7	7.62733	5.55556	3.99773	RMCs_peak_565
NC_057818.1	20560104	20560342	239	20560303	5	6.27835	4.6875	2.85778	RMCs_peak_566
NC_057818.1	21343023	21343231	209	21343117	8	10.3828	6.92308	6.43116	RMCs_peak_567
NC_057818.1	21676751	21676950	200	21676845	6	6.63958	5	3.16217	RMCs_peak_568
NC_057818.1	22856942	22857381	440	22857118	9	7.84372	5.55556	4.18313	RMCs_peak_569
NC_057818.1	23118010	23118290	281	23118145	13	12.3404	7.6087	8.22073	RMCs_peak_570
NC_057818.1	23356561	23356760	200	23356730	5	6.46405	4.7619	3.01428	RMCs_peak_571
NC_057818.1	24999376	24999595	220	24999479	19	11.708	5.84795	7.6373	RMCs_peak_572
NC_057818.1	26408266	26408569	304	26408449	8	6.32186	4.73684	2.89321	RMCs_peak_573
NC_057818.1	26445861	26446072	212	26445968	9	7.46117	5.31915	3.85625	RMCs_peak_574
NC_057818.1	26446244	26446518	275	26446352	9	7.2838	5.20833	3.70364	RMCs_peak_575
NC_057818.1	26511328	26511632	305	26511451	9	7.37141	5.26316	3.77641	RMCs_peak_576
NC_057818.1	26600676	26601141	466	26600746	6	5.57793	4.43038	2.28151	RMCs_peak_577
NC_057818.1	26646967	26647212	246	26647125	8	8.46401	6	4.72221	RMCs_peak_578
NC_057818.1	26905442	26905829	388	26905541	11	8.2892	5.50459	4.5719	RMCs_peak_579
NC_057818.1	26981534	26981796	263	26981655	9	8.05079	5.68182	4.36339	RMCs_peak_580
NC_057818.1	27579037	27579753	717	27579156	10	8.66306	5.91398	4.89873	RMCs_peak_581a
NC_057818.1	27579037	27579753	717	27579645	11	9.69844	6.38298	5.81735	RMCs_peak_581b
NC_057818.1	34715852	34716245	394	34715922	8	5.67891	4.32692	2.36333	RMCs_peak_582
NC_057818.1	34822325	34822580	256	34822418	8	7.915	5.6962	4.24556	RMCs_peak_583
NC_057818.1	35460358	35460634	277	35460600	12	5.16739	3.45745	1.97413	RMCs_peak_584
NC_057818.1	35482220	35482419	200	35482309	19	10.1301	5.02513	6.20417	RMCs_peak_585
NC_057818.1	35517754	35518277	524	35517859	17	8.35991	4.45545	4.63326	RMCs_peak_586a
NC_057818.1	35517754	35518277	524	35518195	17	7.94333	4.24528	4.27025	RMCs_peak_586b
NC_057818.1	35530258	35530457	200	35530366	25	8.2814	3.50404	4.56556	RMCs_peak_587
NC_057818.1	35533762	35534363	602	35533894	35	15.5325	4.95868	11.1979	RMCs_peak_588a
NC_057818.1	35533762	35534363	602	35534220	37	17.0476	5.21978	12.6328	RMCs_peak_588b
NC_057818.1	35747319	35747714	396	35747511	14	9.92883	5.90551	6.02344	RMCs_peak_589
NC_057818.1	35769328	35769581	254	35769439	14	9.28153	5.51471	5.44633	RMCs_peak_590
NC_057818.1	35777783	35778024	242	35777917	22	12.9812	5.89744	8.81325	RMCs_peak_591
NC_057818.1	35788313	35788605	293	35788462	53	25.1235	5.76923	20.4275	RMCs_peak_592
NC_057818.1	35805194	35805864	671	35805460	40	29.6631	9.53488	24.8735	RMCs_peak_593
NC_057818.1	35873595	35873830	236	35873652	14	5.70484	3.50467	2.38427	RMCs_peak_594
NC_057818.1	35874501	35874700	200	35874607	17	8.14766	4.34783	4.44926	RMCs_peak_595
NC_057818.1	35983565	35984259	695	35983767	28	18.6743	7.39796	14.1851	RMCs_peak_596a
NC_057818.1	35983565	35984259	695	35984142	35	25.951	9.13706	21.2374	RMCs_peak_596b
NC_057818.1	36005183	36005425	243	36005284	20	7.56312	3.69718	3.94145	RMCs_peak_597
NC_057818.1	36008554	36009034	481	36008652	22	9.00536	4.07801	5.20115	RMCs_peak_598a
NC_057818.1	36008554	36009034	481	36008923	26	11.978	4.78723	7.88547	RMCs_peak_598b
NC_057818.1	36009903	36010108	206	36010008	25	11.4145	4.69314	7.36901	RMCs_peak_599
NC_057818.1	36018816	36019537	722	36018921	15	5.8511	3.4632	2.50727	RMCs_peak_600a
NC_057818.1	36018816	36019537	722	36019362	36	24.2386	8.11404	19.5644	RMCs_peak_600b
NC_057818.1	36053114	36053414	301	36053227	12	8.38514	5.3719	4.6521	RMCs_peak_601
NC_057818.1	36074643	36074949	307	36074791	44	16.9866	4.50902	12.5746	RMCs_peak_602
NC_057818.1	36080371	36081015	645	36080529	70	30.8732	5.54688	26.0656	RMCs_peak_603
NC_057818.1	36172090	36172451	362	36172416	13	8.2753	5.10949	4.55978	RMCs_peak_604
NC_057818.1	36272373	36272650	278	36272423	11	4.39806	3.14136	1.38609	RMCs_peak_605
NC_057818.1	36892403	36892614	212	36892498	6	7.11097	5.22388	3.55432	RMCs_peak_606
NC_057818.1	37008303	37008583	281	37008449	10	7.50396	5.18868	3.8907	RMCs_peak_607
NC_057818.1	37052334	37052535	202	37052444	10	10.4339	6.96203	6.47562	RMCs_peak_608
NC_057818.1	37085187	37085471	285	37085296	17	14.0688	7.69231	9.82636	RMCs_peak_609
NC_057818.1	37176149	37176448	300	37176304	11	10.9623	7.14286	6.95471	RMCs_peak_610
NC_057818.1	37414269	37414736	468	37414368	8	7.02491	5.17241	3.48077	RMCs_peak_611
NC_057818.1	37439241	37439440	200	37439377	6	6.11552	4.72973	2.71894	RMCs_peak_612
NC_057818.1	37459172	37459373	202	37459265	6	5.88728	4.60526	2.53487	RMCs_peak_613
NC_057818.1	37587578	37588264	687	37587879	60	41.8793	9.71338	36.953	RMCs_peak_614
NC_057818.1	38828814	38829013	200	38828966	6	5.78009	4.54545	2.44833	RMCs_peak_615
NC_057818.1	43461751	43462019	269	43461856	11	7.97917	5.30973	4.3006	RMCs_peak_616
NC_057818.1	43500905	43501351	447	43501166	19	10.1301	5.02513	6.20417	RMCs_peak_617
NC_057818.1	43504976	43505198	223	43505082	15	6.86821	3.9801	3.34743	RMCs_peak_618
NC_057818.1	43558511	43558749	239	43558559	7	6.61114	5	3.13819	RMCs_peak_619
NC_057818.1	43923240	43923439	200	43923329	10	9.58311	6.47059	5.71421	RMCs_peak_620
NC_057818.1	44051146	44051345	200	44051212	6	5.39025	4.32099	2.12763	RMCs_peak_621
NC_057818.1	44891074	44891273	200	44891137	5	5.5196	4.34783	2.23355	RMCs_peak_622
NC_057818.1	45058435	45059124	690	45058527	13	9.22937	5.69106	5.39838	RMCs_peak_623
NC_057818.1	46536085	46536351	267	46536245	17	12.4404	6.71642	8.31214	RMCs_peak_624
NC_057818.1	46536995	46537273	279	46537142	12	7.97514	5.11811	4.29829	RMCs_peak_625
NC_057818.1	46544768	46545002	235	46544885	10	10.4339	6.96203	6.47562	RMCs_peak_626
NC_057818.1	46598253	46598720	468	46598395	27	18.7845	7.69231	14.2919	RMCs_peak_627
NC_057818.1	46620431	46621325	895	46620543	33	11.3299	3.83747	7.29164	RMCs_peak_628a
NC_057818.1	46620431	46621325	895	46620973	70	42.7898	8.29439	37.8562	RMCs_peak_628b
NC_057818.1	46623621	46623907	287	46623747	42	19.9571	5.54124	15.4174	RMCs_peak_629
NC_057818.1	46635557	46636069	513	46635665	22	9.51158	4.29104	5.64967	RMCs_peak_630a
NC_057818.1	46635557	46636069	513	46635857	21	8.92927	4.16667	5.13491	RMCs_peak_630b
NC_057818.1	46645299	46645598	300	46645398	7	4.69629	3.80952	1.60845	RMCs_peak_631
NC_057818.1	46751285	46751490	206	46751427	11	8.0546	5.35714	4.36627	RMCs_peak_632
NC_057818.1	46782899	46783191	293	46783016	13	12.9166	7.95455	8.75227	RMCs_peak_633
NC_057818.1	46847048	46847534	487	46847186	28	18.8313	7.47423	14.3366	RMCs_peak_634
NC_057818.1	46878440	46879121	682	46878595	10	6.73404	4.70085	3.24026	RMCs_peak_635a
NC_057818.1	46878440	46879121	682	46878956	18	15.222	8.11966	10.9073	RMCs_peak_635b
NC_057818.1	46933836	46934421	586	46934215	62	38.2631	8.22454	33.3673	RMCs_peak_636
NC_057818.1	46946013	46946443	431	46946228	18	13.9612	7.36434	9.72359	RMCs_peak_637
NC_057818.1	46964418	46964638	221	46964532	19	13.4307	6.80272	9.22991	RMCs_peak_638
NC_057818.1	46973849	46974074	226	46973953	20	11.0344	5.30303	7.02039	RMCs_peak_639
NC_057818.1	47030790	47031395	606	47030993	13	11.8196	7.29167	7.74015	RMCs_peak_640a
NC_057818.1	47030790	47031395	606	47031269	12	10.6352	6.77083	6.65915	RMCs_peak_640b
NC_057818.1	47215451	47215743	293	47215511	7	6.02366	4.65116	2.64653	RMCs_peak_641
NC_057818.1	47215980	47216325	346	47216100	8	7.12424	5.23256	3.56401	RMCs_peak_642
NC_057818.1	47238703	47239099	397	47238797	4	4.80175	3.84615	1.68988	RMCs_peak_643
NC_057818.1	47407308	47407507	200	47407433	8	8.31849	5.92105	4.59462	RMCs_peak_644
NC_057818.1	48354268	48354894	627	48354777	17	11.7947	6.33803	7.71775	RMCs_peak_645
NC_057818.1	48406690	48406893	204	48406804	22	9.70209	4.37262	5.82001	RMCs_peak_646
NC_057818.1	48407451	48407805	355	48407503	17	6.39317	3.50195	2.95547	RMCs_peak_647
NC_057818.1	48536830	48537037	208	48536899	8	7.02491	5.17241	3.48077	RMCs_peak_648
NC_057818.1	48590622	48590943	322	48590721	9	5.59431	4.13223	2.29616	RMCs_peak_649
NC_057818.1	48604185	48604384	200	48604320	10	5.41601	3.87324	2.14849	RMCs_peak_650
NC_057818.1	48620375	48620666	292	48620472	14	8.18895	4.87013	4.48265	RMCs_peak_651
NC_057818.1	48641897	48642167	271	48642006	18	10.1601	5.21978	6.23118	RMCs_peak_652
NC_057818.1	48647661	48647945	285	48647922	22	8.4711	3.85906	4.72759	RMCs_peak_653
NC_057818.1	48649044	48649643	600	48649338	23	8.99344	3.9604	5.19073	RMCs_peak_654
NC_057818.1	48759165	48759452	288	48759309	21	11.7415	5.47264	7.66817	RMCs_peak_655
NC_057818.1	48772542	48772870	329	48772691	48	22.2024	5.51802	17.5848	RMCs_peak_656
NC_057818.1	48773044	48773932	889	48773336	61	33.7617	7.11009	28.9183	RMCs_peak_657a
NC_057818.1	48773044	48773932	889	48773821	30	9.7939	3.60465	5.90315	RMCs_peak_657b
NC_057818.1	48810946	48811148	203	48811045	13	7.17788	4.4586	3.61283	RMCs_peak_658
NC_057818.1	48817068	48817488	421	48817311	26	18.2528	7.67045	13.7827	RMCs_peak_659
NC_057818.1	48839598	48840188	591	48839708	21	10.484	4.86726	6.52228	RMCs_peak_660a
NC_057818.1	48839598	48840188	591	48840026	34	22.9274	7.99087	18.2893	RMCs_peak_660b
NC_057818.1	49221871	49222183	313	49222016	14	13.307	7.97872	9.1151	RMCs_peak_661
NC_057818.1	49240937	49241237	301	49241098	17	12.2728	6.61765	8.15824	RMCs_peak_662
NC_057818.1	49280048	49280354	307	49280194	31	13.426	4.70588	9.22583	RMCs_peak_663
NC_057818.1	49292883	49293591	709	49293026	16	5.66645	3.26923	2.35612	RMCs_peak_664
NC_057818.1	49383677	49383916	240	49383808	10	7.50396	5.18868	3.8907	RMCs_peak_665
NC_057818.1	49393461	49393660	200	49393555	8	7.66987	5.55556	4.03297	RMCs_peak_666
NC_057818.1	49525175	49525439	265	49525311	25	16.3678	6.95187	11.9877	RMCs_peak_667
NC_057818.1	49536400	49536599	200	49536529	10	9.09784	6.17978	5.28183	RMCs_peak_668
NC_057818.1	49610036	49610371	336	49610215	20	20.8498	10.9375	16.2772	RMCs_peak_669
NC_057818.1	49625774	49626147	374	49625972	24	17.3683	7.71605	12.9376	RMCs_peak_670
NC_057818.1	49626551	49626798	248	49626689	19	12.3053	6.17284	8.18788	RMCs_peak_671
NC_057818.1	49763630	49763893	264	49763783	11	7.22796	4.83871	3.65293	RMCs_peak_672
NC_057818.1	49866728	49867001	274	49866867	24	12.7822	5.43478	8.62804	RMCs_peak_673
NC_057818.1	49867153	49867410	258	49867270	28	16.0187	6.17021	11.6574	RMCs_peak_674
NC_057818.1	49884501	49884784	284	49884733	11	4.51655	3.20856	1.47509	RMCs_peak_675
NC_057818.1	49884925	49885124	200	49885023	14	6.73937	4.05405	3.24507	RMCs_peak_676
NC_057818.1	49894145	49894647	503	49894270	14	6.03438	3.67647	2.65635	RMCs_peak_677a
NC_057818.1	49894145	49894647	503	49894519	22	12.5682	5.69307	8.43123	RMCs_peak_677b
NC_057818.1	49914073	49914350	278	49914206	18	12.4153	6.46258	8.28951	RMCs_peak_678
NC_057818.1	49989717	49989916	200	49989852	12	9.07831	5.80357	5.26726	RMCs_peak_679
NC_057818.1	50017908	50018737	830	50018110	18	5.61097	3.06452	2.30958	RMCs_peak_680a
NC_057818.1	50017908	50018737	830	50018545	42	23.0991	6.55488	18.4548	RMCs_peak_680b
NC_057818.1	50032906	50033355	450	50033024	22	11.1109	5	7.09126	RMCs_peak_681a
NC_057818.1	50032906	50033355	450	50033244	25	13.698	5.67686	9.47674	RMCs_peak_681b
NC_057818.1	50082888	50083103	216	50083002	17	8.76364	4.66321	4.98923	RMCs_peak_682
NC_057818.1	50121633	50121843	211	50121830	15	9.76623	5.59441	5.87977	RMCs_peak_683
NC_057818.1	50130292	50130700	409	50130577	16	10.5893	5.86207	6.61919	RMCs_peak_684
NC_057818.1	50145259	50146468	1210	50145502	44	28.437	8.12274	23.6695	RMCs_peak_685a
NC_057818.1	50145259	50146468	1210	50145876	45	29.1287	8.18505	24.3476	RMCs_peak_685b
NC_057818.1	50145259	50146468	1210	50146418	17	5.67914	3.18021	2.36349	RMCs_peak_685c
NC_057818.1	50155736	50155935	200	50155873	16	8.09272	4.47368	4.40116	RMCs_peak_686
NC_057818.1	50163862	50164061	200	50163959	18	8.42402	4.3379	4.68805	RMCs_peak_687
NC_057818.1	50399981	50400363	383	50400101	12	9.89165	6.31068	5.9899	RMCs_peak_688
NC_057818.1	50605364	50605763	400	50605460	23	7.32054	3.3241	3.73526	RMCs_peak_689a
NC_057818.1	50605364	50605763	400	50605684	24	7.98349	3.48189	4.30471	RMCs_peak_689b
NC_057818.1	50608043	50608439	397	50608248	21	6.87741	3.32326	3.3541	RMCs_peak_690
NC_057818.1	50628084	50628500	417	50628294	17	6.24719	3.43511	2.83224	RMCs_peak_691
NC_057818.1	50636906	50637416	511	50637228	24	7.20136	3.20513	3.63352	RMCs_peak_692
NC_057818.1	50638217	50638895	679	50638510	53	29.6704	7.03125	24.8807	RMCs_peak_693
NC_057818.1	50662283	50662587	305	50662409	15	7.51711	4.32432	3.90352	RMCs_peak_694
NC_057818.1	50673671	50673963	293	50673830	18	6.24192	3.33333	2.82874	RMCs_peak_695
NC_057818.1	50713374	50713824	451	50713685	17	14.1781	7.75862	9.9275	RMCs_peak_696
NC_057818.1	50737801	50738062	262	50737914	13	9.46036	5.83333	5.60389	RMCs_peak_697
NC_057818.1	51296447	51296675	229	51296564	8	9.11436	6.33803	5.29653	RMCs_peak_698
NC_057818.1	51304160	51304649	490	51304314	15	9.76623	5.59441	5.87977	RMCs_peak_699a
NC_057818.1	51304160	51304649	490	51304545	18	12.5708	6.55172	8.43326	RMCs_peak_699b
NC_057818.1	51324608	51324807	200	51324747	14	6.98722	4.18994	3.44746	RMCs_peak_700
NC_057818.1	51396986	51397203	218	51397084	32	14.2662	4.88166	10.0117	RMCs_peak_701
NC_057818.1	51409584	51410110	527	51409712	21	5.04779	2.64423	1.88461	RMCs_peak_702a
NC_057818.1	51409584	51410110	527	51409931	20	4.56121	2.52404	1.5062	RMCs_peak_702b
NC_057818.1	51412009	51412228	220	51412108	23	6.07569	2.88462	2.69379	RMCs_peak_703
NC_057818.1	51412484	51412731	248	51412662	27	8.25772	3.34129	4.54613	RMCs_peak_704
NC_057818.1	51423982	51424935	954	51424382	58	37.4155	8.62573	32.5301	RMCs_peak_705a
NC_057818.1	51423982	51424935	954	51424790	37	18.3039	5.63798	13.8323	RMCs_peak_705b
NC_057818.1	51437425	51437798	374	51437478	14	4.85089	3.07377	1.72725	RMCs_peak_706
NC_057818.1	51446287	51446656	370	51446422	38	21.5854	6.65529	16.9892	RMCs_peak_707
NC_057818.1	51447281	51447507	227	51447373	23	9.26225	4.0678	5.42935	RMCs_peak_708
NC_057818.1	51447662	51448072	411	51447754	19	6.6791	3.42466	3.19292	RMCs_peak_709
NC_057818.1	51690809	51691008	200	51690898	10	5.32898	3.81944	2.10083	RMCs_peak_710
NC_057818.1	51735639	51735891	253	51735807	35	5.9135	2.33766	2.5596	RMCs_peak_711
NC_057818.1	51751824	51752034	211	51751934	25	12.6201	5.2	8.47924	RMCs_peak_712
NC_057818.1	51758035	51758341	307	51758188	34	18.7563	6.25	14.264	RMCs_peak_713
NC_057818.1	51768030	51768447	418	51768140	22	10.8786	4.89362	6.88029	RMCs_peak_714
NC_057818.1	51778500	51778928	429	51778743	18	12.0416	6.25	7.94454	RMCs_peak_715
NC_057818.1	51970244	51970443	200	51970422	8	7.44104	5.42169	3.83804	RMCs_peak_716
NC_057818.1	52134859	52135183	325	52134981	11	6.54004	4.41177	3.07751	RMCs_peak_717
NC_057818.1	52284206	52284456	251	52284299	13	8.46452	5.22388	4.72221	RMCs_peak_718
NC_057818.1	52302723	52303156	434	52302737	10	6.92922	4.82456	3.39974	RMCs_peak_719
NC_057818.1	52342024	52342359	336	52342225	11	7.97917	5.30973	4.3006	RMCs_peak_720
NC_057818.1	52419373	52419777	405	52419650	22	15.7875	7.3718	11.4391	RMCs_peak_721
NC_057818.1	52544614	52544813	200	52544713	5	5.5196	4.34783	2.23355	RMCs_peak_722
NC_057818.1	52573376	52573575	200	52573508	8	6.65471	4.94506	3.17292	RMCs_peak_723
NC_057818.1	52573833	52574177	345	52574032	7	5.68821	4.44444	2.37045	RMCs_peak_724
NC_057818.1	52634688	52634910	223	52634713	7	6.40224	4.87805	2.96063	RMCs_peak_725
NC_057818.1	52968684	52968883	200	52968783	6	5.67707	4.48718	2.36296	RMCs_peak_726
NC_057818.1	53030781	53031059	279	53030935	15	13.4724	7.84314	9.26803	RMCs_peak_727
NC_057818.1	53076139	53076570	432	53076453	21	16.5825	8.08824	12.1916	RMCs_peak_728
NC_057818.1	53111150	53111975	826	53111462	32	16.0738	5.53691	11.7096	RMCs_peak_729a
NC_057818.1	53111150	53111975	826	53111726	55	37.8412	9.33333	32.9506	RMCs_peak_729b
NC_057818.1	53144611	53144882	272	53144763	17	12.3561	6.66667	8.23463	RMCs_peak_730
NC_057818.1	53190321	53190657	337	53190516	27	14.2472	5.57769	9.99362	RMCs_peak_731
NC_057818.1	53218047	53218246	200	53218155	13	7.63982	4.72973	4.00943	RMCs_peak_732
NC_057818.1	53263476	53263675	200	53263573	13	6.71486	4.19162	3.22626	RMCs_peak_733
NC_057818.1	53276785	53277026	242	53276908	21	9.8681	4.58333	5.96956	RMCs_peak_734
NC_057818.1	53319789	53320573	785	53320197	18	10.1061	5.19126	6.18331	RMCs_peak_735a
NC_057818.1	53319789	53320573	785	53320504	15	7.78444	4.46927	4.13226	RMCs_peak_735b
NC_057818.1	53360955	53361180	226	53361060	11	9.81028	6.45161	5.91772	RMCs_peak_736
NC_057818.1	53484532	53484731	200	53484630	14	8.58634	5.10204	4.83153	RMCs_peak_737
NC_057818.1	53494020	53494219	200	53494115	12	7.48106	4.81482	3.87073	RMCs_peak_738
NC_057818.1	53524320	53524575	256	53524460	20	10.2299	4.90654	6.29378	RMCs_peak_739
NC_057818.1	53524712	53525142	431	53524888	30	19.7521	7.45192	15.2196	RMCs_peak_740
NC_057818.1	53544973	53545172	200	53545070	12	6.22495	4.0625	2.81642	RMCs_peak_741
NC_057818.1	53551960	53552164	205	53552054	21	14.2738	6.79012	10.0191	RMCs_peak_742
NC_057818.1	53581167	53581719	553	53581348	30	20.5485	7.82828	15.9885	RMCs_peak_743a
NC_057818.1	53581167	53581719	553	53581617	18	9.29973	4.77387	5.4611	RMCs_peak_743b
NC_057818.1	53669631	53670380	750	53669866	24	15.1095	6.5445	10.8018	RMCs_peak_744a
NC_057818.1	53669631	53670380	750	53670276	16	7.83165	4.33673	4.17299	RMCs_peak_744b
NC_057818.1	53742415	53743153	739	53742525	16	9.01503	4.97076	5.20817	RMCs_peak_745a
NC_057818.1	53742415	53743153	739	53743036	18	10.8483	5.58824	6.85352	RMCs_peak_745b
NC_057818.1	53757502	53757941	440	53757775	27	19.6589	8.13953	15.1304	RMCs_peak_746
NC_057818.1	53794680	53794962	283	53794820	63	19.5909	3.88821	15.0653	RMCs_peak_747
NC_057818.1	53795553	53796202	650	53795721	74	26.5527	4.51264	21.827	RMCs_peak_748a
NC_057818.1	53795553	53796202	650	53795974	72	24.7803	4.32464	20.0928	RMCs_peak_748b
NC_057818.1	53804690	53805188	499	53804787	25	5.58229	2.61569	2.28558	RMCs_peak_749a
NC_057818.1	53804690	53805188	499	53805014	48	20.403	5.04115	15.8489	RMCs_peak_749b
NC_057818.1	53812956	53813155	200	53813045	15	9.56998	5.47945	5.70323	RMCs_peak_750
NC_057818.1	53868770	53869016	247	53868885	13	7.53305	4.66667	3.91791	RMCs_peak_751
NC_057818.1	53896961	53897307	347	53897159	11	8.45299	5.60748	4.7156	RMCs_peak_752
NC_057818.1	53967962	53968376	415	53968072	11	7.35485	4.91803	3.76215	RMCs_peak_753
NC_057818.1	54064624	54064823	200	54064714	9	4.92181	3.7037	1.78979	RMCs_peak_754
NC_057818.1	54116801	54117164	364	54117055	9	6.50781	4.71698	3.04692	RMCs_peak_755
NC_057818.1	54193123	54193322	200	54193235	8	6.48406	4.83871	3.03202	RMCs_peak_756
NC_057818.1	54205018	54205409	392	54205253	28	21.0236	8.57988	16.4457	RMCs_peak_757
NC_057818.1	54234119	54234527	409	54234405	20	11.2514	5.41237	7.21951	RMCs_peak_758
NC_057818.1	54251128	54251583	456	54251396	13	6.75904	4.21687	3.26147	RMCs_peak_759
NC_057818.1	54251976	54252239	264	54252115	18	11.2868	5.82822	7.25137	RMCs_peak_760
NC_057818.1	54339857	54340103	247	54339963	17	9.19836	4.8913	5.37116	RMCs_peak_761
NC_057818.1	54404525	54404888	364	54404751	13	7.53305	4.66667	3.91791	RMCs_peak_762
NC_057818.1	54434253	54434579	327	54434488	9	7.84372	5.55556	4.18313	RMCs_peak_763
NC_057818.1	54456989	54457312	324	54457150	14	11.4162	6.81818	7.37023	RMCs_peak_764
NC_057818.1	54471604	54472180	577	54471990	20	14.6406	7.24138	10.3574	RMCs_peak_765
NC_057818.1	54495318	54496049	732	54495368	12	6.98475	4.51389	3.4462	RMCs_peak_766
NC_057818.1	54523163	54523471	309	54523280	19	11.3974	5.68182	7.35314	RMCs_peak_767
NC_057818.1	54547031	54547230	200	54547128	18	9.63948	4.94792	5.76339	RMCs_peak_768
NC_057818.1	54553494	54554069	576	54553644	24	11.2284	4.75285	7.1993	RMCs_peak_769a
NC_057818.1	54553494	54554069	576	54553949	20	8.24841	3.9924	4.53707	RMCs_peak_769b
NC_057818.1	54554346	54554588	243	54554468	31	17.2993	6.17761	12.8719	RMCs_peak_770
NC_057818.1	54579272	54579635	364	54579430	13	7.63982	4.72973	4.00943	RMCs_peak_771
NC_057818.1	54604499	54604893	395	54604644	15	9.90105	5.67376	5.99852	RMCs_peak_772
NC_057818.1	54645778	54645977	200	54645876	6	4.89751	4.02299	1.76686	RMCs_peak_773
NC_057818.1	54716172	54716851	680	54716379	21	11.0099	5.11628	6.99936	RMCs_peak_774a
NC_057818.1	54716172	54716851	680	54716615	24	13.6023	5.81395	9.38737	RMCs_peak_774b
NC_057818.1	54729248	54729635	388	54729448	42	19.8639	5.51282	15.3278	RMCs_peak_775
NC_057818.1	54932205	54932632	428	54932470	17	14.1781	7.75862	9.9275	RMCs_peak_776
NC_057818.1	54997173	54997544	372	54997272	14	7.11634	4.26136	3.55793	RMCs_peak_777
NC_057818.1	55006780	55007122	343	55006914	15	11.1998	6.45161	7.17302	RMCs_peak_778
NC_057818.1	55042141	55042850	710	55042240	13	5.98896	3.78378	2.62215	RMCs_peak_779a
NC_057818.1	55042141	55042850	710	55042609	17	9.1484	4.86486	5.32768	RMCs_peak_779b
NC_057818.1	55058290	55058585	296	55058446	24	16.9357	7.48503	12.5256	RMCs_peak_780
NC_057818.1	55075577	55076017	441	55075671	21	10.3023	4.78261	6.35715	RMCs_peak_781a
NC_057818.1	55075577	55076017	441	55075889	18	7.73593	4.00844	4.09285	RMCs_peak_781b
NC_057818.1	55088344	55088747	404	55088640	43	16.2502	4.4	11.8761	RMCs_peak_782
NC_057818.1	55090694	55091106	413	55090925	63	31.6641	6.34921	26.8456	RMCs_peak_783
NC_057818.1	55091370	55091662	293	55091554	38	12.7478	3.86139	8.59555	RMCs_peak_784
NC_057818.1	55114634	55115026	393	55114732	20	8.60486	4.1502	4.84816	RMCs_peak_785
NC_057818.1	55115755	55116371	617	55115839	18	8.2243	4.24107	4.51515	RMCs_peak_786a
NC_057818.1	55115755	55116371	617	55116204	38	26.2223	8.51528	21.5035	RMCs_peak_786b
NC_057818.1	55360384	55360619	236	55360465	6	4.30318	3.64583	1.31219	RMCs_peak_787
NC_057818.1	55529000	55529199	200	55529129	13	6.98682	4.34783	3.44731	RMCs_peak_788
NC_057818.1	55576083	55576406	324	55576219	8	5.20075	4.01786	2.00346	RMCs_peak_789
NC_057818.1	55607028	55607471	444	55607298	34	19.1673	6.41026	14.6597	RMCs_peak_790
NC_057818.1	55680201	55680453	253	55680322	7	4.92814	3.9604	1.79427	RMCs_peak_791
NC_057818.1	55722201	55722646	446	55722530	30	9.50142	3.51474	5.64081	RMCs_peak_792
NC_057818.1	55728035	55728460	426	55728259	44	22.5671	6.09756	17.9393	RMCs_peak_793
NC_057818.1	55730598	55730797	200	55730701	27	8.30721	3.35731	4.58639	RMCs_peak_794
NC_057818.1	55742612	55743021	410	55742705	25	10.7783	4.43686	6.79005	RMCs_peak_795
NC_057818.1	55743504	55744027	524	55743653	20	7.50189	3.67133	3.89008	RMCs_peak_796
NC_057818.1	55816104	55816303	200	55816267	13	5.56714	3.5533	2.27445	RMCs_peak_797
NC_057818.1	55935607	55935841	235	55935730	19	8.82333	4.38596	5.04167	RMCs_peak_798
NC_057818.1	55936528	55936908	381	55936625	15	5.36421	3.22581	2.1263	RMCs_peak_799
NC_057818.1	55940632	55940864	233	55940732	16	6.46409	3.64807	3.01428	RMCs_peak_800
NC_057818.1	56021083	56021778	696	56021261	33	20.2203	7.02479	15.6724	RMCs_peak_801a
NC_057818.1	56021083	56021778	696	56021611	27	14.6744	5.76132	10.3891	RMCs_peak_801b
NC_057818.1	56036181	56036471	291	56036315	30	17.2904	6.35246	12.8635	RMCs_peak_802
NC_057818.1	56063692	56064239	548	56063893	30	24.9293	10.0649	20.2373	RMCs_peak_803
NC_057818.1	56090396	56090595	200	56090540	16	9.45492	5.21472	5.60001	RMCs_peak_804
NC_057818.1	56110783	56111400	618	56111127	16	8.65676	4.77528	4.89441	RMCs_peak_805
NC_057818.1	56133733	56134475	743	56134218	10	8.76756	5.97826	4.99147	RMCs_peak_806
NC_057818.1	56295178	56295429	252	56295338	14	9.2143	5.47445	5.38513	RMCs_peak_807
NC_057818.1	56360330	56360713	384	56360474	25	12.1069	4.98084	8.00533	RMCs_peak_808
NC_057818.1	56361301	56361878	578	56361657	33	20.0841	6.96721	15.5408	RMCs_peak_809
NC_057818.1	56374757	56375067	311	56374897	22	11.254	5.06608	7.22187	RMCs_peak_810
NC_057818.1	56390751	56391290	540	56391044	30	17.2904	6.35246	12.8635	RMCs_peak_811
NC_057818.1	56399993	56400520	528	56400300	31	16.1448	5.71429	11.7762	RMCs_peak_812
NC_057818.1	56420948	56421311	364	56421079	29	10.2951	3.84615	6.35219	RMCs_peak_813
NC_057818.1	56422977	56423683	707	56423145	30	11.6068	4.18919	7.54528	RMCs_peak_814a
NC_057818.1	56422977	56423683	707	56423472	42	20.7771	5.79515	16.2075	RMCs_peak_814b
NC_057818.1	56449889	56450126	238	56449972	13	6.80366	4.24242	3.29474	RMCs_peak_815
NC_057818.1	56471334	56472039	706	56471672	26	15.3536	6.25	11.0312	RMCs_peak_816
NC_057818.1	56493909	56494707	799	56494038	41	13.923	3.9548	9.68813	RMCs_peak_817a
NC_057818.1	56493909	56494707	799	56494290	44	15.6884	4.18216	11.3458	RMCs_peak_817b
NC_057818.1	56493909	56494707	799	56494548	46	17.0158	4.35993	12.6023	RMCs_peak_817c
NC_057818.1	56495181	56495769	589	56495496	38	11.6828	3.58456	7.6159	RMCs_peak_818
NC_057818.1	56515906	56516430	525	56516068	29	10.7579	4	6.77103	RMCs_peak_819
NC_057818.1	56520120	56520659	540	56520456	37	19.4346	6.03175	14.9163	RMCs_peak_820
NC_057818.1	56526513	56527134	622	56526605	30	10.9889	3.98458	6.9801	RMCs_peak_821a
NC_057818.1	56526513	56527134	622	56527018	36	15.3605	4.79275	11.0373	RMCs_peak_821b
NC_057818.1	56530026	56530404	379	56530320	38	14.3995	4.31416	10.1346	RMCs_peak_822
NC_057818.1	56539438	56539735	298	56539574	40	19.5138	5.64738	14.9918	RMCs_peak_823
NC_057818.1	56584471	56585025	555	56584845	31	21.7559	8.16327	17.1541	RMCs_peak_824
NC_057818.1	56618562	56618869	308	56618727	34	14.8106	4.83425	10.519	RMCs_peak_825
NC_057818.1	56650662	56650944	283	56650795	25	9.08013	3.79009	5.26729	RMCs_peak_826
NC_057818.1	56663744	56664188	445	56663812	31	6.85426	2.70728	3.33519	RMCs_peak_827a
NC_057818.1	56663744	56664188	445	56664137	31	7.12035	2.77778	3.56168	RMCs_peak_827b
NC_057818.1	56664342	56664541	200	56664441	41	12.8831	3.69718	8.72219	RMCs_peak_828
NC_057818.1	56665511	56665761	251	56665630	57	26.4399	5.69745	21.7169	RMCs_peak_829
NC_057818.1	56673514	56673936	423	56673673	42	27.5225	8.17491	22.7767	RMCs_peak_830
NC_057818.1	56716715	56717718	1004	56717086	34	21.9857	7.57576	17.3753	RMCs_peak_831a
NC_057818.1	56716715	56717718	1004	56717520	22	11.1109	5	7.09126	RMCs_peak_831b
NC_057818.1	56776036	56776461	426	56776203	20	16.7455	8.46774	12.3457	RMCs_peak_832
NC_057818.1	56776630	56776829	200	56776722	13	9.22937	5.69106	5.39838	RMCs_peak_833
NC_057818.1	56995648	56996111	464	56995885	56	41.3957	10.4015	36.4734	RMCs_peak_834
NC_057818.1	57312249	57312448	200	57312324	10	8.66306	5.91398	4.89873	RMCs_peak_835
NC_057818.1	59478382	59478771	390	59478497	23	11.138	4.8583	7.11476	RMCs_peak_836
NC_057818.1	59504867	59505066	200	59504963	8	6.09284	4.59184	2.70857	RMCs_peak_837
NC_057818.1	59782234	59782465	232	59782355	8	6.48406	4.83871	3.03202	RMCs_peak_838
NC_057818.1	59782616	59782860	245	59782759	9	7.2838	5.20833	3.70364	RMCs_peak_839
NC_057818.1	64985023	64985974	952	64985118	24	6.08454	2.82805	2.70235	RMCs_peak_840a
NC_057818.1	64985023	64985974	952	64985432	31	10.0903	3.61991	6.16888	RMCs_peak_840b
NC_057818.1	64985023	64985974	952	64985872	29	9.02494	3.44037	5.21682	RMCs_peak_840c
NC_057818.1	65034095	65034445	351	65034215	18	9.25272	4.75	5.42027	RMCs_peak_841
NC_057818.1	65109278	65109488	211	65109385	22	9.70209	4.37262	5.82001	RMCs_peak_842
NC_057818.1	65190867	65191119	253	65190974	17	5.9952	3.32103	2.62685	RMCs_peak_843
NC_057818.1	65214670	65214869	200	65214791	16	5.88855	3.37302	2.53603	RMCs_peak_844
NC_057818.1	65292794	65293111	318	65292928	16	10.3174	5.7047	6.37056	RMCs_peak_845
NC_057818.1	65396009	65396379	371	65396143	20	9.99717	4.79452	6.08286	RMCs_peak_846
NC_057818.1	65930113	65930555	443	65930258	20	11.5901	5.58511	7.52942	RMCs_peak_847
NC_057818.1	65943975	65944231	257	65944080	33	10.0048	3.45528	6.08992	RMCs_peak_848
NC_057818.1	66042193	66042569	377	66042462	11	6.86932	4.61538	3.34775	RMCs_peak_849
NC_057818.1	66127886	66128219	334	66128003	21	7.19594	3.44828	3.63018	RMCs_peak_850
NC_057818.1	66135217	66135869	653	66135659	23	18.5237	8.63309	14.0407	RMCs_peak_851
NC_057818.1	66142007	66143310	1304	66142118	30	15.9212	5.78358	11.565	RMCs_peak_852a
NC_057818.1	66142007	66143310	1304	66142445	26	12.4114	4.96324	8.28613	RMCs_peak_852b
NC_057818.1	66142007	66143310	1304	66142702	25	11.7101	4.81481	7.63923	RMCs_peak_852c
NC_057818.1	66142007	66143310	1304	66143154	20	7.97779	3.87454	4.30021	RMCs_peak_852d
NC_057818.1	66165758	66166020	263	66165894	28	13.1559	4.98282	8.97481	RMCs_peak_853
NC_057818.1	66167784	66168108	325	66167993	25	9.11045	3.80117	5.29389	RMCs_peak_854
NC_057818.1	66186387	66186833	447	66186592	42	26.8259	7.90441	22.0937	RMCs_peak_855
NC_057818.1	66210562	66210772	211	66210672	10	7.74329	5.33981	4.09749	RMCs_peak_856
NC_057818.1	66467571	66467898	328	66467755	17	10.179	5.42169	6.24759	RMCs_peak_857
NC_057818.1	67030432	67030672	241	67030567	10	10.9318	7.23684	6.92827	RMCs_peak_858
NC_057818.1	68398073	68398272	200	68398164	7	6.61114	5	3.13819	RMCs_peak_859
NC_057818.1	68411355	68411554	200	68411453	7	7.07764	5.26316	3.52546	RMCs_peak_860
NC_057818.1	68501310	68501733	424	68501410	9	4.36845	3.3557	1.35926	RMCs_peak_861a
NC_057818.1	68501310	68501733	424	68501631	13	7.22694	4.48718	3.65253	RMCs_peak_861b
NC_057818.1	68507245	68507444	200	68507374	13	5.24685	3.38164	2.04325	RMCs_peak_862
NC_057818.1	68538266	68538465	200	68538363	12	9.99117	6.37255	6.07748	RMCs_peak_863
NC_057818.1	68557037	68557254	218	68557137	19	9.42003	4.6729	5.56892	RMCs_peak_864
NC_057818.1	68606643	68606982	340	68606818	22	10.3077	4.6371	6.36162	RMCs_peak_865
NC_057818.1	68620134	68620563	430	68620230	27	8.2331	3.33333	4.52347	RMCs_peak_866
NC_057818.1	68739935	68740311	377	68740161	24	20.2586	9.32836	15.7096	RMCs_peak_867
NC_057818.1	68741034	68741276	243	68741158	18	13.5865	7.14286	9.37351	RMCs_peak_868
NC_057819.1	96447	96780	334	96607	12	9.24741	5.90909	5.41529	RMCs_peak_869
NC_057819.1	229351	229747	397	229592	31	8.47824	3.14961	4.73446	RMCs_peak_870
NC_057819.1	230110	230313	204	230275	26	6.0158	2.7	2.64227	RMCs_peak_871
NC_057819.1	235937	236144	208	236053	51	11.3968	2.93454	7.35298	RMCs_peak_872
NC_057819.1	238410	238795	386	238487	43	5.50883	2.07547	2.22732	RMCs_peak_873
NC_057819.1	239581	239900	320	239635	47	6.63629	2.20386	3.16154	RMCs_peak_874
NC_057819.1	256803	257002	200	256914	23	8.86298	3.90879	5.07815	RMCs_peak_875
NC_057819.1	317815	318045	231	317912	19	8.17034	4.08163	4.46872	RMCs_peak_876
NC_057819.1	426921	427226	306	426970	18	4.69674	2.69122	1.60888	RMCs_peak_877
NC_057819.1	454484	454769	286	454642	18	11.0952	5.72289	7.07835	RMCs_peak_878
NC_057819.1	512226	512535	310	512394	25	12.7658	5.26316	8.61276	RMCs_peak_879
NC_057819.1	512909	513419	511	513008	23	11.4107	4.97925	7.36537	RMCs_peak_880a
NC_057819.1	512909	513419	511	513326	22	10.698	4.81172	6.71694	RMCs_peak_880b
NC_057819.1	611305	611504	200	611421	19	5.90875	3.10559	2.55545	RMCs_peak_881
NC_057819.1	611940	612210	271	612101	22	7.17595	3.35277	3.61125	RMCs_peak_882
NC_057819.1	618049	618258	210	618206	27	9.37844	3.71353	5.53155	RMCs_peak_883
NC_057819.1	684028	684384	357	684132	25	8.58408	3.61111	4.8298	RMCs_peak_884
NC_057819.1	774633	774897	265	774793	12	6.49378	4.22078	3.04013	RMCs_peak_885
NC_057819.1	825375	825584	210	825546	24	6.4885	2.96209	3.03532	RMCs_peak_886
NC_057819.1	900426	900767	342	900619	46	12.2059	3.28212	8.09567	RMCs_peak_887
NC_057819.1	952367	952566	200	952463	13	6.25666	3.93258	2.84133	RMCs_peak_888
NC_057819.1	957898	958131	234	958017	17	11.0699	5.92105	7.05403	RMCs_peak_889
NC_057819.1	1037969	1038631	663	1038081	40	18.8069	5.42328	14.3135	RMCs_peak_890a
NC_057819.1	1037969	1038631	663	1038385	44	22.4619	6.06469	17.8369	RMCs_peak_890b
NC_057819.1	1115486	1115869	384	1115571	15	4.60252	2.86738	1.53891	RMCs_peak_891
NC_057819.1	1143543	1143753	211	1143644	19	9.33116	4.62963	5.49063	RMCs_peak_892
NC_057819.1	1145686	1145885	200	1145776	21	10.0817	4.68085	6.16143	RMCs_peak_893
NC_057819.1	1228796	1229419	624	1228981	24	19.4478	8.86525	14.929	RMCs_peak_894
NC_057819.1	1246548	1246847	300	1246644	22	10.35	4.65587	6.40058	RMCs_peak_895
NC_057819.1	1247221	1247713	493	1247326	28	15.6669	6.0166	11.3254	RMCs_peak_896a
NC_057819.1	1247221	1247713	493	1247561	22	9.89808	4.45736	5.99603	RMCs_peak_896b
NC_057819.1	1252423	1252623	201	1252607	20	7.91204	3.84615	4.24432	RMCs_peak_897
NC_057819.1	1265766	1266032	267	1265890	26	11.8108	4.72028	7.73266	RMCs_peak_898
NC_057819.1	1295133	1295342	210	1295296	11	6.6468	4.47761	3.16855	RMCs_peak_899
NC_057819.1	1500818	1501017	200	1501015	11	6.75651	4.54545	3.2594	RMCs_peak_900
NC_057819.1	1541277	1541583	307	1541452	14	11.5176	6.88073	7.46261	RMCs_peak_901
NC_057819.1	1829335	1829606	272	1829469	39	20.6783	6.17284	16.1146	RMCs_peak_902
NC_057819.1	1892855	1893065	211	1892952	12	7.42302	4.77941	3.82407	RMCs_peak_903
NC_057819.1	1927512	1927752	241	1927627	9	5.64811	4.16667	2.34303	RMCs_peak_904
NC_057819.1	2823989	2824383	395	2824277	13	8.15319	5.03597	4.45421	RMCs_peak_905
NC_057819.1	2897113	2897312	200	2897228	7	6.30299	4.81928	2.87878	RMCs_peak_906
NC_057819.1	3180339	3180752	414	3180488	10	5.20246	3.7415	2.00485	RMCs_peak_907
NC_057819.1	3218287	3218714	428	3218598	16	8.51012	4.69613	4.76232	RMCs_peak_908
NC_057819.1	3228379	3228652	274	3228498	15	11.6453	6.72269	7.58086	RMCs_peak_909
NC_057819.1	3313713	3313939	227	3313830	45	15.9488	4.17423	11.5912	RMCs_peak_910
NC_057819.1	3314377	3315177	801	3314527	28	5.38824	2.43289	2.12763	RMCs_peak_911a
NC_057819.1	3314377	3315177	801	3314884	34	8.10977	2.89735	4.41626	RMCs_peak_911b
NC_057819.1	3322640	3322839	200	3322726	34	10.5029	3.52823	6.53943	RMCs_peak_912
NC_057819.1	3339833	3340079	247	3339978	11	4.39806	3.14136	1.38609	RMCs_peak_913
NC_057819.1	3389813	3390039	227	3389915	10	8.76756	5.97826	4.99147	RMCs_peak_914
NC_057819.1	3418289	3418576	288	3418439	7	8.11363	5.7971	4.4189	RMCs_peak_915
NC_057819.1	3627689	3627973	285	3627833	25	14.3817	5.99078	10.1184	RMCs_peak_916
NC_057819.1	3636570	3637324	755	3636676	19	7.64944	3.84615	4.01712	RMCs_peak_917a
NC_057819.1	3636570	3637324	755	3636943	23	10.875	4.74308	6.87716	RMCs_peak_917b
NC_057819.1	3666494	3667161	668	3666814	12	9.07831	5.80357	5.26726	RMCs_peak_918
NC_057819.1	3764922	3765140	219	3765080	16	10.4518	5.78231	6.49207	RMCs_peak_919
NC_057819.1	3822629	3823101	473	3822751	19	11.3369	5.64972	7.29813	RMCs_peak_920a
NC_057819.1	3822629	3823101	473	3822997	22	14.4426	6.6474	10.1736	RMCs_peak_920b
NC_057819.1	3861346	3861625	280	3861394	9	4.40478	3.37838	1.39205	RMCs_peak_921
NC_057819.1	3959582	3959781	200	3959642	8	5.25659	4.05405	2.04976	RMCs_peak_922
NC_057819.1	4233394	4233697	304	4233449	6	4.7525	3.93258	1.65361	RMCs_peak_923
NC_057819.1	4251917	4252259	343	4252013	13	8.66151	5.34351	4.89849	RMCs_peak_924
NC_057819.1	4409220	4409567	348	4409375	20	17.9869	9.21053	13.5274	RMCs_peak_925
NC_057819.1	4436195	4436405	211	4436311	10	6.99656	4.86726	3.45549	RMCs_peak_926
NC_057819.1	4514833	4515032	200	4514962	9	6.30463	4.58716	2.87933	RMCs_peak_927
NC_057819.1	4567143	4567342	200	4567310	19	7.55078	3.80228	3.93263	RMCs_peak_928
NC_057819.1	4606552	4606965	414	4606867	13	6.67113	4.16667	3.1852	RMCs_peak_929
NC_057819.1	4766092	4766291	200	4766181	9	8.05079	5.68182	4.36339	RMCs_peak_930
NC_057819.1	4938739	4939055	317	4938916	11	9.48273	6.25	5.62423	RMCs_peak_931
NC_057819.1	4979691	4980131	441	4979789	11	7.48577	5	3.87469	RMCs_peak_932a
NC_057819.1	4979691	4980131	441	4980041	10	6.6093	4.62185	3.13819	RMCs_peak_932b
NC_057819.1	5648460	5648832	373	5648616	15	13.2265	7.69231	9.04074	RMCs_peak_933
NC_057819.1	7710991	7711201	211	7711039	6	4.89751	4.02299	1.76686	RMCs_peak_934
NC_057819.1	8523758	8523957	200	8523858	11	6.92693	4.65116	3.39974	RMCs_peak_935
NC_057819.1	8538630	8538915	286	8538779	15	10.1096	5.7971	6.1864	RMCs_peak_936
NC_057819.1	8548126	8548364	239	8548318	18	8.42402	4.3379	4.68805	RMCs_peak_937
NC_057819.1	8633733	8634410	678	8633851	15	10.4004	5.97015	6.44714	RMCs_peak_938a
NC_057819.1	8633733	8634410	678	8634163	21	16.3794	7.97101	11.9988	RMCs_peak_938b
NC_057819.1	8670480	8670692	213	8670579	9	5.93091	4.34783	2.5757	RMCs_peak_939
NC_057819.1	8897237	8897467	231	8897341	10	9.21401	6.25	5.38513	RMCs_peak_940
NC_057819.1	9254713	9254993	281	9254835	10	8.98481	6.11111	5.18248	RMCs_peak_941
NC_057819.1	9500749	9500948	200	9500845	10	8.87476	6.04396	5.08796	RMCs_peak_942
NC_057819.1	9629386	9629597	212	9629492	7	7.62733	5.55556	3.99773	RMCs_peak_943
NC_057819.1	9903101	9903395	295	9903189	11	5.10868	3.5503	1.92854	RMCs_peak_944
NC_057819.1	9951770	9952014	245	9951904	10	6.99656	4.86726	3.45549	RMCs_peak_945
NC_057819.1	9952257	9952529	273	9952400	15	12.0277	6.95652	7.93219	RMCs_peak_946
NC_057819.1	10090400	10090662	263	10090528	16	13.8122	7.79817	9.58424	RMCs_peak_947
NC_057819.1	10249429	10249645	217	10249526	13	11.3449	7	7.30519	RMCs_peak_948
NC_057819.1	10314169	10314375	207	10314267	14	7.47918	4.46429	3.87073	RMCs_peak_949
NC_057819.1	10372035	10372265	231	10372128	12	4.70383	3.20197	1.61487	RMCs_peak_950
NC_057819.1	10406148	10406347	200	10406241	14	7.29426	4.36047	3.71059	RMCs_peak_951
NC_057819.1	10574612	10574963	352	10574713	7	5.3172	4.21053	2.08964	RMCs_peak_952
NC_057819.1	10703256	10703686	431	10703500	11	8.53727	5.66038	4.7861	RMCs_peak_953
NC_057819.1	10796614	10797015	402	10796809	19	16.6442	8.69565	12.2495	RMCs_peak_954
NC_057819.1	11019091	11019290	200	11019185	9	7.46117	5.31915	3.85625	RMCs_peak_955
NC_057819.1	11019670	11019869	200	11019769	8	6.56827	4.8913	3.10233	RMCs_peak_956
NC_057819.1	11566054	11566367	314	11566188	10	11.6981	7.63889	7.6284	RMCs_peak_957
NC_057819.1	11622971	11623170	200	11623125	10	8.56115	5.85106	4.8079	RMCs_peak_958
NC_057819.1	11746116	11746346	231	11746228	5	4.49152	3.79747	1.45246	RMCs_peak_959
NC_057819.1	13284288	13284487	200	13284443	6	7.28771	5.30303	3.70515	RMCs_peak_960
NC_057819.1	14180079	14180278	200	14180177	8	7.44104	5.42169	3.83804	RMCs_peak_961
NC_057819.1	14180503	14180702	200	14180594	10	9.98743	6.70732	6.07484	RMCs_peak_962
NC_057819.1	14225899	14226098	200	14225956	4	4.94438	3.90625	1.80051	RMCs_peak_963
NC_057819.1	14267065	14267264	200	14267211	6	5.05141	4.11765	1.88461	RMCs_peak_964
NC_057819.1	15535185	15535384	200	15535318	8	9.29728	6.42857	5.46006	RMCs_peak_965
NC_057819.1	17095424	17095884	461	17095725	12	12.0898	7.64706	7.98888	RMCs_peak_966
NC_057819.1	17334199	17334539	341	17334348	17	16.9998	9.47368	12.5872	RMCs_peak_967
NC_057819.1	17367124	17367453	330	17367277	19	17.0299	8.92857	12.6157	RMCs_peak_968
NC_057819.1	17505757	17506121	365	17505890	11	7.97917	5.30973	4.3006	RMCs_peak_969
NC_057819.1	18072257	18072456	200	18072342	5	5.39333	4.28571	2.12763	RMCs_peak_970
NC_057819.1	18238367	18238659	293	18238542	7	6.50488	4.93827	3.04512	RMCs_peak_971
NC_057819.1	18256865	18257142	278	18256996	5	5.5196	4.34783	2.23355	RMCs_peak_972
NC_057819.1	18377737	18378174	438	18378049	7	6.11388	4.70588	2.71894	RMCs_peak_973
NC_057819.1	18649856	18650055	200	18649956	9	9.15396	6.32911	5.33161	RMCs_peak_974
NC_057819.1	18871923	18872122	200	18871946	6	5.88728	4.60526	2.53487	RMCs_peak_975
NC_057819.1	18991587	18991919	333	18991746	13	12.2054	7.52688	8.0952	RMCs_peak_976
NC_057819.1	19099890	19100336	447	19100175	23	21.4487	10.3448	16.8568	RMCs_peak_977
NC_057819.1	19132484	19132742	259	19132597	9	7.74433	5.49451	4.09749	RMCs_peak_978
NC_057819.1	19407598	19407797	200	19407696	13	11.3449	7	7.30519	RMCs_peak_979
NC_057819.1	19519581	19519833	253	19519727	11	9.81028	6.45161	5.91772	RMCs_peak_980
NC_057819.1	19560005	19560226	222	19560102	7	6.50488	4.93827	3.04512	RMCs_peak_981
NC_057819.1	19609395	19609704	310	19609557	13	10.4111	6.42202	6.45596	RMCs_peak_982
NC_057819.1	19631020	19631717	698	19631403	20	16.1905	8.13953	11.8195	RMCs_peak_983a
NC_057819.1	19631020	19631717	698	19631530	27	24.4391	10.7692	19.7592	RMCs_peak_983b
NC_057819.1	19705302	19705526	225	19705419	5	5.65309	4.41176	2.34338	RMCs_peak_984
NC_057819.1	19806697	19806896	200	19806703	6	6.11552	4.72973	2.71894	RMCs_peak_985
NC_057819.1	19917726	19917992	267	19917843	10	7.50396	5.18868	3.8907	RMCs_peak_986
NC_057819.1	19921587	19921857	271	19921728	10	6.42963	4.5082	2.98632	RMCs_peak_987
NC_057819.1	20077705	20077904	200	20077889	7	6.72126	5.06329	3.23006	RMCs_peak_988
NC_057819.1	20128968	20129244	277	20129137	9	7.55317	5.37634	3.93263	RMCs_peak_989
NC_057819.1	20217244	20217551	308	20217412	12	11.9388	7.55814	7.84974	RMCs_peak_990
NC_057819.1	20310791	20311301	511	20310897	13	10.0445	6.19469	6.12623	RMCs_peak_991a
NC_057819.1	20310791	20311301	511	20311174	17	14.5172	7.9646	10.2426	RMCs_peak_991b
NC_057819.1	20320727	20321275	549	20321051	8	5.25659	4.05405	2.04976	RMCs_peak_992
NC_057819.1	20344442	20344954	513	20344566	18	12.8929	6.73759	8.73088	RMCs_peak_993a
NC_057819.1	20344442	20344954	513	20344848	15	9.96971	5.71429	6.0597	RMCs_peak_993b
NC_057819.1	20369738	20370174	437	20369879	19	14.5735	7.46269	10.294	RMCs_peak_994
NC_057819.1	20496035	20496276	242	20496153	11	10.5456	6.89655	6.57783	RMCs_peak_995
NC_057819.1	20518561	20519035	475	20518614	8	6.16739	4.63917	2.76632	RMCs_peak_996
NC_057819.1	21072973	21073251	279	21073134	30	13.6861	4.92064	9.46597	RMCs_peak_997
NC_057819.1	21101102	21101395	294	21101217	33	14.6608	4.89914	10.377	RMCs_peak_998
NC_057819.1	21115280	21116175	896	21115411	31	10.0633	3.61174	6.14368	RMCs_peak_999a
NC_057819.1	21115280	21116175	896	21115777	47	20.7129	5.21739	16.1478	RMCs_peak_999b
NC_057819.1	21115280	21116175	896	21116032	27	7.42414	3.07692	3.82486	RMCs_peak_999c
NC_057819.1	21131418	21131792	375	21131517	19	5.54259	2.95858	2.25258	RMCs_peak_1000a
NC_057819.1	21131418	21131792	375	21131670	22	7.25409	3.38235	3.67758	RMCs_peak_1000b
NC_057819.1	21132303	21132543	241	21132532	20	6.23026	3.15315	2.82156	RMCs_peak_1001
NC_057819.1	21157893	21158369	477	21158033	18	8.18518	4.22222	4.47939	RMCs_peak_1002a
NC_057819.1	21157893	21158369	477	21158262	22	11.3024	5.0885	7.26597	RMCs_peak_1002b
NC_057819.1	21165913	21166165	253	21166040	24	13.7767	5.89623	9.55056	RMCs_peak_1003
NC_057819.1	21166385	21166867	483	21166483	15	6.46845	3.77359	3.01834	RMCs_peak_1004
NC_057819.1	21463822	21464021	200	21463982	9	8.75001	6.09756	4.97724	RMCs_peak_1005
NC_057819.1	21629471	21630012	542	21629822	16	12.5433	7.02479	8.40778	RMCs_peak_1006
NC_057819.1	21638847	21639065	219	21638954	15	7.78444	4.46927	4.13226	RMCs_peak_1007
NC_057819.1	21647944	21648628	685	21648053	16	9.34168	5.15152	5.4981	RMCs_peak_1008
NC_057819.1	21725919	21726118	200	21726080	7	7.62733	5.55556	3.99773	RMCs_peak_1009
NC_057819.1	22673997	22674196	200	22674103	6	8.29754	5.70539	4.57739	RMCs_peak_1010
NC_057819.1	26038044	26038404	361	26038258	11	9.92493	6.52174	6.02008	RMCs_peak_1011
NC_057819.1	27124883	27125082	200	27124968	14	8.41215	5	4.6769	RMCs_peak_1012
NC_057819.1	27151590	27151789	200	27151716	14	7.47918	4.46429	3.87073	RMCs_peak_1013
NC_057819.1	27280321	27280906	586	27280465	14	11.4162	6.81818	7.37023	RMCs_peak_1014
NC_057819.1	27931744	27931943	200	27931842	6	6.49881	4.92958	3.04231	RMCs_peak_1015
NC_057819.1	28250422	28250621	200	28250429	5	6.10598	4.61538	2.71593	RMCs_peak_1016
NC_057819.1	29475691	29475890	200	29475877	5	6.8065	4.89033	3.29474	RMCs_peak_1017
NC_057819.1	29883519	29883743	225	29883643	8	7.79026	5.625	4.13526	RMCs_peak_1018
NC_057819.1	31027272	31027471	200	31027372	5	5.94521	4.54545	2.58226	RMCs_peak_1019
NC_057819.1	31725757	31726247	491	31725888	12	9.89165	6.31068	5.9899	RMCs_peak_1020a
NC_057819.1	31725757	31726247	491	31726097	9	6.72345	4.85437	3.23109	RMCs_peak_1020b
NC_057819.1	37505686	37505899	214	37505785	10	11.4937	7.53425	7.44079	RMCs_peak_1021
NC_057819.1	41405204	41405403	200	41405288	7	7.34038	5.40541	3.75024	RMCs_peak_1022
NC_057819.1	41762845	41763089	245	41762987	14	10.6657	6.35593	6.6873	RMCs_peak_1023
NC_057819.1	51841484	51841683	200	51841585	8	7.66987	5.55556	4.03297	RMCs_peak_1024
NC_057819.1	52005012	52005259	248	52005131	8	8.31849	5.92105	4.59462	RMCs_peak_1025
NC_057819.1	52266142	52266354	213	52266252	7	8.29379	5.88235	4.57569	RMCs_peak_1026
NC_057819.1	53008100	53008351	252	53008297	5	5.79463	4.47761	2.4583	RMCs_peak_1027
NC_057819.1	55815802	55816001	200	55815955	10	9.98743	6.70732	6.07484	RMCs_peak_1028
NC_057819.1	56901732	56901931	200	56901833	7	8.90417	6.15385	5.11228	RMCs_peak_1029
NC_057819.1	57042171	57042503	333	57042245	4	4.42739	3.67647	1.40043	RMCs_peak_1030
NC_057819.1	57612230	57612557	328	57612379	7	7.20623	5.33333	3.6345	RMCs_peak_1031
NC_057819.1	59239248	59239533	286	59239319	6	5.78009	4.54545	2.44833	RMCs_peak_1032
NC_057819.1	64207397	64207596	200	64207555	5	6.10598	4.61538	2.71593	RMCs_peak_1033
NC_057819.1	65385765	65385986	222	65385864	9	7.94583	5.61798	4.27079	RMCs_peak_1034
NC_057819.1	68786422	68786654	233	68786554	7	7.62733	5.55556	3.99773	RMCs_peak_1035
NC_057819.1	78975382	78975662	281	78975546	11	11.7513	7.59494	7.67746	RMCs_peak_1036
NC_057819.1	80176718	80176917	200	80176821	5	6.66521	4.83871	3.18015	RMCs_peak_1037
NC_057819.1	80527046	80527245	200	80527065	5	4.84879	4	1.72569	RMCs_peak_1038
NC_057819.1	80652788	80653041	254	80652950	6	6.94477	5.14706	3.41165	RMCs_peak_1039
NC_057819.1	81606894	81607093	200	81606991	11	6.98538	4.6875	3.4462	RMCs_peak_1040
NC_057819.1	81661971	81662214	244	81662071	11	8.89162	5.88235	5.1013	RMCs_peak_1041
NC_057819.1	82462145	82462989	845	82462488	14	7.43227	4.43787	3.83119	RMCs_peak_1042a
NC_057819.1	82462145	82462989	845	82462899	17	10.12	5.38922	6.1952	RMCs_peak_1042b
NC_057819.1	83066738	83066989	252	83066829	7	6.40224	4.87805	2.96063	RMCs_peak_1043
NC_057819.1	83558626	83558844	219	83558734	16	14.0505	7.94393	9.80919	RMCs_peak_1044
NC_057819.1	83634829	83635028	200	83634941	8	6.74347	5	3.24749	RMCs_peak_1045
NC_057819.1	83751015	83751497	483	83751148	12	7.78335	5	4.13166	RMCs_peak_1046
NC_057819.1	83790536	83790753	218	83790614	5	4.75396	3.94737	1.65361	RMCs_peak_1047
NC_057819.1	83841777	83842173	397	83841976	22	22.0928	11.0577	17.4792	RMCs_peak_1048
NC_057819.1	84107585	84107784	200	84107759	5	4.75396	3.94737	1.65361	RMCs_peak_1049
NC_057819.1	85481939	85482172	234	85482038	9	7.2838	5.20833	3.70364	RMCs_peak_1050
NC_057819.1	85794409	85795194	786	85794519	13	8.33755	5.14706	4.61239	RMCs_peak_1051a
NC_057819.1	85794409	85795194	786	85794782	12	7.42302	4.77941	3.82407	RMCs_peak_1051b
NC_057819.1	85829305	85829695	391	85829568	19	14.3856	7.35294	10.1211	RMCs_peak_1052
NC_057819.1	86585227	86585426	200	86585246	9	8.3844	5.88235	4.65192	RMCs_peak_1053
NC_057819.1	87598634	87598846	213	87598732	8	7.79026	5.625	4.13526	RMCs_peak_1054
NC_057819.1	87929798	87930087	290	87929929	13	7.53305	4.66667	3.91791	RMCs_peak_1055
NC_057819.1	89950509	89950896	388	89950632	9	8.75001	6.09756	4.97724	RMCs_peak_1056
NC_057819.1	89973015	89973293	279	89973137	6	7.67852	5.46875	4.04017	RMCs_peak_1057
NC_057819.1	90223320	90223720	401	90223400	5	4.84879	4	1.72569	RMCs_peak_1058
NC_057819.1	90316319	90316567	249	90316439	11	11.9262	7.69231	7.83896	RMCs_peak_1059
NC_057819.1	90522967	90523641	675	90523504	9	7.84372	5.55556	4.18313	RMCs_peak_1060
NC_057819.1	90703288	90703779	492	90703631	11	12.4929	8	8.36106	RMCs_peak_1061
NC_057819.1	90974534	90974898	365	90974630	7	6.61114	5	3.13819	RMCs_peak_1062
NC_057819.1	90998498	90998705	208	90998596	8	7.22659	5.29412	3.65246	RMCs_peak_1063
NC_057819.1	91027241	91027485	245	91027378	13	11.1226	6.86275	7.10006	RMCs_peak_1064
NC_057819.1	91158154	91158354	201	91158261	7	7.20623	5.33333	3.6345	RMCs_peak_1065
NC_057819.1	91225975	91226901	927	91226168	28	12.3587	4.67742	8.23722	RMCs_peak_1066a
NC_057819.1	91225975	91226901	927	91226531	19	6.20283	3.22581	2.79771	RMCs_peak_1066b
NC_057819.1	91225975	91226901	927	91226781	21	7.44718	3.54839	3.84377	RMCs_peak_1066c
NC_057819.1	91237399	91237810	412	91237688	18	8.88943	4.56731	5.10064	RMCs_peak_1067
NC_057819.1	91254863	91255062	200	91255030	10	5.98931	4.23077	2.62215	RMCs_peak_1068
NC_057819.1	91701328	91701581	254	91701468	7	6.50488	4.93827	3.04512	RMCs_peak_1069
NC_057819.1	92424913	92425117	205	92425098	8	8.31849	5.92105	4.59462	RMCs_peak_1070
NC_057819.1	92584617	92584976	360	92584795	12	7.36574	4.74453	3.77235	RMCs_peak_1071
NC_057819.1	92797784	92797983	200	92797893	15	8.01864	4.5977	4.33727	RMCs_peak_1072
NC_057819.1	92850939	92851417	479	92851087	16	12.9388	7.26496	8.77305	RMCs_peak_1073
NC_057819.1	92860714	92861128	415	92860807	12	7.72121	4.96183	4.07843	RMCs_peak_1074
NC_057819.1	92899595	92900719	1125	92899691	36	9.86531	3.23993	5.96706	RMCs_peak_1075a
NC_057819.1	92899595	92900719	1125	92900081	74	37.4621	6.55594	32.576	RMCs_peak_1075b
NC_057819.1	92899595	92900719	1125	92900574	59	24.8821	5.16351	20.1908	RMCs_peak_1075c
NC_057819.1	92905944	92906143	200	92906057	26	7.9373	3.30882	4.26577	RMCs_peak_1076
NC_057819.1	92907739	92908145	407	92908017	33	11.8405	3.99061	7.75798	RMCs_peak_1077
NC_057819.1	92913776	92914101	326	92913918	43	18.0784	4.88889	13.6156	RMCs_peak_1078
NC_057819.1	92915101	92915780	680	92915389	43	17.653	4.77223	13.2097	RMCs_peak_1079a
NC_057819.1	92915101	92915780	680	92915693	29	8.4622	3.26797	4.72221	RMCs_peak_1079b
NC_057819.1	93078773	93079038	266	93078908	18	11.1584	5.75758	7.13398	RMCs_peak_1080
NC_057819.1	93079440	93079700	261	93079569	17	10.12	5.38922	6.1952	RMCs_peak_1081
NC_057819.1	93258799	93258998	200	93258945	12	7.42302	4.77941	3.82407	RMCs_peak_1082
NC_057819.1	93377048	93377378	331	93377202	8	4.34317	3.46154	1.33708	RMCs_peak_1083
NC_057819.1	93377591	93378004	414	93377700	17	12.789	6.92308	8.63417	RMCs_peak_1084
NC_057819.1	93565150	93565358	209	93565258	23	9.09299	4	5.27858	RMCs_peak_1085
NC_057819.1	94262381	94262580	200	94262477	9	7.37141	5.26316	3.77641	RMCs_peak_1086
NC_057819.1	94263037	94263237	201	94263208	14	12.9016	7.73196	8.7387	RMCs_peak_1087
NC_057819.1	94485800	94485999	200	94485937	15	10.7069	6.15385	6.72378	RMCs_peak_1088
NC_057819.1	94532445	94532644	200	94532568	13	7.69414	4.7619	4.05355	RMCs_peak_1089
NC_057819.1	94621961	94622171	211	94622059	10	6.3145	4.43548	2.88777	RMCs_peak_1090
NC_057819.1	94725234	94725433	200	94725304	7	4.98931	4	1.83442	RMCs_peak_1091
NC_057819.1	94792772	94793013	242	94792874	12	10.411	6.63265	6.45596	RMCs_peak_1092
NC_057819.1	94938722	94938994	273	94938867	10	10.7594	7.14286	6.77204	RMCs_peak_1093
NC_057819.1	94972754	94972992	239	94972945	6	5.4824	4.375	2.20475	RMCs_peak_1094
NC_057819.1	95193704	95193953	250	95193752	9	5.00964	3.7594	1.85281	RMCs_peak_1095
NC_057819.1	95241065	95241382	318	95241193	11	8.71087	5.76923	4.94185	RMCs_peak_1096
NC_057819.1	95260315	95260514	200	95260410	8	7.02491	5.17241	3.48077	RMCs_peak_1097
NC_057819.1	95278280	95278489	210	95278389	18	9.29973	4.77387	5.4611	RMCs_peak_1098
NC_057819.1	95279820	95280059	240	95279943	25	15.3195	6.43564	10.9987	RMCs_peak_1099
NC_057819.1	95289290	95289744	455	95289364	17	5.78209	3.22581	2.4502	RMCs_peak_1100a
NC_057819.1	95289290	95289744	455	95289617	17	5.73033	3.20285	2.40916	RMCs_peak_1100b
NC_057819.1	95304957	95305242	286	95305035	17	6.33424	3.4749	2.90506	RMCs_peak_1101
NC_057819.1	95332383	95332713	331	95332587	14	8.18895	4.87013	4.48265	RMCs_peak_1102
NC_057819.1	95346375	95346708	334	95346608	10	7.91124	5.44554	4.24353	RMCs_peak_1103
NC_057819.1	95394320	95394745	426	95394593	12	6.18182	4.03727	2.7786	RMCs_peak_1104
NC_057819.1	95436357	95436560	204	95436459	13	6.13982	3.8674	2.74135	RMCs_peak_1105
NC_057819.1	95460864	95461266	403	95460977	10	7.35212	5.09259	3.76037	RMCs_peak_1106
NC_057819.1	95503560	95503845	286	95503669	20	4.31673	2.43619	1.31793	RMCs_peak_1107
NC_057819.1	95505051	95505738	688	95505381	48	23.8851	5.99022	19.2208	RMCs_peak_1108
NC_057819.1	95556400	95556659	260	95556526	11	9.48273	6.25	5.62423	RMCs_peak_1109
NC_057819.1	95593486	95593685	200	95593549	7	6.02366	4.65116	2.64653	RMCs_peak_1110
NC_057819.1	95754347	95754782	436	95754403	12	5.58563	3.69318	2.28869	RMCs_peak_1111
NC_057819.1	95808410	95808699	290	95808539	13	9.22937	5.69106	5.39838	RMCs_peak_1112
NC_057819.1	95846097	95846312	216	95846203	7	6.83551	5.12821	3.31732	RMCs_peak_1113
NC_057819.1	95920476	95920864	389	95920790	11	8.37032	5.55556	4.64035	RMCs_peak_1114
NC_057819.1	95933124	95933323	200	95933224	10	9.09784	6.17978	5.28183	RMCs_peak_1115
NC_057819.1	95950785	95951282	498	95951097	14	11.3167	6.75676	7.27927	RMCs_peak_1116
NC_057819.1	95966191	95966390	200	95966282	9	6.43876	4.6729	2.99319	RMCs_peak_1117
NC_057819.1	95989520	95989919	400	95989872	12	5.89231	3.86905	2.53945	RMCs_peak_1118
NC_057819.1	96047699	96047966	268	96047857	32	14.9512	5.12422	10.6528	RMCs_peak_1119
NC_057819.1	96188182	96188721	540	96188312	9	6.79834	4.90196	3.29383	RMCs_peak_1120
NC_057819.1	97011228	97011579	352	97011334	13	7.80475	4.82759	4.14901	RMCs_peak_1121
NC_057819.1	98736653	98736852	200	98736797	8	8.77436	6.16438	4.99653	RMCs_peak_1122
NC_057819.1	98748822	98749021	200	98748916	6	4.7525	3.93258	1.65361	RMCs_peak_1123
NC_057819.1	98883208	98883407	200	98883299	5	4.49152	3.79747	1.45246	RMCs_peak_1124
NC_057819.1	98996783	98997037	255	98996906	21	15.8928	7.69231	11.539	RMCs_peak_1125
NC_057819.1	99043650	99044818	1169	99043831	34	11.5672	3.82932	7.50936	RMCs_peak_1126a
NC_057819.1	99043650	99044818	1169	99044207	62	33.4629	6.90789	28.6226	RMCs_peak_1126b
NC_057819.1	99043650	99044818	1169	99044654	46	20.0265	5.131	15.4851	RMCs_peak_1126c
NC_057819.1	99051632	99051895	264	99051767	19	5.02287	2.75482	1.86574	RMCs_peak_1127
NC_057819.1	99059630	99059829	200	99059738	28	7.69337	3.09829	4.05355	RMCs_peak_1128
NC_057819.1	99064337	99064735	399	99064433	30	11.473	4.14438	7.4224	RMCs_peak_1129
NC_057819.1	99165171	99165533	363	99165398	15	11.1998	6.45161	7.17302	RMCs_peak_1130
NC_057819.1	99232410	99233172	763	99232510	15	10.2531	5.88235	6.31427	RMCs_peak_1131a
NC_057819.1	99232410	99233172	763	99232795	17	12.4404	6.71642	8.31214	RMCs_peak_1131b
NC_057819.1	99232410	99233172	763	99233072	18	13.4959	7.08955	9.2888	RMCs_peak_1131c
NC_057819.1	99253353	99253706	354	99253449	12	6.22495	4.0625	2.81642	RMCs_peak_1132
NC_057819.1	99278348	99278668	321	99278397	11	4.54685	3.22581	1.49545	RMCs_peak_1133
NC_057819.1	99362221	99362420	200	99362277	4	4.66879	3.78788	1.58677	RMCs_peak_1134
NC_057819.1	99426730	99426929	200	99426838	10	7.35212	5.09259	3.76037	RMCs_peak_1135
NC_057819.1	99466471	99466767	297	99466602	10	6.79799	4.74138	3.29383	RMCs_peak_1136
NC_057819.1	99527014	99528234	1221	99527411	54	33.9595	8.20896	29.1132	RMCs_peak_1137a
NC_057819.1	99527014	99528234	1221	99528082	39	18.4626	5.43478	13.9833	RMCs_peak_1137b
NC_057819.1	99532822	99533213	392	99532919	26	8.60598	3.53403	4.84921	RMCs_peak_1138a
NC_057819.1	99532822	99533213	392	99533151	20	6.06462	3.08824	2.68319	RMCs_peak_1138b
NC_057819.1	99551191	99551669	479	99551448	42	20.9271	5.84239	16.3517	RMCs_peak_1139
NC_057819.1	99554743	99555003	261	99554843	21	7.11459	3.41615	3.55643	RMCs_peak_1140
NC_057819.1	99561728	99562367	640	99561896	36	26.6542	9.20398	21.9264	RMCs_peak_1141a
NC_057819.1	99561728	99562367	640	99562211	25	15.4524	6.5	11.1242	RMCs_peak_1141b
NC_057819.1	99581511	99581979	469	99581647	17	12.0293	6.47482	7.93348	RMCs_peak_1142
NC_057819.1	99612056	99612826	771	99612470	85	63.5836	11.5591	58.5477	RMCs_peak_1143
NC_057819.1	99620345	99621087	743	99620472	25	6.82101	3.00926	3.30815	RMCs_peak_1144a
NC_057819.1	99620345	99621087	743	99620586	24	6.20264	2.86697	2.79771	RMCs_peak_1144b
NC_057819.1	99620345	99621087	743	99620932	37	13.8424	4.24107	9.61356	RMCs_peak_1144c
NC_057819.1	99632486	99633028	543	99632602	32	14.7755	5.06135	10.4853	RMCs_peak_1145a
NC_057819.1	99632486	99633028	543	99632898	23	8.42569	3.73832	4.68966	RMCs_peak_1145b
NC_057819.1	99633407	99633821	415	99633507	25	9.61416	3.98773	5.74027	RMCs_peak_1146
NC_057819.1	99653531	99654109	579	99653863	21	7.08774	3.40557	3.53458	RMCs_peak_1147
NC_057819.1	99675321	99675857	537	99675454	21	11.3663	5.28846	7.32558	RMCs_peak_1148a
NC_057819.1	99675321	99675857	537	99675725	17	8.27403	4.41176	4.55922	RMCs_peak_1148b
NC_057819.1	99682535	99683354	820	99682807	46	27.8297	7.53205	23.0776	RMCs_peak_1149a
NC_057819.1	99682535	99683354	820	99683240	20	6.8152	3.3871	3.30267	RMCs_peak_1149b
NC_057819.1	99720702	99721153	452	99720797	19	9.11441	4.52489	5.29653	RMCs_peak_1150a
NC_057819.1	99720702	99721153	452	99721041	36	24.8242	8.37104	20.1352	RMCs_peak_1150b
NC_057819.1	99727587	99727797	211	99727682	14	9.14794	5.43478	5.32748	RMCs_peak_1151
NC_057819.1	99750183	99750593	411	99750353	23	11.6937	5.10638	7.62588	RMCs_peak_1152
NC_057819.1	99820501	99820705	205	99820575	15	8.96258	5.12821	5.1633	RMCs_peak_1153
NC_057819.1	99830635	99830996	362	99830762	22	9.54926	4.30712	5.6841	RMCs_peak_1154
NC_057819.1	99831709	99832451	743	99832036	34	18.5846	6.18375	14.0986	RMCs_peak_1155
NC_057819.1	99837413	99837677	265	99837550	25	6.31142	2.84464	2.88582	RMCs_peak_1156
NC_057819.1	99838120	99838495	376	99838357	23	5.21908	2.5974	2.01775	RMCs_peak_1157
NC_057819.1	99841015	99841349	335	99841226	40	12.9423	3.77532	8.77621	RMCs_peak_1158
NC_057819.1	99861889	99862320	432	99862049	29	23.5236	9.61539	18.8672	RMCs_peak_1159
NC_057819.1	99915139	99915354	216	99915244	16	9.99438	5.51948	6.08036	RMCs_peak_1160
NC_057819.1	100057539	100057815	277	100057675	39	18.8377	5.55556	14.3429	RMCs_peak_1161
NC_057819.1	100071603	100072187	585	100072034	24	13.4882	5.76037	9.2829	RMCs_peak_1162
NC_057819.1	100072326	100072541	216	100072426	26	15.479	6.30841	11.1483	RMCs_peak_1163
NC_057819.1	100136247	100136507	261	100136383	17	12.4404	6.71642	8.31214	RMCs_peak_1164
NC_057819.1	100342377	100342885	509	100342542	12	7.78335	5	4.13166	RMCs_peak_1165
NC_057819.1	100351520	100351968	449	100351615	15	7.22246	4.16667	3.6502	RMCs_peak_1166a
NC_057819.1	100351520	100351968	449	100351891	16	8.00425	4.42708	4.32345	RMCs_peak_1166b
NC_057819.1	100355082	100355453	372	100355168	11	4.31195	3.09278	1.31793	RMCs_peak_1167
NC_057819.1	100371024	100371273	250	100371133	19	8.74268	4.34783	4.97174	RMCs_peak_1168
NC_057819.1	100428158	100428357	200	100428253	7	5.68821	4.44444	2.37045	RMCs_peak_1169
NC_057819.1	100534219	100534548	330	100534397	10	8.26979	5.6701	4.55539	RMCs_peak_1170
NC_057819.1	100694544	100695082	539	100694660	14	13.1687	7.89474	8.9863	RMCs_peak_1171
NC_057819.1	100705736	100705935	200	100705841	9	7.64752	5.43478	4.01562	RMCs_peak_1172
NC_057819.1	100896748	100896953	206	100896866	10	10.9318	7.23684	6.92827	RMCs_peak_1173
NC_057819.1	101025439	101025638	200	101025548	7	6.50488	4.93827	3.04512	RMCs_peak_1174
NC_057819.1	101052678	101053147	470	101053008	8	6.32186	4.73684	2.89321	RMCs_peak_1175
NC_057819.1	101466031	101466230	200	101466193	7	7.20623	5.33333	3.6345	RMCs_peak_1176
NC_057819.1	105548997	105549196	200	105549101	11	7.5528	5.04202	3.93263	RMCs_peak_1177
NC_057819.1	105558787	105558986	200	105558934	6	5.99897	4.66667	2.62702	RMCs_peak_1178
NC_057819.1	105565842	105566082	241	105566017	9	8.62423	6.0241	4.86348	RMCs_peak_1179
NC_057819.1	105767363	105767723	361	105767588	13	8.72899	5.38462	4.95878	RMCs_peak_1180
NC_057819.1	105772456	105773119	664	105772566	14	9.08241	5.39568	5.26816	RMCs_peak_1181a
NC_057819.1	105772456	105773119	664	105772971	13	8.86683	5.46875	5.08147	RMCs_peak_1181b
NC_057819.1	105854087	105854294	208	105854180	7	6.50488	4.93827	3.04512	RMCs_peak_1182
NC_057819.1	106349467	106349832	366	106349690	12	6.18182	4.03727	2.7786	RMCs_peak_1183
NC_057819.1	106404516	106404715	200	106404594	10	5.0408	3.64238	1.88128	RMCs_peak_1184
NC_057819.1	106623316	106623717	402	106623498	14	5.83359	3.57143	2.49291	RMCs_peak_1185
NC_057819.1	106747371	106747651	281	106747482	28	9.96917	3.82586	6.0597	RMCs_peak_1186
NC_057819.1	106780061	106780260	200	106780159	16	9.1218	5.02959	5.3034	RMCs_peak_1187
NC_057819.1	106807916	106808488	573	106808054	24	13.3198	5.68182	9.12674	RMCs_peak_1188a
NC_057819.1	106807916	106808488	573	106808320	31	19.6966	7.20721	15.1665	RMCs_peak_1188b
NC_057819.1	106886982	106887219	238	106887124	41	12.3351	3.56537	8.21627	RMCs_peak_1189
NC_057819.1	106891930	106892329	400	106892103	34	8.76766	3.0648	4.99157	RMCs_peak_1190
NC_057819.1	106899725	106899935	211	106899847	48	10.3852	2.84884	6.4334	RMCs_peak_1191
NC_057819.1	106947940	106948139	200	106948028	11	5.03761	3.50877	1.87961	RMCs_peak_1192
NC_057819.1	106994749	106994948	200	106994847	15	8.46929	4.84848	4.72612	RMCs_peak_1193
NC_057819.1	107295064	107295299	236	107295174	14	8.02791	4.77707	4.34596	RMCs_peak_1194
NC_057819.1	107295465	107295664	200	107295577	15	9.13774	5.22876	5.3182	RMCs_peak_1195
NC_057819.1	107411361	107411636	276	107411530	10	7.58214	5.2381	3.95858	RMCs_peak_1196
NC_057819.1	107502069	107502268	200	107502163	20	6.78838	3.37621	3.28679	RMCs_peak_1197
NC_057819.1	107518608	107518935	328	107518666	18	6.00502	3.23129	2.63227	RMCs_peak_1198
NC_057819.1	107865975	107866384	410	107866071	8	7.66987	5.55556	4.03297	RMCs_peak_1199
NC_057819.1	107876346	107876741	396	107876577	12	9.89165	6.31068	5.9899	RMCs_peak_1200
NC_057819.1	108114621	108115014	394	108114832	27	23.0905	10	18.4463	RMCs_peak_1201
NC_057819.1	108241572	108241771	200	108241670	10	7.35212	5.09259	3.76037	RMCs_peak_1202
NC_057819.1	108241958	108242157	200	108242021	10	7.4273	5.14019	3.82706	RMCs_peak_1203
NC_057819.1	108261385	108261759	375	108261574	264	329.273	39.0855	323.607	RMCs_peak_1204
NC_057819.1	108492999	108493224	226	108493102	14	10.4087	6.19835	6.45473	RMCs_peak_1205
NC_057819.1	108616691	108616891	201	108616855	17	6.85934	3.71901	3.34004	RMCs_peak_1206
NC_057819.1	108629775	108630147	373	108630043	24	9.79599	4.16667	5.9049	RMCs_peak_1207
NC_057819.1	108651153	108651352	200	108651242	9	7.64752	5.43478	4.01562	RMCs_peak_1208
NC_057819.1	108657393	108657748	356	108657501	14	7.24914	4.33526	3.67319	RMCs_peak_1209
NC_057819.1	108665366	108666076	711	108665505	42	16.7752	4.62366	12.3733	RMCs_peak_1210a
NC_057819.1	108665366	108666076	711	108665917	44	17.634	4.67775	13.1921	RMCs_peak_1210b
NC_057819.1	108666739	108667131	393	108666963	58	26.0145	5.50373	21.2998	RMCs_peak_1211
NC_057819.1	108674938	108675237	300	108675057	39	8.42496	2.76625	4.68898	RMCs_peak_1212
NC_057819.1	108675378	108675654	277	108675528	49	13.0287	3.31565	8.85832	RMCs_peak_1213
NC_057819.1	108680586	108680906	321	108680672	36	4.38598	1.97861	1.37452	RMCs_peak_1214
NC_057819.1	108684009	108684286	278	108684066	52	5.03826	1.86751	1.88005	RMCs_peak_1215
NC_057819.1	108696942	108697199	258	108697074	87	16.0511	2.72277	11.6879	RMCs_peak_1216
NC_057819.1	108697493	108697964	472	108697647	58	5.77837	1.91062	2.44833	RMCs_peak_1217
NC_057819.1	108705659	108705887	229	108705763	44	11.9863	3.3284	7.89351	RMCs_peak_1218
NC_057819.1	108713781	108714208	428	108714046	24	15.5317	6.75676	11.1973	RMCs_peak_1219
NC_057819.1	108722000	108722411	412	108722320	16	6.24363	3.54167	2.82907	RMCs_peak_1220
NC_057819.1	108777164	108777422	259	108777314	16	9.06816	5	5.25826	RMCs_peak_1221
NC_057819.1	108826437	108826636	200	108826529	13	6.45888	4.04624	3.01234	RMCs_peak_1222
NC_057819.1	109049864	109050457	594	109050017	16	14.2978	8.09524	10.0398	RMCs_peak_1223a
NC_057819.1	109049864	109050457	594	109050352	15	13.1071	7.61905	8.92973	RMCs_peak_1223b
NC_057819.1	109139727	109140032	306	109139891	14	13.8954	8.33333	9.66241	RMCs_peak_1224
NC_057819.1	109395196	109395418	223	109395305	8	8.46401	6	4.72221	RMCs_peak_1225
NC_057819.1	109437358	109437567	210	109437409	6	4.7525	3.93258	1.65361	RMCs_peak_1226
NC_057819.1	109569243	109569722	480	109569622	10	8.56115	5.85106	4.8079	RMCs_peak_1227
NC_057819.1	109641665	109641864	200	109641764	9	8.2699	5.81395	4.55539	RMCs_peak_1228
NC_057819.1	109794962	109795248	287	109795122	13	12.7667	7.86517	8.61344	RMCs_peak_1229
NC_057819.1	109801991	109802215	225	109802095	20	17.3422	8.82353	12.9125	RMCs_peak_1230
NC_057819.1	109811298	109811890	593	109811691	17	15.3805	8.49057	11.0558	RMCs_peak_1231
NC_057819.1	110542653	110542919	267	110542799	9	6.72345	4.85437	3.23109	RMCs_peak_1232
NC_057819.1	110558440	110559038	599	110558942	8	7.79026	5.625	4.13526	RMCs_peak_1233
NC_057819.1	110571987	110572241	255	110572063	9	8.05079	5.68182	4.36339	RMCs_peak_1234
NC_057819.1	110596512	110597375	864	110596648	27	13.0758	5.09091	8.90032	RMCs_peak_1235a
NC_057819.1	110596512	110597375	864	110597001	23	10.4973	4.58015	6.53395	RMCs_peak_1235b
NC_057819.1	110596512	110597375	864	110597200	18	7.22166	3.76984	3.64962	RMCs_peak_1235c
NC_057819.1	110616073	110616310	238	110616184	10	5.93784	4.19847	2.57917	RMCs_peak_1236
NC_057819.1	110720920	110721427	508	110721257	27	22.0068	9.39597	17.3957	RMCs_peak_1237
NC_057819.1	110813677	110813876	200	110813839	11	9.27688	6.12245	5.44214	RMCs_peak_1238
NC_057819.1	110919284	110920048	765	110919451	16	6.76351	3.79464	3.26549	RMCs_peak_1239
NC_057819.1	110951524	110952302	779	110951869	36	25.5266	8.68545	20.8224	RMCs_peak_1240
NC_057819.1	111088146	111088633	488	111088200	7	6.02366	4.65116	2.64653	RMCs_peak_1241
NC_057819.1	111119021	111119346	326	111119155	7	5.53398	4.34783	2.24487	RMCs_peak_1242
NC_057819.1	111164875	111165203	329	111165059	11	7.69019	5.12821	4.05061	RMCs_peak_1243
NC_057819.1	111242325	111242743	419	111242452	35	16.5324	5.29412	12.1432	RMCs_peak_1244
NC_057819.1	111250398	111250651	254	111250474	20	5.61968	2.91667	2.31695	RMCs_peak_1245
NC_057819.1	111250823	111251289	467	111250912	19	5.0623	2.77008	1.8942	RMCs_peak_1246
NC_057819.1	111278012	111278237	226	111278101	12	6.01382	3.93939	2.64034	RMCs_peak_1247
NC_057819.1	111289858	111290219	362	111289978	11	5.18121	3.59281	1.98638	RMCs_peak_1248
NC_057819.1	111542372	111542571	200	111542477	13	9.1547	5.64516	5.33161	RMCs_peak_1249
NC_057819.1	111542821	111543020	200	111542924	12	8.31418	5.32787	4.59251	RMCs_peak_1250
NC_057819.1	111596463	111596662	200	111596546	9	6.6501	4.80769	3.17034	RMCs_peak_1251
NC_057819.1	111603840	111604059	220	111603965	13	4.81166	3.15315	1.69816	RMCs_peak_1252
NC_057819.1	111635398	111635597	200	111635576	14	8.18895	4.87013	4.48265	RMCs_peak_1253
NC_057819.1	111814855	111815244	390	111815195	13	7.08133	4.40252	3.52856	RMCs_peak_1254
NC_057819.1	112024082	112024634	553	112024353	9	6.57823	4.76191	3.11075	RMCs_peak_1255
NC_057819.1	112402553	112402894	342	112402777	13	7.53305	4.66667	3.91791	RMCs_peak_1256
NC_057819.1	112429209	112429887	679	112429299	12	8.1755	5.24194	4.47297	RMCs_peak_1257
NC_057819.1	112468335	112468565	231	112468451	21	9.30417	4.33071	5.46531	RMCs_peak_1258
NC_057819.1	112474948	112475197	250	112475057	28	12.5616	4.7541	8.42499	RMCs_peak_1259
NC_057819.1	112533548	112534109	562	112533688	18	5.9794	3.22034	2.61334	RMCs_peak_1260a
NC_057819.1	112533548	112534109	562	112534067	18	6.00502	3.23129	2.63227	RMCs_peak_1260b
NC_057819.1	112535276	112535483	208	112535415	22	9.14609	4.13669	5.32616	RMCs_peak_1261
NC_057819.1	112545235	112545527	293	112545390	16	10.7301	5.94406	6.74568	RMCs_peak_1262
NC_057819.1	112568695	112569274	580	112569177	15	11.2863	6.50407	7.25121	RMCs_peak_1263
NC_057819.1	112669871	112670162	292	112669999	12	8.24431	5.28455	4.53318	RMCs_peak_1264
NC_057819.1	112778844	112779230	387	112778942	10	8.36462	5.72917	4.63646	RMCs_peak_1265
NC_057819.1	112785837	112786037	201	112785939	10	7.82638	5.39216	4.1685	RMCs_peak_1266
NC_057819.1	112832455	112832895	441	112832567	15	9.63462	5.51724	5.75878	RMCs_peak_1267
NC_057819.1	112879571	112879813	243	112879679	14	8.24382	4.90196	4.53318	RMCs_peak_1268
NC_057819.1	112896367	112896788	422	112896509	14	6.9031	4.14365	3.37804	RMCs_peak_1269
NC_057819.1	114151302	114151656	355	114151445	17	10.4206	5.55556	6.4635	RMCs_peak_1270
NC_057819.1	114151869	114152277	409	114152065	16	9.1218	5.02959	5.3034	RMCs_peak_1271
NC_057819.1	114257795	114258037	243	114257915	23	15.7452	7.10059	11.3987	RMCs_peak_1272
NC_057819.1	114400329	114400541	213	114400432	12	11.511	7.30337	7.45657	RMCs_peak_1273
NC_057819.1	114405753	114406120	368	114405929	17	12.7001	6.87023	8.55233	RMCs_peak_1274
NC_057819.1	114471432	114471637	206	114471528	14	10.4087	6.19835	6.45473	RMCs_peak_1275
NC_057819.1	114486577	114486829	253	114486687	13	6.58498	4.11765	3.11692	RMCs_peak_1276
NC_057819.1	114514371	114514768	398	114514570	32	27.58	10.8553	22.833	RMCs_peak_1277
NC_057819.1	114699621	114699998	378	114699733	8	8.46401	6	4.72221	RMCs_peak_1278
NC_057819.1	114721244	114721939	696	114721734	21	16.4803	8.0292	12.094	RMCs_peak_1279
NC_057819.1	114750615	114750894	280	114750723	12	5.66005	3.73563	2.34984	RMCs_peak_1280
NC_057819.1	114883029	114883228	200	114883085	10	4.30284	3.19767	1.31219	RMCs_peak_1281
NC_057819.1	114895051	114895287	237	114895158	20	12.4503	6.03448	8.32088	RMCs_peak_1282
NC_057819.1	114960667	114960999	333	114960759	13	6.94032	4.32099	3.40974	RMCs_peak_1283
NC_057819.1	114966437	114967073	637	114966635	42	25.8024	7.51748	21.0922	RMCs_peak_1284
NC_057819.1	114975441	114976015	575	114975513	18	5.20472	2.89634	2.00695	RMCs_peak_1285a
NC_057819.1	114975441	114976015	575	114975782	27	10.9097	4.25532	6.90921	RMCs_peak_1285b
NC_057819.1	115026019	115026436	418	115026112	8	6.83467	5.05618	3.31732	RMCs_peak_1286
NC_057819.1	115322678	115323065	388	115322757	12	6.44773	4.19355	3.00174	RMCs_peak_1287
NC_057819.1	115418626	115418983	358	115418847	9	6.11269	4.46429	2.71894	RMCs_peak_1288
NC_057819.1	115492114	115492951	838	115492270	20	12.131	5.86592	8.02688	RMCs_peak_1289
NC_057819.1	115511546	115511746	201	115511693	11	9.69844	6.38298	5.81735	RMCs_peak_1290
NC_057819.1	115539575	115539849	275	115539704	6	6.94477	5.14706	3.41165	RMCs_peak_1291
NC_057819.1	115645217	115645459	243	115645344	7	6.11388	4.70588	2.71894	RMCs_peak_1292
NC_057819.1	115679884	115680467	584	115680060	13	6.71486	4.19162	3.22626	RMCs_peak_1293a
NC_057819.1	115679884	115680467	584	115680322	16	9.23066	5.08982	5.39935	RMCs_peak_1293b
NC_057819.1	115694733	115694932	200	115694869	10	7.4273	5.14019	3.82706	RMCs_peak_1294
NC_057819.1	116126019	116126409	391	116126230	34	21.4679	7.35294	16.875	RMCs_peak_1295
NC_057819.1	116139781	116140033	253	116139910	18	5.47144	3.00633	2.19744	RMCs_peak_1296
NC_057819.1	116146463	116146698	236	116146582	28	12.5616	4.7541	8.42499	RMCs_peak_1297
NC_057819.1	116146903	116147582	680	116147064	29	13.5501	5	9.33917	RMCs_peak_1298a
NC_057819.1	116146903	116147582	680	116147271	35	18.6798	6.06061	14.1905	RMCs_peak_1298b
NC_057819.1	116181695	116182087	393	116181946	14	8.2993	4.93421	4.57885	RMCs_peak_1299
NC_057819.1	116220974	116221649	676	116221163	49	32.8775	8.77193	28.0441	RMCs_peak_1300
NC_057819.1	116231759	116231969	211	116231856	26	10.4803	4.20561	6.51907	RMCs_peak_1301
NC_057819.1	116233589	116233858	270	116233699	23	8.73503	3.85852	4.96462	RMCs_peak_1302
NC_057819.1	116243079	116243541	463	116243245	30	14.076	5.06536	9.83344	RMCs_peak_1303
NC_057819.1	116386046	116386245	200	116386223	10	6.79799	4.74138	3.29383	RMCs_peak_1304
NC_057819.1	116492544	116492743	200	116492690	4	4.42739	3.67647	1.40043	RMCs_peak_1305
NC_057819.1	116507377	116507685	309	116507451	6	5.57793	4.43038	2.28151	RMCs_peak_1306
NC_057819.1	116822736	116823068	333	116822908	30	17.9841	6.65236	13.5252	RMCs_peak_1307
NC_057819.1	116863411	116863610	200	116863505	10	8.17713	5.61224	4.47333	RMCs_peak_1308
NC_057819.1	116944468	116945044	577	116944607	13	10.1338	6.25	6.20643	RMCs_peak_1309a
NC_057819.1	116944468	116945044	577	116944973	13	10.1338	6.25	6.20643	RMCs_peak_1309b
NC_057819.1	117000997	117001207	211	117001045	11	4.31195	3.09278	1.31793	RMCs_peak_1310
NC_057819.1	117007538	117007737	200	117007600	13	4.73042	3.11111	1.64042	RMCs_peak_1311
NC_057819.1	117011490	117011752	263	117011624	16	7.50276	4.16667	3.8907	RMCs_peak_1312
NC_057819.1	117020527	117020926	400	117020630	14	9.34963	5.55556	5.50465	RMCs_peak_1313
NC_057819.1	117043684	117043904	221	117043789	9	6.6501	4.80769	3.17034	RMCs_peak_1314
NC_057819.1	117125498	117125820	323	117125678	15	10.7069	6.15385	6.72378	RMCs_peak_1315
NC_057819.1	117145771	117145970	200	117145882	8	6.92844	5.11364	3.39974	RMCs_peak_1316
NC_057819.1	117498165	117498364	200	117498247	5	5.5196	4.34783	2.23355	RMCs_peak_1317
NC_057819.1	117801927	117802433	507	117802257	10	9.84835	6.62651	5.95101	RMCs_peak_1318
NC_057819.1	119253379	119253583	205	119253471	20	9.42821	4.52586	5.57586	RMCs_peak_1319
NC_057819.1	119916343	119916818	476	119916505	13	11.0148	6.79612	7.00349	RMCs_peak_1320
NC_057819.1	119997042	119997481	440	119997201	11	8.80032	5.82524	5.01963	RMCs_peak_1321
NC_057819.1	120008197	120008605	409	120008434	7	5.85112	4.54545	2.50727	RMCs_peak_1322
NC_057819.1	120039320	120039757	438	120039442	17	13.4475	7.31707	9.24592	RMCs_peak_1323
NC_057819.1	120132809	120133264	456	120133131	15	13.4724	7.84314	9.26803	RMCs_peak_1324
NC_057819.1	120155805	120156091	287	120155926	22	17.1871	8.15603	12.7654	RMCs_peak_1325
NC_057819.1	120467814	120468013	200	120467954	9	6.87485	4.9505	3.35172	RMCs_peak_1326
NC_057819.1	120501407	120501624	218	120501505	10	8.46171	5.78947	4.72218	RMCs_peak_1327
NC_057819.1	120782586	120783430	845	120782696	21	13.7525	6.50888	9.52775	RMCs_peak_1328a
NC_057819.1	120782586	120783430	845	120783327	16	9.34168	5.15152	5.4981	RMCs_peak_1328b
NC_057819.1	120918472	120919022	551	120918825	10	7.82638	5.39216	4.1685	RMCs_peak_1329
NC_057819.1	121019797	121020163	367	121019982	12	10.7513	6.84211	6.76527	RMCs_peak_1330
NC_057819.1	121025359	121025616	258	121025490	14	13.0336	7.8125	8.86231	RMCs_peak_1331
NC_057819.1	121045019	121045397	379	121045151	9	6.23946	4.54545	2.82645	RMCs_peak_1332
NC_057819.1	121457164	121457468	305	121457328	13	11.8196	7.29167	7.74015	RMCs_peak_1333
NC_057819.1	121476899	121477098	200	121477038	7	7.20623	5.33333	3.6345	RMCs_peak_1334
NC_057819.1	121713118	121713317	200	121713265	9	9.76709	6.66667	5.87977	RMCs_peak_1335
NC_057819.1	122068944	122069143	200	122069039	8	6.65471	4.94506	3.17292	RMCs_peak_1336
NC_057819.1	122162347	122162849	503	122162517	21	16.3794	7.97101	11.9988	RMCs_peak_1337
NC_057819.1	122189575	122189846	272	122189707	14	12.1676	7.28155	8.06121	RMCs_peak_1338
NC_057819.1	122370904	122371130	227	122370986	7	5.53398	4.34783	2.24487	RMCs_peak_1339
NC_057819.1	122460935	122461134	200	122461033	12	8.31418	5.32787	4.59251	RMCs_peak_1340
NC_057819.1	122578035	122578279	245	122578232	20	7.50189	3.67133	3.89008	RMCs_peak_1341
NC_057819.1	122578425	122578624	200	122578523	31	15.441	5.44218	11.1133	RMCs_peak_1342
NC_057819.1	122629001	122629397	397	122629128	16	8.22827	4.54545	4.51893	RMCs_peak_1343
NC_057819.1	122710060	122710303	244	122710157	12	6.58746	4.27632	3.11897	RMCs_peak_1344
NC_057819.1	122715665	122715944	280	122715815	17	11.7947	6.33803	7.71775	RMCs_peak_1345
NC_057819.1	122756091	122756290	200	122756186	21	8.3388	3.91459	4.61353	RMCs_peak_1346
NC_057819.1	122786533	122786817	285	122786647	25	9.61416	3.98773	5.74027	RMCs_peak_1347
NC_057819.1	122814015	122814214	200	122814186	17	5.70466	3.19149	2.38422	RMCs_peak_1348
NC_057819.1	122823149	122823908	760	122823393	69	31.3772	5.72831	26.5618	RMCs_peak_1349a
NC_057819.1	122823149	122823908	760	122823725	70	32.7438	5.92654	27.9119	RMCs_peak_1349b
NC_057819.1	122884227	122884484	258	122884338	6	4.68305	3.88889	1.5973	RMCs_peak_1350
NC_057819.1	122905183	122905848	666	122905351	33	12.7486	4.27136	8.59618	RMCs_peak_1351
NC_057819.1	122912201	122912681	481	122912330	42	17.0711	4.7046	12.6551	RMCs_peak_1352
NC_057819.1	122943742	122944098	357	122943906	28	19.654	7.88043	15.1264	RMCs_peak_1353
NC_057819.1	123056815	123057111	297	123056953	18	4.71593	2.69886	1.62632	RMCs_peak_1354
NC_057819.1	123130842	123131507	666	123130936	27	7.71316	3.16742	4.07175	RMCs_peak_1355a
NC_057819.1	123130842	123131507	666	123131303	45	19.3048	5.03282	14.7921	RMCs_peak_1355b
NC_057819.1	123184687	123185066	380	123184889	31	15.8372	5.59441	11.4865	RMCs_peak_1356
NC_057819.1	123187110	123187492	383	123187249	32	16.0245	5.51839	11.6628	RMCs_peak_1357
NC_057819.1	123272509	123272786	278	123272655	18	6.78286	3.57143	3.284	RMCs_peak_1358
NC_057819.1	123288412	123288611	200	123288503	11	4.93365	3.44828	1.79919	RMCs_peak_1359
NC_057819.1	123288817	123289042	226	123288927	22	13.8118	6.31868	9.58415	RMCs_peak_1360
NC_057819.1	124270590	124270872	283	124270719	13	13.2292	8.13953	9.04274	RMCs_peak_1361
NC_057819.1	124271036	124271235	200	124271129	9	8.2699	5.81395	4.55539	RMCs_peak_1362
NC_057819.1	124687642	124687841	200	124687828	4	4.31715	3.62319	1.31793	RMCs_peak_1363
NC_057819.1	125125732	125126129	398	125125907	11	7.97917	5.30973	4.3006	RMCs_peak_1364
NC_057819.1	125225666	125226173	508	125225806	16	5.74844	3.30739	2.42446	RMCs_peak_1365
NC_057819.1	125226541	125226861	321	125226590	14	4.57956	2.94118	1.51903	RMCs_peak_1366
NC_057819.1	125255333	125255555	223	125255467	18	9.74015	5	5.85521	RMCs_peak_1367
NC_057819.1	125257483	125257927	445	125257634	22	13.6122	6.21622	9.39631	RMCs_peak_1368
NC_057819.1	125301142	125301466	325	125301314	15	12.5432	7.27273	8.40778	RMCs_peak_1369
NC_057819.1	125334981	125335296	316	125335118	12	9.99117	6.37255	6.07748	RMCs_peak_1370
NC_057819.1	125516303	125516558	256	125516379	18	8.10775	4.18502	4.41426	RMCs_peak_1371
NC_057819.1	125571474	125571673	200	125571536	12	5.81334	3.82353	2.47449	RMCs_peak_1372
NC_057819.1	125590912	125591326	415	125591198	14	9.92883	5.90551	6.02344	RMCs_peak_1373
NC_057819.1	125600817	125601065	249	125600956	12	6.98475	4.51389	3.4462	RMCs_peak_1374
NC_057819.1	125702497	125702941	445	125702643	10	8.56115	5.85106	4.8079	RMCs_peak_1375
NC_057819.1	125739222	125739551	330	125739367	21	10.9113	5.06912	6.91037	RMCs_peak_1376
NC_057819.1	126203337	126203582	246	126203387	15	5.39134	3.23887	2.12763	RMCs_peak_1377
NC_057819.1	126265627	126266133	507	126265748	18	7.52432	3.90947	3.91032	RMCs_peak_1378a
NC_057819.1	126265627	126266133	507	126266096	17	6.73067	3.65854	3.23798	RMCs_peak_1378b
NC_057819.1	126281442	126281950	509	126281839	12	6.6833	4.33333	3.19639	RMCs_peak_1379
NC_057819.1	126288398	126288817	420	126288496	12	6.44773	4.19355	3.00174	RMCs_peak_1380
NC_057819.1	126351206	126351409	204	126351301	19	11.1005	5.52486	7.08255	RMCs_peak_1381
NC_057819.1	126434437	126434637	201	126434508	9	8.50244	5.95238	4.75556	RMCs_peak_1382
NC_057819.1	126461862	126462489	628	126462340	13	10.2246	6.30631	6.28869	RMCs_peak_1383
NC_057819.1	126742651	126743215	565	126742828	18	12.2633	6.37584	8.14931	RMCs_peak_1384a
NC_057819.1	126742651	126743215	565	126743188	13	7.22694	4.48718	3.65253	RMCs_peak_1384b
NC_057819.1	126822262	126822530	269	126822391	8	6.83467	5.05618	3.31732	RMCs_peak_1385
NC_057819.1	127053668	127054216	549	127053763	31	4.77984	2.17984	1.67825	RMCs_peak_1386a
NC_057819.1	127053668	127054216	549	127054064	33	5.77655	2.36439	2.44833	RMCs_peak_1386b
NC_057819.1	127072349	127072840	492	127072446	18	9.06829	4.65686	5.25826	RMCs_peak_1387a
NC_057819.1	127072349	127072840	492	127072730	24	14.0149	6.00962	9.7753	RMCs_peak_1387b
NC_057819.1	127138366	127138607	242	127138466	20	6.23026	3.15315	2.82156	RMCs_peak_1388
NC_057819.1	127150981	127151315	335	127151184	14	6.69935	4.03226	3.21177	RMCs_peak_1389
NC_057819.1	127293682	127293881	200	127293752	9	7.11464	5.10204	3.55643	RMCs_peak_1390
NC_057819.1	127308404	127308809	406	127308717	13	8.09329	5	4.40127	RMCs_peak_1391
NC_057819.1	127339228	127339427	200	127339334	23	11.8884	5.19481	7.80371	RMCs_peak_1392
NC_057819.1	127350202	127350412	211	127350310	14	10.5787	6.30252	6.60915	RMCs_peak_1393
NC_057819.1	127376132	127376622	491	127376269	10	7.35212	5.09259	3.76037	RMCs_peak_1394a
NC_057819.1	127376132	127376622	491	127376510	10	7.35212	5.09259	3.76037	RMCs_peak_1394b
NC_057819.1	127400703	127401078	376	127400794	14	10.6657	6.35593	6.6873	RMCs_peak_1395
NC_057819.1	127426394	127426773	380	127426525	28	14.2271	5.41045	9.97412	RMCs_peak_1396
NC_057819.1	127432839	127433130	292	127433028	22	9.62524	4.33962	5.75036	RMCs_peak_1397
NC_057819.1	127462459	127462671	213	127462563	20	6.86925	3.40909	3.34775	RMCs_peak_1398
NC_057819.1	127486444	127486947	504	127486797	43	17.8833	4.83517	13.4287	RMCs_peak_1399
NC_057819.1	127519865	127520481	617	127519981	33	19.8164	6.85484	15.2816	RMCs_peak_1400a
NC_057819.1	127519865	127520481	617	127520341	25	12.7169	5.24194	8.5683	RMCs_peak_1400b
NC_057819.1	127524033	127524260	228	127524151	27	9.52426	3.76344	5.66071	RMCs_peak_1401
NC_057819.1	127528651	127528928	278	127528705	20	5.0971	2.72021	1.91935	RMCs_peak_1402
NC_057819.1	127535269	127535641	373	127535539	36	14.7849	4.61347	10.4938	RMCs_peak_1403
NC_057819.1	127535986	127536265	280	127536108	27	8.56018	3.4398	4.8079	RMCs_peak_1404
NC_057819.1	127728394	127728764	371	127728506	20	10.8241	5.19802	6.83143	RMCs_peak_1405
NC_057819.1	127778980	127779190	211	127779088	11	9.69844	6.38298	5.81735	RMCs_peak_1406
NC_057819.1	127802880	127803207	328	127802994	11	11.2623	7.31707	7.22918	RMCs_peak_1407
NC_057819.1	127877522	127877818	297	127877653	18	16.6114	8.96227	12.2187	RMCs_peak_1408
NC_057819.1	127904842	127905352	511	127905021	18	14.5637	7.72358	10.2853	RMCs_peak_1409
NC_057819.1	127966856	127967227	372	127967121	12	8.68049	5.55556	4.91462	RMCs_peak_1410
NC_057819.1	127996027	127996372	346	127996174	17	13.9611	7.62712	9.72359	RMCs_peak_1411
NC_057819.1	128098697	128099263	567	128098875	15	8.26412	4.73373	4.55192	RMCs_peak_1412
NC_057819.1	128133022	128133221	200	128133116	10	7.58214	5.2381	3.95858	RMCs_peak_1413
NC_057819.1	128577637	128577836	200	128577788	7	7.07764	5.26316	3.52546	RMCs_peak_1414
NC_057819.1	128792192	128792413	222	128792299	27	11.4947	4.47284	7.44173	RMCs_peak_1415
NC_057819.1	128796554	128796774	221	128796676	24	10.8944	4.61255	6.89543	RMCs_peak_1416
NC_057819.1	128802680	128802879	200	128802785	15	11.8334	6.83761	7.75145	RMCs_peak_1417
NC_057819.1	129323220	129323919	700	129323330	11	9.08008	6	5.26726	RMCs_peak_1418
NC_057819.1	129557787	129557986	200	129557898	16	7.96057	4.40415	4.28485	RMCs_peak_1419
NC_057819.1	129558309	129558508	200	129558405	20	11.142	5.35714	7.11806	RMCs_peak_1420
NC_057819.1	129752332	129752531	200	129752423	5	6.10598	4.61538	2.71593	RMCs_peak_1421
NC_057819.1	130621573	130621772	200	130621665	6	7.28771	5.30303	3.70515	RMCs_peak_1422
NC_057819.1	133071311	133071678	368	133071461	10	6.92922	4.82456	3.39974	RMCs_peak_1423
NC_057819.1	133132945	133133457	513	133133196	14	9.2143	5.47445	5.38513	RMCs_peak_1424
NC_057819.1	133164876	133165380	505	133164979	11	5.25527	3.63636	2.04947	RMCs_peak_1425
NC_057819.1	133174647	133174904	258	133174764	15	10.4755	6.01504	6.51454	RMCs_peak_1426
NC_057819.1	133944649	133944848	200	133944743	8	7.66987	5.55556	4.03297	RMCs_peak_1427
NC_057819.1	134174486	134174887	402	134174531	8	6.32186	4.73684	2.89321	RMCs_peak_1428
NC_057819.1	134603381	134603860	480	134603479	8	7.66987	5.55556	4.03297	RMCs_peak_1429
NC_057820.1	2800	3012	213	2903	8	8.94032	6.25	5.14303	RMCs_peak_1430
NC_057820.1	229703	229929	227	229812	22	12.6258	5.72139	8.48372	RMCs_peak_1431
NC_057820.1	269073	269402	330	269221	19	12.7341	6.41026	8.58414	RMCs_peak_1432
NC_057820.1	286486	286817	332	286763	14	6.69935	4.03226	3.21177	RMCs_peak_1433
NC_057820.1	388462	388807	346	388640	21	6.24501	3.08123	2.83023	RMCs_peak_1434
NC_057820.1	457340	458010	671	457443	24	4.82979	2.42718	1.71349	RMCs_peak_1435a
NC_057820.1	457340	458010	671	457867	40	13.5993	3.94231	9.38468	RMCs_peak_1435b
NC_057820.1	494130	494754	625	494645	34	10.3248	3.47913	6.37773	RMCs_peak_1436
NC_057820.1	653335	653606	272	653485	18	9.06829	4.65686	5.25826	RMCs_peak_1437
NC_057820.1	709547	709866	320	709749	9	4.83636	3.64964	1.71851	RMCs_peak_1438
NC_057820.1	733365	733773	409	733512	21	12.5555	5.88235	8.41927	RMCs_peak_1439
NC_057820.1	740289	740678	390	740346	15	5.67283	3.37553	2.36201	RMCs_peak_1440
NC_057820.1	961172	961452	281	961340	21	11.7967	5.5	7.7194	RMCs_peak_1441
NC_057820.1	1092683	1092882	200	1092808	10	5.83706	4.13534	2.49576	RMCs_peak_1442
NC_057820.1	1175356	1175555	200	1175453	20	4.38051	2.45902	1.3706	RMCs_peak_1443
NC_057820.1	1243741	1243989	249	1243879	24	20.755	9.61539	16.1865	RMCs_peak_1444
NC_057820.1	1607974	1608274	301	1608119	19	17.8644	9.43396	13.4106	RMCs_peak_1445
NC_057820.1	1657969	1658168	200	1658062	8	8.61579	6.08108	4.85724	RMCs_peak_1446
NC_057820.1	1786729	1786958	230	1786816	15	10.1096	5.7971	6.1864	RMCs_peak_1447
NC_057820.1	1821008	1821207	200	1821110	21	10.7659	5	6.77799	RMCs_peak_1448
NC_057820.1	1844829	1845057	229	1844940	17	7.19615	3.87931	3.6302	RMCs_peak_1449
NC_057820.1	1855644	1855894	251	1855776	19	9.60169	4.76191	5.73082	RMCs_peak_1450
NC_057820.1	1861252	1861926	675	1861441	32	25.5138	9.76331	20.8101	RMCs_peak_1451a
NC_057820.1	1861252	1861926	675	1861846	12	6.01382	3.93939	2.64034	RMCs_peak_1451b
NC_057820.1	1930525	1930818	294	1930664	13	9.95686	6.14035	6.04748	RMCs_peak_1452
NC_057820.1	1957547	1957750	204	1957668	34	11.452	3.7961	7.40336	RMCs_peak_1453
NC_057820.1	2209835	2210141	307	2209995	20	12.4503	6.03448	8.32088	RMCs_peak_1454
NC_057820.1	2308161	2308402	242	2308347	8	6.56827	4.8913	3.10233	RMCs_peak_1455
NC_057820.1	3075129	3075328	200	3075225	12	6.13915	4.01235	2.74135	RMCs_peak_1456
NC_057820.1	3550353	3550601	249	3550484	13	7.80475	4.82759	4.14901	RMCs_peak_1457
NC_057820.1	4139406	4139625	220	4139507	7	6.83551	5.12821	3.31732	RMCs_peak_1458
NC_057820.1	4174460	4174826	367	4174509	6	5.21524	4.21687	2.01439	RMCs_peak_1459
NC_057820.1	4204980	4205230	251	4205104	12	6.54035	4.24837	3.07751	RMCs_peak_1460
NC_057820.1	4250126	4250325	200	4250222	7	5.53398	4.34783	2.24487	RMCs_peak_1461
NC_057820.1	4266892	4267101	210	4266987	10	10.9318	7.23684	6.92827	RMCs_peak_1462
NC_057820.1	4331011	4331371	361	4331235	12	6.6351	4.30464	3.16048	RMCs_peak_1463
NC_057820.1	4435230	4435813	584	4435378	17	15.3805	8.49057	11.0558	RMCs_peak_1464
NC_057820.1	4903998	4904247	250	4904101	7	9.13618	6.25	5.31683	RMCs_peak_1465
NC_057820.1	5318606	5318903	298	5318759	7	9.38596	6.34921	5.53752	RMCs_peak_1466
NC_057820.1	6531577	6531962	386	6531849	9	9.93651	6.75676	6.02961	RMCs_peak_1467
NC_057820.1	6795635	6795993	359	6795794	4	4.42739	3.67647	1.40043	RMCs_peak_1468
NC_057820.1	7141925	7142306	382	7142170	4	4.54433	3.73134	1.49323	RMCs_peak_1469
NC_057820.1	11667968	11668167	200	11668079	9	6.50781	4.71698	3.04692	RMCs_peak_1470
NC_057820.1	11681942	11682217	276	11682072	12	5.13456	3.43915	1.94933	RMCs_peak_1471
NC_057820.1	11687225	11687962	738	11687403	26	13.1554	5.27344	8.97439	RMCs_peak_1472a
NC_057820.1	11687225	11687962	738	11687825	25	12.6201	5.2	8.47924	RMCs_peak_1472b
NC_057820.1	11773354	11773558	205	11773459	10	8.66306	5.91398	4.89873	RMCs_peak_1473
NC_057820.1	14870762	14871130	369	14870957	4	4.42739	3.67647	1.40043	RMCs_peak_1474
NC_057820.1	15327455	15327728	274	15327605	5	4.33246	3.7037	1.32854	RMCs_peak_1475
NC_057820.1	18904037	18904239	203	18904112	7	6.61114	5	3.13819	RMCs_peak_1476
NC_057820.1	19353238	19353437	200	19353323	10	10.5936	7.05128	6.62219	RMCs_peak_1477
NC_057820.1	19400687	19401005	319	19400894	11	7.48577	5	3.87469	RMCs_peak_1478
NC_057820.1	19451177	19451580	404	19451309	11	9.48273	6.25	5.62423	RMCs_peak_1479
NC_057820.1	19519375	19519574	200	19519465	7	6.72126	5.06329	3.23006	RMCs_peak_1480
NC_057820.1	24239251	24239450	200	24239351	10	9.09784	6.17978	5.28183	RMCs_peak_1481
NC_057820.1	24374843	24375042	200	24374958	8	7.44104	5.42169	3.83804	RMCs_peak_1482
NC_057820.1	27660001	27660438	438	27660304	8	7.915	5.6962	4.24556	RMCs_peak_1483
NC_057820.1	27827780	27828107	328	27827834	6	4.54974	3.80435	1.49619	RMCs_peak_1484
NC_057820.1	29298421	29298620	200	29298510	4	5.26473	4.03226	2.0502	RMCs_peak_1485
NC_057820.1	29414898	29415323	426	29414996	9	7.64752	5.43478	4.01562	RMCs_peak_1486
NC_057820.1	32087412	32087611	200	32087508	5	6.66521	4.83871	3.18015	RMCs_peak_1487
NC_057820.1	42922303	42922519	217	42922484	7	6.95419	5.19481	3.41728	RMCs_peak_1488
NC_057820.1	43526492	43526793	302	43526653	11	8.20957	5.45455	4.50181	RMCs_peak_1489
NC_057820.1	43527061	43527293	233	43527152	9	6.05102	4.42478	2.67056	RMCs_peak_1490
NC_057820.1	46712624	46712860	237	46712756	6	6.78796	5.07246	3.28647	RMCs_peak_1491
NC_057820.1	47701544	47701833	290	47701692	10	10.9318	7.23684	6.92827	RMCs_peak_1492
NC_057820.1	47745420	47745961	542	47745519	6	6.78796	5.07246	3.28647	RMCs_peak_1493
NC_057820.1	48084224	48084423	200	48084314	5	6.10598	4.61538	2.71593	RMCs_peak_1494
NC_057820.1	48125005	48125361	357	48125230	6	5.57793	4.43038	2.28151	RMCs_peak_1495
NC_057820.1	50981227	50981426	200	50981322	6	8.29754	5.70539	4.57739	RMCs_peak_1496
NC_057820.1	51058799	51058998	200	51058984	7	9.84617	6.52044	5.95037	RMCs_peak_1497
NC_057821.1	1611328	1611527	200	1611499	11	5.90945	4.02685	2.55571	RMCs_peak_1498
NC_057821.1	4627187	4627386	200	4627245	6	5.99897	4.66667	2.62702	RMCs_peak_1499
NC_057821.1	4851994	4852614	621	4852487	10	9.98743	6.70732	6.07484	RMCs_peak_1500
NC_057821.1	5032115	5032317	203	5032214	9	7.64752	5.43478	4.01562	RMCs_peak_1501
NC_057821.1	5081712	5081911	200	5081883	7	7.94311	5.71429	4.27023	RMCs_peak_1502
NC_057821.1	5122497	5122900	404	5122780	11	8.45299	5.60748	4.7156	RMCs_peak_1503
NC_057821.1	5142234	5142539	306	5142378	11	9.92493	6.52174	6.02008	RMCs_peak_1504
NC_057821.1	5286637	5287049	413	5286852	7	5.68821	4.44444	2.37045	RMCs_peak_1505
NC_057821.1	5751618	5751817	200	5751729	6	8.29754	5.70539	4.57739	RMCs_peak_1506
NC_057821.1	6433953	6434152	200	6434079	5	6.8065	4.89033	3.29474	RMCs_peak_1507
NC_057821.1	8674583	8675319	737	8675010	19	8.3176	4.14938	4.59462	RMCs_peak_1508
NC_057821.1	8771677	8771959	283	8771812	23	12.2933	5.38117	8.17717	RMCs_peak_1509
NC_057821.1	8851866	8852124	259	8851996	19	8.1341	4.06504	4.43708	RMCs_peak_1510
NC_057821.1	8869049	8869394	346	8869264	34	25.2476	9.06736	20.5498	RMCs_peak_1511
NC_057821.1	8957870	8958590	721	8957970	26	8.44569	3.47938	4.7091	RMCs_peak_1512a
NC_057821.1	8957870	8958590	721	8958440	42	19.4972	5.40201	14.9765	RMCs_peak_1512b
NC_057821.1	8965512	8966006	495	8965664	32	15.7815	5.42763	11.4341	RMCs_peak_1513
NC_057821.1	9266562	9266931	370	9266754	27	15.533	6.14035	11.1983	RMCs_peak_1514
NC_057821.1	9285125	9285324	200	9285220	9	6.79834	4.90196	3.29383	RMCs_peak_1515
NC_057821.1	9677363	9678324	962	9677594	40	17.7521	5.0995	13.3037	RMCs_peak_1516a
NC_057821.1	9677363	9678324	962	9678000	43	20.0695	5.45906	15.5266	RMCs_peak_1516b
NC_057821.1	9838668	9838871	204	9838788	8	8.17876	5.84416	4.47333	RMCs_peak_1517
NC_057821.1	10277793	10277992	200	10277886	8	7.79026	5.625	4.13526	RMCs_peak_1518
NC_057821.1	10316482	10316770	289	10316666	9	7.2838	5.20833	3.70364	RMCs_peak_1519
NC_057821.1	11331433	11331658	226	11331540	9	10.1135	6.84931	6.18916	RMCs_peak_1520
NC_057821.1	11394838	11395315	478	11395118	13	8.09329	5	4.40127	RMCs_peak_1521
NC_057821.1	11432345	11432721	377	11432588	10	6.14829	4.33071	2.74912	RMCs_peak_1522
NC_057821.1	11441727	11442014	288	11441832	11	8.80032	5.82524	5.01963	RMCs_peak_1523
NC_057821.1	11662394	11662620	227	11662566	9	9.44858	6.49351	5.59456	RMCs_peak_1524
NC_057821.1	11705046	11705252	207	11705188	12	11.511	7.30337	7.45657	RMCs_peak_1525
NC_057821.1	11732928	11733255	328	11733000	6	5.05141	4.11765	1.88461	RMCs_peak_1526
NC_057821.1	11810685	11810940	256	11810801	13	6.62784	4.14201	3.15403	RMCs_peak_1527
NC_057821.1	11824911	11825182	272	11825052	13	12.2054	7.52688	8.0952	RMCs_peak_1528
NC_057821.1	11856640	11856879	240	11856745	11	6.18774	4.1958	2.78374	RMCs_peak_1529
NC_057821.1	12933753	12933969	217	12933806	6	5.05141	4.11765	1.88461	RMCs_peak_1530
NC_057821.1	13109746	13109945	200	13109891	4	4.80175	3.84615	1.68988	RMCs_peak_1531
NC_057821.1	16100469	16101004	536	16100592	13	8.46452	5.22388	4.72221	RMCs_peak_1532a
NC_057821.1	16100469	16101004	536	16100852	16	11.4884	6.39098	7.4366	RMCs_peak_1532b
NC_057821.1	16696356	16696646	291	16696479	10	6.92922	4.82456	3.39974	RMCs_peak_1533
NC_057821.1	16797240	16797825	586	16797373	17	9.50748	5.05618	5.64584	RMCs_peak_1534
NC_057821.1	16943329	16943560	232	16943428	13	10.9092	6.73077	6.90883	RMCs_peak_1535
NC_057821.1	17081894	17082109	216	17081985	12	10.7513	6.84211	6.76527	RMCs_peak_1536
NC_057821.1	17628360	17628745	386	17628447	12	6.98475	4.51389	3.4462	RMCs_peak_1537
NC_057821.1	17689924	17690189	266	17690058	28	16.5716	6.41593	12.1815	RMCs_peak_1538
NC_057821.1	17768261	17768460	200	17768448	11	6.75651	4.54545	3.2594	RMCs_peak_1539
NC_057821.1	17774981	17775354	374	17775116	16	8.09272	4.47368	4.40116	RMCs_peak_1540
NC_057821.1	17800534	17800775	242	17800640	18	12.0416	6.25	7.94454	RMCs_peak_1541
NC_057821.1	17808505	17808704	200	17808565	18	4.91279	2.77778	1.78133	RMCs_peak_1542
NC_057821.1	17811974	17812375	402	17812125	29	10.9832	4.07609	6.97467	RMCs_peak_1543
NC_057821.1	17818250	17818608	359	17818347	14	6.65967	4.01069	3.17748	RMCs_peak_1544
NC_057821.1	17922329	17922659	331	17922382	8	5.14593	3.9823	1.95887	RMCs_peak_1545
NC_057821.1	17973677	17973906	230	17973802	14	12.402	7.42574	8.27743	RMCs_peak_1546
NC_057821.1	17987484	17987915	432	17987844	6	5.88728	4.60526	2.53487	RMCs_peak_1547
NC_057821.1	18003002	18003201	200	18003156	8	6.09284	4.59184	2.70857	RMCs_peak_1548
NC_057821.1	18046039	18046289	251	18046148	13	9.95686	6.14035	6.04748	RMCs_peak_1549
NC_057821.1	18077040	18077239	200	18077162	8	4.42675	3.51562	1.40043	RMCs_peak_1550
NC_057821.1	18127073	18127471	399	18127346	23	20.0614	9.52381	15.519	RMCs_peak_1551
NC_057821.1	18164886	18165275	390	18165056	52	32.8848	8.20433	28.0513	RMCs_peak_1552
NC_057821.1	18165532	18165876	345	18165683	31	14.3818	5.04732	10.1184	RMCs_peak_1553
NC_057821.1	18175844	18176043	200	18175933	10	6.79799	4.74138	3.29383	RMCs_peak_1554
NC_057821.1	18641557	18641848	292	18641729	10	6.92922	4.82456	3.39974	RMCs_peak_1555
NC_057821.1	18734704	18735262	559	18734774	12	4.37256	3.02326	1.36291	RMCs_peak_1556
NC_057821.1	18742026	18742934	909	18742167	28	15.9	6.11814	11.5452	RMCs_peak_1557a
NC_057821.1	18742026	18742934	909	18742532	19	8.46867	4.21941	4.72608	RMCs_peak_1557b
NC_057821.1	18742026	18742934	909	18742864	18	7.66448	3.9749	4.0295	RMCs_peak_1557c
NC_057821.1	20355850	20356049	200	20355906	5	5.94521	4.54545	2.58226	RMCs_peak_1558
NC_057821.1	20697220	20697795	576	20697330	8	8.94032	6.25	5.14303	RMCs_peak_1559
NC_057821.1	24963581	24963780	200	24963695	4	4.94438	3.90625	1.80051	RMCs_peak_1560
NC_057821.1	25040013	25040212	200	25040124	7	8.48469	5.97015	4.73958	RMCs_peak_1561
NC_057821.1	25214283	25214539	257	25214345	5	5.65309	4.41176	2.34338	RMCs_peak_1562
NC_057821.1	25236619	25236997	379	25236693	5	5.5196	4.34783	2.23355	RMCs_peak_1563
NC_057821.1	25340170	25340369	200	25340309	11	8.0546	5.35714	4.36627	RMCs_peak_1564
NC_057821.1	25448000	25448311	312	25448130	13	11.4596	7.07071	7.40982	RMCs_peak_1565
NC_057821.1	25601554	25601815	262	25601701	7	6.83551	5.12821	3.31732	RMCs_peak_1566
NC_057821.1	25774034	25774233	200	25774198	6	5.39025	4.32099	2.12763	RMCs_peak_1567
NC_057821.1	25849405	25849681	277	25849564	8	7.55355	5.4878	3.93263	RMCs_peak_1568
NC_057821.1	27584475	27584674	200	27584583	10	8.46171	5.78947	4.72218	RMCs_peak_1569
NC_057821.1	27592491	27592698	208	27592598	12	8.04094	5.15873	4.35768	RMCs_peak_1570
NC_057821.1	27608817	27609424	608	27609002	40	19.8574	5.75843	15.3215	RMCs_peak_1571a
NC_057821.1	27608817	27609424	608	27609258	46	25.2688	6.67614	20.5704	RMCs_peak_1571b
NC_057821.1	27649682	27649881	200	27649778	11	7.5528	5.04202	3.93263	RMCs_peak_1572
NC_057821.1	27787123	27787774	652	27787222	18	7.25446	3.78486	3.67783	RMCs_peak_1573a
NC_057821.1	27787123	27787774	652	27787480	22	9.93796	4.47471	6.03096	RMCs_peak_1573b
NC_057821.1	27805539	27805738	200	27805644	15	11.8334	6.83761	7.75145	RMCs_peak_1574
NC_057821.1	27882428	27882743	316	27882568	26	21.8976	9.64286	17.2908	RMCs_peak_1575
NC_057821.1	27901850	27902245	396	27901924	12	7.97514	5.11811	4.29829	RMCs_peak_1576
NC_057821.1	27914478	27914825	348	27914533	11	4.48652	3.19149	1.45143	RMCs_peak_1577
NC_057821.1	27919772	27920151	380	27919895	13	8.86683	5.46875	5.08147	RMCs_peak_1578
NC_057821.1	27924807	27925163	357	27924868	10	6.48857	4.54545	3.03532	RMCs_peak_1579
NC_057821.1	27977263	27977975	713	27977373	38	14.0349	4.21166	9.79432	RMCs_peak_1580a
NC_057821.1	27977263	27977975	713	27977623	25	6.25322	2.82609	2.83814	RMCs_peak_1580b
NC_057821.1	28029388	28029735	348	28029501	17	9.88994	5.26316	5.98914	RMCs_peak_1581
NC_057821.1	28040616	28041652	1037	28040769	41	22.7335	6.58307	18.1004	RMCs_peak_1582a
NC_057821.1	28040616	28041652	1037	28041081	40	21.9555	6.46688	17.3461	RMCs_peak_1582b
NC_057821.1	28040616	28041652	1037	28041520	34	16.5127	5.41796	12.1254	RMCs_peak_1582c
NC_057821.1	28052258	28052715	458	28052352	25	5.97108	2.73684	2.60578	RMCs_peak_1583
NC_057821.1	28068176	28068888	713	28068429	28	16.9582	6.59091	12.5475	RMCs_peak_1584a
NC_057821.1	28068176	28068888	713	28068741	25	14.4412	6.01852	10.1723	RMCs_peak_1584b
NC_057821.1	28137806	28138016	211	28137927	14	8.8907	5.28169	5.1013	RMCs_peak_1585
NC_057821.1	28153478	28153731	254	28153580	19	10.2821	5.10204	6.34019	RMCs_peak_1586
NC_057821.1	28354250	28354465	216	28354354	9	6.17549	4.5045	2.77306	RMCs_peak_1587
NC_057821.1	28510825	28511076	252	28510963	12	9.42278	6.01852	5.57073	RMCs_peak_1588
NC_057821.1	28770912	28771192	281	28771085	12	10.6352	6.77083	6.65915	RMCs_peak_1589
NC_057821.1	28788245	28788495	251	28788332	13	8.40061	5.18519	4.66638	RMCs_peak_1590
NC_057821.1	28797091	28797631	541	28797249	22	8.76615	3.97924	4.99147	RMCs_peak_1591
NC_057821.1	28799277	28799552	276	28799414	26	12.1919	4.87365	8.08317	RMCs_peak_1592
NC_057821.1	28814363	28814853	491	28814498	41	22.9729	6.66667	18.3333	RMCs_peak_1593
NC_057821.1	28816309	28816787	479	28816528	31	14.7375	5.17799	10.449	RMCs_peak_1594
NC_057821.1	28832586	28832936	351	28832795	30	16.4696	6.00775	12.0848	RMCs_peak_1595
NC_057821.1	28841291	28841490	200	28841470	22	7.60527	3.51682	3.97932	RMCs_peak_1596
NC_057821.1	28850906	28851260	355	28851087	12	6.88185	4.45205	3.35809	RMCs_peak_1597
NC_057821.1	28882669	28882995	327	28882816	18	14.3571	7.6	10.0961	RMCs_peak_1598
NC_057821.1	28889695	28890292	598	28889818	27	17.0938	6.86275	12.6764	RMCs_peak_1599a
NC_057821.1	28889695	28890292	598	28890109	31	21.0818	7.84314	16.5012	RMCs_peak_1599b
NC_057821.1	28936637	28937058	422	28936729	14	6.94497	4.16667	3.41165	RMCs_peak_1600
NC_057821.1	28981199	28981485	287	28981298	6	5.4824	4.375	2.20475	RMCs_peak_1601
NC_057821.1	29006490	29006690	201	29006638	8	6.32186	4.73684	2.89321	RMCs_peak_1602
NC_057821.1	29046180	29046428	249	29046317	13	10.0445	6.19469	6.12623	RMCs_peak_1603
NC_057821.1	29300657	29300856	200	29300720	4	4.54433	3.73134	1.49323	RMCs_peak_1604
NC_057821.1	29351224	29351423	200	29351329	9	8.62423	6.0241	4.86348	RMCs_peak_1605
NC_057821.1	29481643	29481968	326	29481847	9	9.15396	6.32911	5.33161	RMCs_peak_1606
NC_057821.1	30425680	30425879	200	30425777	6	7.67852	5.46875	4.04017	RMCs_peak_1607
NC_057821.1	30478852	30479103	252	30478988	8	8.77436	6.16438	4.99653	RMCs_peak_1608
NC_057821.1	30488042	30488241	200	30488143	9	9.44858	6.49351	5.59456	RMCs_peak_1609
NC_057821.1	30593736	30593935	200	30593764	5	6.8065	4.89033	3.29474	RMCs_peak_1610
NC_057821.1	31253066	31253265	200	31253160	8	6.83467	5.05618	3.31732	RMCs_peak_1611
NC_057821.1	31302967	31303449	483	31303059	5	4.33246	3.7037	1.32854	RMCs_peak_1612
NC_057821.1	31576607	31577042	436	31576678	8	7.55355	5.4878	3.93263	RMCs_peak_1613
NC_057821.1	31591420	31591619	200	31591500	8	5.74423	4.36893	2.42044	RMCs_peak_1614
NC_057821.1	31598859	31599172	314	31599033	12	11.3761	7.22222	7.33348	RMCs_peak_1615
NC_057821.1	31787847	31788443	597	31787964	14	11.5176	6.88073	7.46261	RMCs_peak_1616
NC_057821.1	31922571	31922863	293	31922717	9	4.33257	3.33333	1.32854	RMCs_peak_1617
NC_057821.1	31927632	31928064	433	31927669	13	6.98682	4.34783	3.44731	RMCs_peak_1618
NC_057821.1	31933667	31933866	200	31933758	8	5.61492	4.28571	2.31236	RMCs_peak_1619
NC_057821.1	31934034	31934233	200	31934121	10	7.58214	5.2381	3.95858	RMCs_peak_1620
NC_057821.1	31962467	31962711	245	31962571	14	8.82835	5.24475	5.04613	RMCs_peak_1621
NC_057821.1	31991121	31991441	321	31991182	10	6.86304	4.78261	3.34276	RMCs_peak_1622
NC_057821.1	32022694	32023150	457	32022803	10	7.50396	5.18868	3.8907	RMCs_peak_1623
NC_057821.1	32039528	32040002	475	32039846	10	7.74329	5.33981	4.09749	RMCs_peak_1624
NC_057821.1	32075401	32075903	503	32075762	14	11.2188	6.69643	7.19027	RMCs_peak_1625
NC_057821.1	33215694	33215969	276	33215832	11	12.4929	8	8.36106	RMCs_peak_1626
NC_057821.1	40023484	40023683	200	40023592	7	6.72126	5.06329	3.23006	RMCs_peak_1627
NC_057821.1	41086739	41086938	200	41086856	7	7.48057	5.47945	3.87073	RMCs_peak_1628
NC_057821.1	43241330	43241563	234	43241407	6	6.23736	4.79452	2.82518	RMCs_peak_1629
NC_057821.1	43248106	43248305	200	43248217	6	6.78796	5.07246	3.28647	RMCs_peak_1630
NC_057821.1	44634251	44634461	211	44634401	6	5.39025	4.32099	2.12763	RMCs_peak_1631
NC_057821.1	45600097	45600296	200	45600156	7	7.62733	5.55556	3.99773	RMCs_peak_1632
NC_057821.1	47112548	47112858	311	47112722	7	9.13618	6.25	5.31683	RMCs_peak_1633
NC_057821.1	48051533	48052032	500	48051846	8	6.92844	5.11364	3.39974	RMCs_peak_1634
NC_057821.1	48146403	48146602	200	48146413	8	7.02491	5.17241	3.48077	RMCs_peak_1635
NC_057821.1	48953579	48953778	200	48953643	4	5.09812	3.96825	1.91935	RMCs_peak_1636
NC_057821.1	49364848	49365047	200	49364878	4	5.09812	3.96825	1.91935	RMCs_peak_1637
NC_057821.1	49525571	49525860	290	49525696	26	14.1318	5.6962	9.88587	RMCs_peak_1638
NC_057821.1	49527001	49527335	335	49527202	21	9.8681	4.58333	5.96956	RMCs_peak_1639
NC_057821.1	49532409	49532931	523	49532505	13	7.69414	4.7619	4.05355	RMCs_peak_1640a
NC_057821.1	49532409	49532931	523	49532815	16	10.6593	5.90278	6.68175	RMCs_peak_1640b
NC_057821.1	49945785	49945984	200	49945884	9	8.50244	5.95238	4.75556	RMCs_peak_1641
NC_057821.1	50113835	50114269	435	50114187	9	7.74433	5.49451	4.09749	RMCs_peak_1642
NC_057821.1	50496879	50497154	276	50496984	9	6.11269	4.46429	2.71894	RMCs_peak_1643
NC_057822.1	559477	559712	236	559596	17	9.19836	4.8913	5.37116	RMCs_peak_1644
NC_057822.1	705592	705791	200	705733	20	7.53242	3.68421	3.91781	RMCs_peak_1645
NC_057822.1	1245020	1245355	336	1245156	20	13.2067	6.44172	9.02205	RMCs_peak_1646
NC_057822.1	2514762	2515281	520	2515133	17	11.0699	5.92105	7.05403	RMCs_peak_1647
NC_057822.1	2524469	2524668	200	2524647	19	7.85212	3.93701	4.19051	RMCs_peak_1648
NC_057822.1	2567099	2567298	200	2567234	12	7.42302	4.77941	3.82407	RMCs_peak_1649
NC_057822.1	2760422	2760948	527	2760568	22	12.6839	5.75	8.53699	RMCs_peak_1650
NC_057822.1	2844700	2844948	249	2844821	26	13.7072	5.5102	9.48538	RMCs_peak_1651
NC_057822.1	2850561	2851045	485	2850697	36	21.384	6.92884	16.7943	RMCs_peak_1652
NC_057822.1	2858136	2858509	374	2858246	19	9.55577	4.73934	5.69019	RMCs_peak_1653
NC_057822.1	2931346	2931559	214	2931455	19	9.37543	4.65116	5.52932	RMCs_peak_1654
NC_057822.1	2942683	2942910	228	2942782	17	7.02495	3.79747	3.48077	RMCs_peak_1655
NC_057822.1	3005739	3005982	244	3005889	19	9.02981	4.4843	5.22158	RMCs_peak_1656
NC_057822.1	3060623	3060827	205	3060722	12	7.2534	4.67626	3.67701	RMCs_peak_1657
NC_057822.1	4193014	4193213	200	4193141	11	6.75651	4.54545	3.2594	RMCs_peak_1658
NC_057822.1	4203151	4203698	548	4203287	17	14.2893	7.82609	10.0328	RMCs_peak_1659
NC_057822.1	4314490	4314782	293	4314659	12	7.78335	5	4.13166	RMCs_peak_1660
NC_057822.1	4326596	4326908	313	4326738	11	11.5826	7.5	7.52224	RMCs_peak_1661
NC_057822.1	4547087	4547286	200	4547201	7	7.94311	5.71429	4.27023	RMCs_peak_1662
NC_057822.1	4814623	4815106	484	4814918	11	7.16595	4.8	3.60145	RMCs_peak_1663
NC_057822.1	4852814	4853013	200	4852910	7	7.48057	5.47945	3.87073	RMCs_peak_1664
NC_057822.1	4911934	4912212	279	4912078	6	5.88728	4.60526	2.53487	RMCs_peak_1665
NC_057822.1	5043137	5043439	303	5043283	7	5.24848	4.16667	2.04325	RMCs_peak_1666
NC_057822.1	5157279	5157486	208	5157382	9	8.2699	5.81395	4.55539	RMCs_peak_1667
NC_057822.1	5285421	5285671	251	5285584	14	6.62034	3.98936	3.14709	RMCs_peak_1668
NC_057822.1	5338162	5338606	445	5338295	23	18.6332	8.69565	14.1449	RMCs_peak_1669
NC_057822.1	5356287	5356552	266	5356412	14	12.402	7.42574	8.27743	RMCs_peak_1670
NC_057822.1	5662957	5663156	200	5663106	6	5.88728	4.60526	2.53487	RMCs_peak_1671
NC_057822.1	6428519	6428787	269	6428642	13	10.7042	6.60377	6.72205	RMCs_peak_1672
NC_057822.1	6461974	6462259	286	6462063	6	5.30126	4.26829	2.0774	RMCs_peak_1673
NC_057822.1	6479065	6479264	200	6479159	8	6.40195	4.78723	2.96063	RMCs_peak_1674
NC_057822.1	6591066	6591265	200	6591203	9	7.74433	5.49451	4.09749	RMCs_peak_1675
NC_057822.1	6609834	6610185	352	6610008	11	6.6468	4.47761	3.16855	RMCs_peak_1676
NC_057822.1	6610465	6610715	251	6610590	14	9.41864	5.59702	5.56784	RMCs_peak_1677
NC_057822.1	6785558	6785924	367	6785742	24	14.7727	6.37755	10.4825	RMCs_peak_1678
NC_057822.1	6963306	6963505	200	6963426	23	6.81238	3.14136	3.3002	RMCs_peak_1679
NC_057822.1	7123399	7123891	493	7123711	11	9.69844	6.38298	5.81735	RMCs_peak_1680
NC_057822.1	7751188	7751530	343	7751324	9	7.11464	5.10204	3.55643	RMCs_peak_1681
NC_057822.1	7844031	7844391	361	7844275	21	18.546	9.2437	14.0611	RMCs_peak_1682
NC_057822.1	8334556	8334854	299	8334716	10	7.66189	5.28846	4.02714	RMCs_peak_1683
NC_057822.1	8376232	8376621	390	8376292	10	6.54844	4.58333	3.08431	RMCs_peak_1684
NC_057822.1	8399198	8399489	292	8399340	13	10.6047	6.54206	6.63201	RMCs_peak_1685
NC_057822.1	8399765	8399964	200	8399878	10	7.4273	5.14019	3.82706	RMCs_peak_1686
NC_057822.1	8745912	8746179	268	8746023	20	8.71601	4.2	4.94667	RMCs_peak_1687
NC_057822.1	8840770	8841112	343	8840918	13	10.4111	6.42202	6.45596	RMCs_peak_1688
NC_057822.1	8841683	8841896	214	8841814	13	10.317	6.36364	6.37047	RMCs_peak_1689
NC_057822.1	9203263	9203510	248	9203380	13	10.6047	6.54206	6.63201	RMCs_peak_1690
NC_057822.1	9350214	9350413	200	9350290	12	7.19831	4.64286	3.63051	RMCs_peak_1691
NC_057822.1	9350655	9350920	266	9350727	10	5.59693	3.98551	2.29826	RMCs_peak_1692
NC_057822.1	9469564	9470256	693	9469663	13	9.46036	5.83333	5.60389	RMCs_peak_1693a
NC_057822.1	9469564	9470256	693	9469973	13	9.53978	5.88235	5.67538	RMCs_peak_1693b
NC_057822.1	9661734	9662011	278	9661836	14	10.0059	5.95238	6.09046	RMCs_peak_1694
NC_057822.1	9711001	9711205	205	9711105	11	10.9623	7.14286	6.95471	RMCs_peak_1695
NC_057822.1	10182497	10182696	200	10182597	11	6.04605	4.10959	2.66664	RMCs_peak_1696
NC_057822.1	10233083	10233286	204	10233176	17	6.95806	3.76569	3.42096	RMCs_peak_1697
NC_057822.1	10234718	10235076	359	10234817	16	6.21297	3.52697	2.80537	RMCs_peak_1698
NC_057822.1	10249339	10249840	502	10249794	11	5.3309	3.68098	2.10242	RMCs_peak_1699
NC_057822.1	10357395	10357828	434	10357634	19	19.8601	10.6383	15.324	RMCs_peak_1700
NC_057822.1	10401618	10401828	211	10401800	7	7.07764	5.26316	3.52546	RMCs_peak_1701
NC_057822.1	10436882	10437289	408	10436981	8	6.32186	4.73684	2.89321	RMCs_peak_1702
NC_057822.1	10830465	10830664	200	10830556	8	7.915	5.6962	4.24556	RMCs_peak_1703
NC_057822.1	10836712	10836911	200	10836760	8	6.01999	4.54545	2.64507	RMCs_peak_1704
NC_057822.1	11041673	11042180	508	11041827	14	9.63129	5.72519	5.75564	RMCs_peak_1705
NC_057822.1	11102663	11103065	403	11102955	18	12.811	6.69014	8.65506	RMCs_peak_1706
NC_057822.1	13347081	13347496	416	13347394	9	8.88004	6.17284	5.09157	RMCs_peak_1707
NC_057822.1	13498592	13498847	256	13498695	8	8.31849	5.92105	4.59462	RMCs_peak_1708
NC_057822.1	13527498	13527760	263	13527608	7	6.72126	5.06329	3.23006	RMCs_peak_1709
NC_057822.1	13625067	13625834	768	13625252	15	7.60463	4.37158	3.97872	RMCs_peak_1710a
NC_057822.1	13625067	13625834	768	13625599	14	7.02986	4.21348	3.48518	RMCs_peak_1710b
NC_057822.1	13766524	13766872	349	13766771	17	9.56062	5.08475	5.69421	RMCs_peak_1711
NC_057822.1	13782892	13783272	381	13783115	16	10.3174	5.7047	6.37056	RMCs_peak_1712
NC_057822.1	13789007	13789490	484	13789146	24	19.3375	8.80282	14.8223	RMCs_peak_1713
NC_057822.1	13846460	13846659	200	13846590	17	10.4825	5.59006	6.52102	RMCs_peak_1714
NC_057822.1	13859488	13859851	364	13859719	14	8.41215	5	4.6769	RMCs_peak_1715
NC_057822.1	13860086	13860361	276	13860308	10	5.12066	3.69128	1.93854	RMCs_peak_1716
NC_057822.1	14131291	14132013	723	14131430	26	21.3054	9.31034	16.7179	RMCs_peak_1717a
NC_057822.1	14131291	14132013	723	14131701	19	13.6789	6.94444	9.45926	RMCs_peak_1717b
NC_057822.1	14167527	14167822	296	14167658	14	8.58634	5.10204	4.83153	RMCs_peak_1718
NC_057822.1	14253343	14253632	290	14253514	18	11.4842	5.9375	7.43317	RMCs_peak_1719
NC_057822.1	14253886	14254135	250	14253967	14	7.67158	4.57317	4.03444	RMCs_peak_1720
NC_057822.1	14254362	14254578	217	14254461	17	10.3593	5.52147	6.40937	RMCs_peak_1721
NC_057822.1	14333585	14333829	245	14333707	14	10.5787	6.30252	6.60915	RMCs_peak_1722
NC_057822.1	14370324	14370630	307	14370458	15	6.64592	3.86473	3.16826	RMCs_peak_1723
NC_057822.1	14380872	14381452	581	14380965	10	5.55081	3.95683	2.25992	RMCs_peak_1724a
NC_057822.1	14380872	14381452	581	14381299	16	11.2507	6.25	7.21902	RMCs_peak_1724b
NC_057822.1	14646071	14646359	289	14646303	8	5.20075	4.01786	2.00346	RMCs_peak_1725
NC_057822.1	14727672	14727877	206	14727766	7	6.83551	5.12821	3.31732	RMCs_peak_1726
NC_057822.1	14741459	14741832	374	14741675	11	8.0546	5.35714	4.36627	RMCs_peak_1727
NC_057822.1	14850727	14850990	264	14850791	5	4.66299	3.8961	1.58677	RMCs_peak_1728
NC_057822.1	14883038	14883686	649	14883194	7	5.38764	4.25532	2.12763	RMCs_peak_1729
NC_057822.1	14988942	14989370	429	14989154	20	16.7455	8.46774	12.3457	RMCs_peak_1730
NC_057822.1	15063032	15063231	200	15063142	10	7.0651	4.91071	3.51546	RMCs_peak_1731
NC_057822.1	15167428	15167854	427	15167525	14	7.57441	4.51807	3.9522	RMCs_peak_1732a
NC_057822.1	15167428	15167854	427	15167762	15	8.21408	4.70588	4.50524	RMCs_peak_1732b
NC_057822.1	15198073	15198380	308	15198163	9	5.28878	3.93701	2.06803	RMCs_peak_1733
NC_057822.1	15219642	15220078	437	15219959	11	6.86932	4.61538	3.34775	RMCs_peak_1734
NC_057822.1	15296134	15296346	213	15296296	9	8.15876	5.74713	4.45782	RMCs_peak_1735
NC_057822.1	16110428	16110627	200	16110518	14	5.9328	3.62319	2.57704	RMCs_peak_1736
NC_057822.1	16116916	16117350	435	16117022	19	9.64794	4.78469	5.77129	RMCs_peak_1737
NC_057822.1	16167280	16167479	200	16167323	12	5.77445	3.80117	2.44658	RMCs_peak_1738
NC_057822.1	16168354	16168792	439	16168536	34	27.0282	9.94318	22.2911	RMCs_peak_1739
NC_057822.1	16286554	16286900	347	16286684	16	12.6399	7.08333	8.49694	RMCs_peak_1740
NC_057822.1	16632327	16632575	249	16632505	6	6.78796	5.07246	3.28647	RMCs_peak_1741
NC_057822.1	17519203	17519504	302	17519297	5	4.41054	3.75	1.39411	RMCs_peak_1742
NC_057822.1	20584255	20584571	317	20584447	5	6.46405	4.7619	3.01428	RMCs_peak_1743
NC_057822.1	22338675	22338984	310	22338868	6	6.94477	5.14706	3.41165	RMCs_peak_1744
NC_057822.1	22485877	22486735	859	22486264	26	19.3262	8.23171	14.8119	RMCs_peak_1745a
NC_057822.1	22485877	22486735	859	22486578	20	13.2067	6.44172	9.02205	RMCs_peak_1745b
NC_057822.1	22882373	22882572	200	22882477	4	4.94438	3.90625	1.80051	RMCs_peak_1746
NC_057822.1	25390199	25390398	200	25390248	4	4.66879	3.78788	1.58677	RMCs_peak_1747
NC_057822.1	27376227	27376626	400	27376499	11	8.53727	5.66038	4.7861	RMCs_peak_1748
NC_057822.1	27413386	27413650	265	27413508	14	6.94497	4.16667	3.41165	RMCs_peak_1749
NC_057822.1	27421713	27422279	567	27421840	14	8.18895	4.87013	4.48265	RMCs_peak_1750
NC_057822.1	27487960	27488169	210	27488072	23	13.5895	6	9.3762	RMCs_peak_1751
NC_057822.1	27649929	27650173	245	27650029	17	9.88994	5.26316	5.98914	RMCs_peak_1752
NC_057822.1	27724472	27725226	755	27724790	27	18.2146	7.40741	13.7457	RMCs_peak_1753a
NC_057822.1	27724472	27725226	755	27725122	21	12.4335	5.82011	8.30666	RMCs_peak_1753b
NC_057822.1	28207463	28207663	201	28207558	11	10.0425	6.59341	6.125	RMCs_peak_1754
NC_057822.1	28220530	28221136	607	28220655	12	8.24431	5.28455	4.53318	RMCs_peak_1755
NC_057822.1	28301520	28302111	592	28301692	18	18.1523	9.89583	13.686	RMCs_peak_1756
NC_057822.1	28425005	28425360	356	28425256	14	5.19865	3.24675	2.00245	RMCs_peak_1757
NC_057822.1	28478644	28478928	285	28478692	7	4.92814	3.9604	1.79427	RMCs_peak_1758
NC_057822.1	28533797	28533996	200	28533800	16	5.10848	3.01418	1.92854	RMCs_peak_1759
NC_057822.1	28536412	28536766	355	28536526	25	11.3321	4.6595	7.29376	RMCs_peak_1760
NC_057822.1	28578171	28578370	200	28578179	8	5.81095	4.41176	2.47241	RMCs_peak_1761
NC_057822.1	28709547	28709796	250	28709746	15	6.9447	4.0201	3.41165	RMCs_peak_1762
NC_057822.1	28751891	28752129	239	28752021	10	8.66306	5.91398	4.89873	RMCs_peak_1763
NC_057822.1	28785129	28785417	289	28785301	19	11.5199	5.74713	7.46447	RMCs_peak_1764
NC_057822.1	28819542	28819805	264	28819666	25	14.2639	5.93607	10.0096	RMCs_peak_1765
[truncated: 4,006 more rows]
