# Supplementary material for: Reciprocal negative feedback between Prrx1 and miR-140-3p regulates rapid chondrogenesis in the regenerating antler
Source: Cell Mol Biol Lett. 2024 Apr 20;29:56. doi: 10.1186/s11658-024-00573-x (PMC11031908; doi:10.1186/s11658-024-00573-x)
Supplement: Supplementary file 5 — Additional file 5: Supplementary Table 5. Identified transcription factors [file 11658_2024_573_MOESM5_ESM.xlsx]

## Sheet: miR-140-3p
gene_name	RM	PC	CA		opposite	geneID	RM	PC	CA	consistent	geneID	RM	PC	CA
PRDM1	2.11745	1.01922	12.7923			PRRX1	134.299	80.7982	41.3528		PRDM1	2.11745	1.01922	12.7923
MSX2	2.66337	3.00656	0.661882			NFIX	21.321	7.96448	5.41465		FOXO4	2.30262	2.7457	8.08274
FOXO4	2.30262	2.7457	8.08274			SP9	0.427246	0.0136163	0		NR2C1	10.148	9.67308	21.0258
SP4	5.09905	3.09669	5.83276			FOXP1	17.549	6.38228	6.91971		FOXA2	0	0	0.7669
NR2C1	10.148	9.67308	21.0258			MYB	1.01016	0.0456503	0.187621		MEIS1	6.36709	2.76244	21.9575
PRRX1	134.299	80.7982	41.3528			MEOX1	5.89625	0.967947	1.50343		ETV5	1.78821	2.01158	4.37232
FOXA2	0	0	0.7669			MEOX2	14.345	2.70163	4.31668		ARNT	42.6587	31.3619	384.037
GBX2	0	1.04455	0.222092			FOXP2	3.68804	1.06345	1.87193		ETS2	13.2807	9.18925	23.5186
FOXO6	0.11733	0	0.0142683			MSX2	2.66337	3.00656	0.661882		KLF15	0.436922	0.496792	2.26875
FOXC2	0.275379	0.84182	1.47307			NFATC2	8.24577	9.11609	4.08325		ZEB1	5.78705	4.90509	9.92124
FOXA3	0.298321	2.7019	27.8386			NKX2-8	0.0385783	0.0656817	0		GBX2	0	1.04455	0.222092
FOXP1	17.549	6.38228	6.91971								KLF2	5.25027	16.859	11.9336
NFATC2	8.24577	9.11609	4.08325								VDR	1.95414	15.9769	15.4851
PRRX2	24.0706	45.2412	16.995								SOX8	0.644384	6.29574	7.49356
HOXB4	0.0535827	0	0.383345								FOXC2	0.275379	0.84182	1.47307
NFIX	21.321	7.96448	5.41465								FOXA3	0.298321	2.7019	27.8386
MEIS1	6.36709	2.76244	21.9575								MXI1	2.50339	6.45505	14.1751
SP9	0.427246	0.0136163	0
NFATC3	8.0754	8.71466	11.9498
ETV5	1.78821	2.01158	4.37232
MYB	1.01016	0.0456503	0.187621
IKZF1	0.859242	0.11096	0.878004
ARNT	42.6587	31.3619	384.037
KLF2	5.25027	16.859	11.9336
MEOX1	5.89625	0.967947	1.50343
ELF2	44.2881	30.5291	55.9368
NKX2-8	0.0385783	0.0656817	0
KLF11	2.4555	1.42383	3.96365
TCF7	1.16934	4.19852	0.714362
ETS2	13.2807	9.18925	23.5186
MEOX2	14.345	2.70163	4.31668
MXI1	2.50339	6.45505	14.1751
ETV1	0.498749	0.171153	0.636466
FOXK2	32.0482	28.4222	19.2348
FOXO3	4.65948	4.91682	9.1651
KLF15	0.436922	0.496792	2.26875
VDR	1.95414	15.9769	15.4851
OSR2	0.788551	0.0120557	0.132159
FOXP2	3.68804	1.06345	1.87193
SOX8	0.644384	6.29574	7.49356
KLF3	9.9557	10.018	16.8703
ZEB1	5.78705	4.90509	9.92124
ERG	5.72563	8.97734	5.74451
HIF1A	42.2535	48.4921	73.6015
