# Supplementary material for: Reciprocal negative feedback between Prrx1 and miR-140-3p regulates rapid chondrogenesis in the regenerating antler
Source: Cell Mol Biol Lett. 2024 Apr 20;29:56. doi: 10.1186/s11658-024-00573-x (PMC11031908; doi:10.1186/s11658-024-00573-x)
Supplement: Supplementary file 6 — Additional file 6: Supplementary Table 6. Target genes. [file 11658_2024_573_MOESM6_ESM.xlsx]

## Sheet: 140 DIFFtarget
gene_name	RM	PC	CA
COL1A2	6347.04	8295.29	3260.81
COL1A1	4959.56	4529.56	1479.61
SPARC	1814.17	2613.96	1628.71
RPL8	1256.84	1280.85	890.888
SERPINH1	1145.91	2717.56	562.785
RPL11	1093.27	1210.08	882.903
RPLP2	931.06	1111.94	687.729
COL12A1	907.135	1532.53	497.069
POSTN	893.363	1093.38	530.211
TPT1	878.643	1040.07	1522.76
MYL6	751.612	1014.37	522.169
RPS10-NUDT3	633.8	659.493	376.375
ASPN	612.817	729.392	27.9483
RPS23	588.27	601.073	339.701
TSEN34	545.984	682.446	379.035
RPS3	529.348	630.529	410.118
PTN	500.671	798.195	42.2781
RCN1	489.803	809.113	279.267
SFRP2	488.404	22.677	2.27786
FN1	450.949	1268.65	558.777
TPM1	422.205	763.851	194.119
PRDX1	409.906	669.46	269.236
HTRA1	394.536	549.191	416.161
ENO1	377.343	800.428	264.068
EIF4G2	371.187	487.476	409.595
ALDH16A1	368.27	369.253	256.952
COL16A1	367.463	237.712	88.6906
THBS2	362.247	291.331	73.0164
MMP2	360.013	414.271	249.14
RPL22	350.417	342.42	249.022
CST3	338.928	87.7086	361.818
RPL10	329.785	314.225	214.04
IGFBP4	327.015	25.2385	44.6886
YBX1	318.269	390.667	263.94
RPL38	314.623	381.314	180.477
SFRP4	306.519	0.864744	4.27823
COL11A1	292.749	1293.48	3813.24
COL6A2	289.12	256.638	155.723
CTNNB1	287.969	617.169	370.091
PRDX2	285.536	267.414	186.378
HSP90B1	280.6	406.768	208.373
FLNA	273.049	313.357	99.9474
RPL28	271.605	318.279	166.725
ACTA2	242.466	183.306	7.87318
ITGB1	232.482	364.232	364.816
COL4A2	227.704	57.3337	98.3457
LDHB	223.454	306.677	202.517
GSN	220.485	328.442	184.32
CTHRC1	220.215	475.918	219.097
CRABP1	216.007	23.4864	118.517
CNN2	214.564	265.551	88.823
CKAP4	213.329	661.259	132.788
YWHAZ	212.435	305.956	182.716
ITM2B	205.816	110.203	372.481
HSPA5	193.491	266.936	226.791
SSR1	192.329	391.593	139.277
RPS16	191.398	173.745	72.2463
DPT	185.621	427.124	40.9401
PGAM1	182.883	292.87	135.678
EIF5A	180.856	236.255	89.2995
NME1-NME2	179.923	345.885	100.199
FKBP10	177.896	441.269	150.677
MDK	176.534	56.1692	43.7173
EIF4B	176.015	136.761	231.555
MORF4L2	174.317	226.925	178.337
CLTC	172.14	285.102	140.301
TMED3	160.097	335.165	108.284
IGFBP5	159.385	21.6444	39.0949
PARP6	157.996	246.728	97.038
HMGCS1	157.046	319.662	90.4693
VCAN	152.604	75.4547	51.1823
BGN	151.587	107.653	331.357
RCN3	148.767	413.744	51.4208
ATP5F1A	148.069	224.859	177.684
SRSF1	147.883	135.82	88.2655
CDH11	146.346	177.822	82.7558
COL8A1	141.098	20.6797	48.0468
OGN	140.236	21.6786	10.9641
DCLK1	137.14	99.2071	10.0552
PRMT1	135.202	119.694	59.5734
PRRX1	134.299	80.7982	41.3528
ITM2C	131.561	190.885	424.625
SEC61A1	131.244	292.21	77.1554
TIMP2	128.848	56.6104	109.247
MXRA5	125.478	115.594	18.4449
CAVIN3	123.285	96.4116	49.1552
AEBP1	123.267	81.4702	38.8807
CD164	123.01	182.771	154.267
MYO1B	121.637	325.769	155.341
UBE2S	121.25	96.5266	48.2551
TCEAL8	120.06	161.324	110.118
STT3A	119.614	229.862	93.7537
ELOB	118.668	199.302	106.198
FKBP7	118.539	439.869	52.2533
ARCN1	117.647	197.682	109.83
FKBP1A	117.444	126.207	84.8848
LOX	116.178	360.715	117.069
COL18A1	114.983	19.9609	56.3304
C1S	114.977	4.75308	44.0206
SOD1	112.969	195.299	100.672
COL4A1	112.77	30.8943	46.5407
SCD	112.606	243.064	35.9567
PDIA6	112.445	200.129	82.3335
RANBP1	112.254	81.3078	44.8726
GNAS	111.905	172.333	99.2742
CAVIN1	111.625	107.16	62.5791
NDUFB8	111.218	151.12	133.153
RRBP1	110.236	141.919	59.2737
SEC23A	109.281	217.291	97.4546
RPN2	108.452	189.644	55.1631
ITGB5	108.231	97.7673	60.7056
CALU	107.916	167.266	94.438
SEMA4A	107.121	175.186	41.1559
IQGAP1	106.949	157.304	103.551
EMID1	105.831	104.674	21.5249
RAB2A	102.444	182.225	96.7344
WDR1	102.379	136.794	88.6779
AQP1	101.837	17.2053	58.5715
ATP5PD	100.041	142.277	94.4679
HNRNPA2B1	99.9393	88.8551	56.925
HDLBP	99.0363	172.602	49.3429
ATP1A1	98.5747	116.709	230.446
SERINC1	98.3773	104.843	214.181
APOD	98.1528	30.0534	874.891
PRSS23	98.097	20.6764	30.049
COPA	97.9236	173.64	72.8043
PPP1CA	95.7123	128.097	108.196
BSG	94.3718	143.319	134.539
GFPT1	93.7128	174.375	82.3187
THBS1	93.2433	51.883	138.46
ALDH18A1	93.0407	242.553	61.515
CAP1	93.0094	194.437	98.8189
P4HA2	92.593	249.359	48.5721
CLTA	91.5429	106.224	140.39
CCT7	91.3988	116.839	56.8283
REEP5	90.9728	155.465	102.114
MDH1	90.4395	124.245	108.874
BZW1	90.3995	132.633	135.491
PTGFRN	89.8604	64.7198	32.4418
XPOT	88.9346	109.946	59.0367
KDELR2	88.3692	184.938	50.5262
ZBTB32	88.0797	130.508	87.6325
TMBIM6	87.6622	102.978	149.757
PKDCC	87.2545	61.1651	41.3649
VCL	87.1566	115.821	34.3952
SLC38A2	87.1155	192.365	322.517
OAT	86.883	286.994	57.6293
FDPS	86.8347	136.83	28.6314
CLIC4	86.7856	102.324	144.998
LAMB1	86.7844	77.3445	44.5063
PLS3	86.4216	132.72	84.6913
SPON1	86.3923	86.0876	28.1254
CHID1	86.2084	162.824	80.9579
COL14A1	84.3509	20.8674	12.8661
FBN1	83.102	17.3466	11.412
SEC13	82.875	157.887	48.7729
EIF4G1	81.559	90.7136	44.8866
CTSD	81.4871	136.505	384.468
PSMB5	81.4282	121.866	54.5827
APLP2	80.9928	83.6979	115.488
TMEM50A	80.9206	126.147	119.372
ACAN	80.6315	192.051	1560.21
AMFR	79.3758	103.049	93.3836
GXYLT2	79.2919	224.754	60.2314
LMAN1	79.0935	212.867	50.7009
SH3PXD2A	79.0341	126.36	86.8148
TXNDC5	78.903	122.216	43.2696
LRIG3	78.8508	11.9429	8.41216
GNG10	77.6005	88.3565	42.6707
SURF4	76.946	173.693	59.1131
ACTR2	74.5949	122.939	95.5033
FAM114A1	74.3802	85.5183	53.4223
TUBB6	74.3558	113.417	37.1614
ADAMTS2	74.1412	56.2718	24.8077
MTCH1	73.8849	85.1154	50.671
DUT	73.3348	35.3996	24.7384
TXNIP	73.0853	31.8786	323.157
TOP2A	72.3611	28.2891	25.1118
TSPAN3	71.7372	62.3915	109.544
FAT1	71.4021	109.963	90.1615
SNRPD3	71.0182	65.1441	41.6053
EIF3B	71.0123	64.8017	27.4411
HDAC2	70.9452	61.4569	43.3604
PLEC	70.807	94.0733	32.0987
PPA1	70.6816	218.466	48.7776
RRAGA	70.3662	102.188	61.7804
BZW2	70.2748	83.3108	47.9214
ACLY	69.9289	75.7585	33.3334
ACTN1	69.7008	42.7797	15.5924
COPZ1	69.6511	106.668	43.1421
SRA1	69.48	142.882	47.7176
ILF2	68.8684	71.222	38.5755
PSMA4	68.7839	95.5621	54.4881
EGFL7	68.7674	27.8662	60.1335
SRPX	68.7392	62.9011	40.2817
MAP4	68.6044	56.0493	32.3517
ITGA1	68.5016	27.97	21.8306
SF3B3	67.5976	61.9295	43.4894
PDZRN3	67.5433	61.9637	24.369
YKT6	67.1094	136.272	59.0041
STRAP	66.8695	91.675	59.5271
ADGRA2	66.599	74.4305	53.5787
ID3	66.3744	64.5718	132.441
TRA2B	66.0869	60.9765	40.5688
IMPDH2	65.8299	35.5485	30.0466
SAR1A	65.6845	113.265	56.2078
NCL	65.4333	25.9889	19.5577
DERL1	64.6647	125.57	53.093
BCAP31	64.2731	107.68	68.398
ADGRG6	64.1887	14.2925	34.1436
PRDX4	63.9532	94.2868	52.2134
POFUT2	63.8342	106.337	69.771
EDNRA	63.4477	8.54276	14.3607
ILK	62.9128	166.305	48.8823
CMPK1	62.1386	127.118	71.601
LRRC59	61.6974	119.618	67.8729
DAP	61.5524	87.5571	63.5356
SEC24D	61.3057	104.629	39.1358
CYP51A1	61.1908	131.542	46.4086
PDGFRB	60.6993	32.9041	79.6114
PTK7	60.6332	116.052	33.6118
AKR1B1	60.3462	109.176	51.7839
ACTR1A	60.2889	76.986	46.9483
P3H1	59.9679	85.2847	27.203
TPI1	59.876	103.877	62.761
MLF2	59.3295	64.7926	39.3443
IKBIP	59.1047	81.5691	36.8062
EIF3CL	58.8592	60.1234	38.0075
GNAI2	58.6229	88.4997	57.7275
SLC40A1	58.2563	15.5461	75.3196
HNRNPD	58.1751	36.9093	23.2499
PUF60	57.7076	62.5155	39.0519
TM9SF1	57.5684	77.8254	50.2649
ATOX1	57.4042	101.002	67.4271
SRSF7	57.2074	41.8825	25.66
PSAP	57.1581	52.6399	229.667
SSR3	57.0206	107.462	62.8927
EZR	56.9612	200.944	51.6833
TNKS2	56.9542	70.8446	63.6157
HMGCR	56.724	67.6514	45.5738
CMTM6	56.0106	68.7631	80.7168
SPARCL1	55.6441	5.77933	25.6637
PDLIM7	55.5652	45.5047	14.9864
DDIT4	55.4047	298.944	294.065
FBN2	54.986	25.5028	1.82846
PLP2	54.4375	103.969	47.7492
ASPH	54.3765	67.0345	32.8945
ATL3	54.007	74.5316	59.425
RYK	53.9717	83.4241	49.702
FCGRT	53.792	30.894	124.795
LAPTM4B	53.6032	72.6694	136.271
COL8A2	53.5085	42.7764	17.7968
SULF1	53.2965	15.8527	24.5423
ACSL3	53.1971	116.997	37.5429
LFNG	53.0208	41.2941	19.8147
FASN	52.9093	39.1639	11.0641
ATP6V0D1	52.831	79.3655	38.3031
ADAMTS18	52.7355	52.4295	27.4916
RGS5	52.6256	3.37903	6.58895
LTBP1	51.8708	100.497	12.49
CHORDC1	51.8097	47.5286	25.9527
PDLIM5	51.7238	60.5544	20.7591
HDHD2	51.7203	85.376	53.9441
LAMP1	51.5772	46.3465	79.7695
POLR2B	51.4847	67.0817	50.3061
NOMO1	51.4845	72.6875	31.6355
TMEM119	51.3364	144.069	46.6902
SRRM2	51.2864	29.835	25.2857
NUDT4	51.1651	116.834	132.9
B4GALT2	50.9067	62.917	31.3772
DPYSL3	50.6128	70.6742	13.3761
WLS	50.1434	112.695	83.0924
UBE2C	50.1256	23.6445	12.7493
NT5DC2	50.1169	70.8152	39.1475
NNT	49.9781	114.023	59.9974
SFRP1	49.9065	15.6518	4.88069
PHLDB2	49.7698	21.5312	15.9637
SDHD	49.6195	46.2465	74.4397
CTSC	49.4035	29.8406	78.0264
SMOC1	49.2836	39.0634	7.38463
ITGA11	49.1828	52.1048	14.4934
IL13RA1	49.0401	20.5391	32.67
SMIM14	48.8018	64.7266	58.9972
SPATS2L	48.5536	33.0682	17.4647
USO1	48.4163	84.9984	53.6637
HSPH1	48.1377	20.7789	30.2765
SND1	47.7059	74.7227	32.1191
NET1	47.5658	11.1902	19.4376
LIPA	47.4515	34.2228	93.5283
PDLIM4	47.4279	75.0628	37.749
NHP2	47.3073	75.1573	21.678
USP22	46.956	43.1183	23.8846
SPTAN1	46.9122	28.4363	20.063
PAPPA2	46.8471	0.00285	0.0261143
CHP1	46.797	87.5836	94.2481
WSB1	46.7883	29.0039	55.0779
RDX	46.7653	74.3878	43.5317
DDX39B	46.5404	28.4847	21.4098
ESR1	46.3352	19.0542	7.09004
CLPTM1L	46.3052	51.0534	34.8957
PDHB	46.305	82.9142	66.6674
OLFML3	46.1749	86.1046	44.9941
SVEP1	46.0388	24.5469	18.3579
HNRNPL	45.9687	39.8953	29.4249
KLHDC2	45.9619	67.4389	43.7865
BICC1	45.7278	20.1803	20.1786
CRELD2	45.3498	136.61	39.0805
RAB6A	45.278	62.8384	40.1811
LRPAP1	44.9303	78.5133	59.8095
ARHGDIB	44.5844	13.626	33.902
SPC24	44.3179	36.484	10.043
ELF2	44.2881	30.5291	55.9368
DYNC1H1	44.2647	43.1841	26.502
KIF1C	44.2446	57.7252	36.4549
ARF3	44.2253	106.569	43.5924
FNDC1	44.1	43.0015	12.7577
TPD52L2	44.0824	59.0994	56.0071
PSMB2	43.9956	52.6185	31.6045
ATP11B	43.6907	50.3821	33.7309
PLEKHA5	43.6768	28.942	13.4135
CHD3	43.4948	30.4721	15.0311
PPP4C	43.492	47.9944	30.9226
PGK1	43.463	111.252	71.5113
SEMA3A	43.4289	23.4557	11.4709
PLEKHG4	42.8939	27.8805	6.34487
ANXA5	42.7562	89.5903	51.2686
OTUB1	42.7262	72.2773	31.0686
C1R	42.6911	2.30781	30.5858
SESN3	42.6765	15.1639	58.7464
ARNT	42.6587	31.3619	384.037
SETD7	42.3673	56.8549	34.7889
HIF1A	42.2535	48.4921	73.6015
FAM162A	42.2412	51.8837	23.2292
LAMA2	42.0918	2.64109	2.79159
ARFGAP1	41.9225	77.2171	23.4539
PSMB7	41.9184	51.5562	34.3331
TBC1D20	41.7906	53.5493	33.9483
ALDH7A1	41.5377	48.9751	21.9078
POLR2G	41.4953	53.5722	34.3615
NRP1	41.4897	15.5639	48.5414
RFTN2	41.4263	53.8699	75.0746
IGF1	41.2171	0.361757	1.36572
PARK7	41.1163	72.0378	50.5557
TRAM1	40.8408	101.612	53.9481
EPM2AIP1	40.7715	20.2968	12.5441
PLXDC1	40.5357	26.4141	2.94494
FARP1	40.3167	38.0292	26.2291
PTPRD	40.2758	15.7803	15.6159
SAE1	40.0415	37.6854	20.2863
ARRDC3	40.0374	15.1305	64.0944
TBL1XR1	39.9625	40.9716	64.2783
OSBPL8	39.881	40.4951	60.5922
LMO4	39.7996	54.3726	120.938
CHSY1	39.6346	200.926	81.2182
CDK14	39.516	37.9627	19.9011
COL27A1	39.3848	18.4446	100.245
GNB4	39.38	57.9375	32.6339
ETFA	39.3397	53.4734	40.0292
PRNP	39.2867	18.8922	51.6674
ARHGAP29	39.2699	24.0618	41.1286
SCARF2	39.098	41.9667	28.7872
FDFT1	39.0962	57.9312	37.4468
FZD1	39.0332	18.295	5.10902
BNIP3L	39.0241	51.3882	68.002
SELENOF	38.9879	63.5334	46.0269
ZNF521	38.9859	7.54011	12.3815
SERPING1	38.9675	3.91614	20.8694
PCMT1	38.9349	87.3713	31.8113
TBC1D23	38.8667	70.991	41.6074
ANKRD50	38.8554	22.8002	10.8433
SORBS3	38.6808	36.5193	21.2336
ITGAV	38.6682	27.1521	104.439
RNF181	38.6061	69.2835	31.1889
RNF145	38.5816	54.2618	27.904
NANS	38.4556	98.0296	50.7948
PSMA1	38.357	54.403	36.2377
PRUNE2	38.1719	22.8112	7.24758
MAN1A1	38.1248	5.71815	16.0957
IDH1	38.1157	54.8597	43.0721
CTSV	37.9699	24.2046	98.4326
PLOD1	37.9612	70.5191	32.9506
ARFGAP3	37.8522	80.7466	30.5847
LMO7	37.836	30.8495	12.5907
TWF1	37.8169	46.7493	31.8721
PIEZO2	37.798	4.9148	8.18721
TIMP3	37.7254	39.8316	208.553
PRRC1	37.6435	62.1938	26.752
GTF3C1	37.553	27.987	16.6776
CLINT1	37.5363	53.4964	53.4598
BMP1	37.4057	29.787	21.192
CRABP2	37.3856	37.9628	1.69395
CLSTN1	37.259	35.2776	66.5971
CPD	37.1942	39.0652	67.4742
TJP1	37.1771	23.311	14.8091
DHCR24	37.168	43.9303	16.6115
PRDX5	36.974	58.1421	28.1018
P4HA1	36.7731	148.909	38.4048
IL6ST	36.7436	56.2801	50.5071
TMEM59	36.6769	63.8584	145.879
SLC7A2	36.4208	5.21244	7.11083
ATP6V0B	36.415	66.7975	130.639
OS9	36.3687	54.1113	40.5616
GDE1	36.1759	53.989	30.0447
PSMD1	36.0957	43.7119	29.7132
CERCAM	36.0731	102.218	13.5039
C1QC	35.9342	1.72526	49.4782
PMP22	35.803	20.8277	72.2145
ADAMTS9	35.7189	12.3714	17.3193
RAB43	35.6357	74.0294	40.493
FYN	35.5406	74.5317	46.2239
SLC30A5	35.5171	37.033	19.5858
OXR1	35.4002	37.0334	53.2815
CDC42SE1	35.2523	72.8161	76.6859
MEST	35.1981	4.5748	11.5482
RBM23	35.1664	29.6652	74.9751
CTSB	35.1366	30.0592	106.415
CYB5R3	35.0782	31.3358	18.6067
ERLEC1	34.813	49.4186	27.0778
EBNA1BP2	34.746	33.1788	19.8705
OXCT1	34.7058	46.1561	23.6695
ACAT2	34.619	46.9948	19.6733
THOC1	34.6189	26.657	50.2355
NECTIN3	34.3983	27.5112	19.9589
RBFOX2	34.3692	33.475	18.6749
PAM	34.2675	18.224	54.2501
UGDH	34.2502	86.2672	66.9045
CLIP2	34.2363	55.1616	33.0629
RNF130	34.2255	35.3412	66.1358
EFR3A	34.1729	33.3562	53.5097
ZFP91	34.1663	47.2952	43.3175
CD93	34.0925	19.1048	44.2821
PPP2R5A	34.0766	44.1785	54.4841
SNRPB2	34.0515	43.1498	28.1422
PDGFRL	33.9378	28.5019	9.89501
PGP	33.9047	59.9641	15.4677
DAB2	33.7636	10.4647	25.0363
PLXDC2	33.6721	2.513	18.8156
PJA2	33.5939	48.0129	39.2099
CDH13	33.457	6.0679	11.7433
BASP1	33.3715	83.6233	23.9746
DST	33.3276	20.847	12.6376
CASP6	33.2869	49.1729	34.2649
DRG1	33.2788	43.2357	27.2712
CNDP2	33.2607	63.8838	35.1828
UTP11	33.1206	41.4029	20.9517
TGFB2	32.9368	16.2745	45.0862
WTIP	32.8933	38.0756	21.0276
CIB1	32.7405	73.4319	47.99
PRELP	32.7265	20.979	98.6748
SLC25A4	32.7124	62.1028	23.3252
SELENOP	32.6637	14.2688	110.539
EIF2S2	32.6455	32.6522	21.8509
MFGE8	32.4711	33.4878	109.746
LAMA4	32.3904	40.4378	29.9398
GANAB	32.3697	44.906	17.7102
SASH1	32.3259	32.5238	21.2862
RTCA	32.2675	40.1442	16.4543
TBCB	32.174	37.6933	20.9936
HEBP2	32.118	81.213	54.3585
DNAJC10	32.0659	44.9605	39.1321
KIF11	31.7817	12.2491	8.50234
GTF2H1	31.7248	103.469	27.9232
ACTN4	31.583	36.3068	21.1256
ATP23	31.5159	48.5611	20.0458
SMOC2	31.4958	27.8126	12.3803
STOM	31.4821	8.10896	17.331
SNX7	31.4753	58.8148	30.9671
SPATS2	31.4445	6.97886	9.1942
STMN1	31.4167	23.6684	54.9139
QSOX1	31.4151	38.1276	52.2159
MAN2B1	31.4098	27.584	46.8017
CHMP4B	31.4094	39.3698	30.7499
POP7	31.3942	37.55	25.7686
NAA10	31.3625	29.0125	16.3644
EAF1	31.336	70.1372	41.5924
PTPRS	31.3251	24.1452	16.3327
PPP1R3C	31.3064	39.4026	61.9732
APPBP2	31.2934	41.6659	35.9873
MDH2	31.2773	34.7123	17.6041
SDC1	31.0861	33.6259	17.3736
SRP72	31.0324	43.257	26.2312
SDCBP	30.9724	24.9638	81.4508
EFNB1	30.972	28.9284	50.4061
SCP2	30.9651	39.8531	29.097
CAB39	30.9152	59.2274	103.703
SP7	30.8511	111.303	41.1104
SLC35B2	30.8437	67.846	59.6642
CAPN1	30.805	23.4943	13.2675
WDR61	30.804	38.8225	25.7909
CSNK1G2	30.7896	35.161	22.7605
IFNGR1	30.7465	19.1048	35.6939
CCND2	30.693	23.4188	2.50665
SS18	30.6177	19.1099	14.521
CHST10	30.5819	80.4133	65.2677
WDR55	30.5697	43.7831	25.9921
IMPA1	30.5142	113.526	39.0125
KDELR1	30.4541	48.2593	33.9683
ARHGEF12	30.436	31.7983	21.2608
DEGS1	30.4171	47.3989	49.8721
EGLN1	30.3769	70.224	107.596
UBA1	30.1923	31.221	18.2984
PTPN14	30.1827	59.7897	23.6196
LBH	30.1	31.2781	92.266
KCTD20	30.0936	36.3298	21.1551
KDELR3	30.0121	89.2238	33.1717
MBNL2	29.9589	39.2648	39.8555
LRRC15	29.933	27.7742	2.19004
WIPI2	29.8519	46.5568	41.3787
NID2	29.8313	7.74689	30.2946
GORASP2	29.6972	38.4047	26.2929
DNAJC3	29.6279	47.4259	38.861
CMBL	29.4389	29.2289	54.3145
ZFYVE21	29.3738	56.8289	36.3796
RNF144A	29.3506	34.2661	12.169
FKBP14	29.3314	81.9348	22.6273
GDI1	29.2961	35.0054	18.2813
TMEM214	29.2464	50.0297	18.5998
HOMER1	29.2335	28.6369	12.1835
ROR2	29.1757	24.9534	16.6903
RHOB	29.1358	14.1044	35.3932
DKC1	29.0785	17.6582	10.7323
RAB18	29.0698	42.2678	29.553
SPART	29.031	18.5779	31.6701
PAPSS1	28.964	56.1187	20.2549
TMBIM4	28.8286	68.302	48.9133
CLU	28.8249	85.8642	223.489
HUWE1	28.8175	20.8824	13.6739
CAV2	28.7819	10.0404	24.9565
LMNB2	28.7148	13.3434	8.33361
NFIC	28.7127	16.5474	13.0837
ITGA4	28.7083	50.9464	23.5415
SEC22B	28.6948	48.0278	32.5617
SERP1	28.6727	71.4381	20.7929
SWAP70	28.6525	119.363	59.4796
EEF1D	28.6401	30.4454	19.73
LPCAT3	28.6218	27.3504	9.03719
APBB2	28.556	23.3879	9.91397
FAM3C	28.515	24.0476	12.7103
PDXDC1	28.489	41.8665	26.9976
BAG1	28.4544	22.2986	15.4477
ATP13A3	28.4239	18.4473	34.297
WIPI1	28.3897	89.2236	36.3755
TBX15	28.3403	17.5338	4.5158
RGS3	28.3356	120.499	91.9793
NUCB2	28.2539	71.57	19.2026
ECI2	28.2144	27.2596	19.0552
XRN1	28.1651	39.004	30.0248
EFTUD2	28.1463	25.4033	15.87
SLC1A5	28.1366	45.3497	32.4368
OSBPL2	27.9521	42.2527	25.6918
KIRREL1	27.8827	16.6612	9.21372
PTGFR	27.8814	13.7666	4.23269
PPM1F	27.8739	30.0994	41.359
SRPRA	27.8604	36.9385	17.4781
ANTXR2	27.8413	77.9538	70.0398
ERGIC1	27.7981	36.7466	25.128
UBL3	27.7947	39.0857	51.2552
SEC23IP	27.7796	38.5467	25.1528
FBXW11	27.7428	23.2636	46.1157
INTS11	27.6937	31.7597	21.0442
ZYX	27.5677	12.4649	7.12563
GNPTAB	27.4567	36.993	64.2982
GLUL	27.4294	12.962	47.267
CTNND1	27.3658	37.2409	21.5987
DPY19L1	27.3295	30.2893	17.5302
HBS1L	27.2742	35.9781	27.3387
DDX6	27.2568	70.5267	66.153
GNAI3	27.2294	29.9795	41.0094
RBM5	27.1026	14.581	25.3486
CCDC88A	27.101	22.472	51.8907
RTN4	27.0975	23.0473	16.455
SH3PXD2B	27.0101	49.7621	41.1991
TMEM167A	26.9716	35.5175	17.9639
FZD2	26.918	30.1782	5.51935
MDM2	26.8561	32.7427	57.8336
TFRC	26.8468	19.478	50.3505
PLSCR4	26.7981	10.9481	17.4279
AMOTL2	26.7957	28.9498	12.1486
NOTCH3	26.7681	4.11093	12.0573
WDFY1	26.6345	16.484	32.8636
PIK3R2	26.5659	13.4082	6.64412
RNF126	26.5641	24.9194	14.0402
TES	26.5294	13.741	30.7468
MFSD1	26.4423	25.839	51.7823
PHGDH	26.3506	20.0589	6.56029
KIAA2013	26.3303	57.5593	31.1923
CREB3L2	26.2616	49.9928	33.085
LIMK2	26.2327	31.4274	13.9849
UBXN4	26.1482	40.18	38.2541
SMC1A	26.0889	18.0985	13.1291
KLHDC3	26.0619	36.8973	34.0225
ACACA	26.051	16.2371	7.05199
CD44	26.0155	3.01392	28.8677
HBP1	26.0025	28.2439	67.9723
UBE2A	25.9959	37.5205	36.384
DPP3	25.9728	29.7206	10.3391
PDCD4	25.9591	42.8435	52.5397
ARL5A	25.9528	37.7422	22.1354
UTRN	25.9318	28.149	48.4659
GOLT1B	25.8886	49.9618	15.2391
PCMTD1	25.8336	29.2719	51.7604
UBE2G2	25.8104	35.713	23.3193
FUS	25.7996	13.9265	9.91582
CERK	25.7287	44.8621	35.6493
PSMC2	25.6347	38.3697	23.3497
TWIST2	25.5248	1.05488	0.766166
PKD2	25.5222	19.6331	44.7683
IMPDH1	25.5116	50.1576	10.7353
YES1	25.4751	38.4607	28.194
DESI2	25.4657	26.8981	12.5384
PAN2	25.4347	33.7376	23.1146
PTDSS1	25.4173	28.5998	16.6098
ANKRD27	25.4064	22.6291	16.6943
TSPAN17	25.3839	46.9455	37.0407
TKT	25.324	21.3585	14.4984
TERF2IP	25.3012	29.8262	19.4047
COL5A3	25.2849	5.74353	12.7633
NPTN	25.2421	35.143	42.5901
SLC39A9	25.2392	38.5694	27.3657
CAPG	25.2303	26.5784	83.5225
NDRG1	25.1935	27.8333	45.4714
PSMD7	25.1521	31.6508	18.8024
PPFIA2	25.0808	28.0898	9.09973
PSMC1	25.0333	33.369	23.1613
PIK3R1	25.0173	12.4023	21.488
PCDHGC3	25.0158	20.4721	14.4376
MAN1B1	25.0155	60.6098	31.0546
MAP1LC3A	24.9669	27.3792	71.7181
ADAM19	24.9602	26.5977	39.1667
HNRNPF	24.9256	51.1771	53.9132
NUP93	24.8001	18.3224	12.7998
ARFIP2	24.7915	38.6727	17.1745
LGALSL	24.7671	46.2467	26.3322
MIA3	24.6974	27.8482	19.4898
TM4SF1	24.6781	10.3237	21.4976
PIK3CA	24.6556	30.7459	57.7975
MRPL13	24.6197	29.3593	20.6209
XPNPEP1	24.6124	36.8205	21.3675
SDF2	24.59	35.9176	26.3244
SLC25A36	24.4723	24.6451	100.53
C1GALT1	24.4565	31.3055	40.2825
NEK7	24.44	16.7332	29.0007
CPNE3	24.4156	32.3364	52.4058
LAPTM5	24.399	9.44288	83.0893
MYO10	24.3474	43.8909	36.635
GRIA3	24.3068	9.31613	2.95547
RB1CC1	24.2691	29.7502	36.2849
INPPL1	24.1996	38.8543	37.0051
ATP8B2	24.1642	35.6871	26.1936
UACA	24.1114	40.4512	38.5719
CXCL12	24.1005	3.03638	16.3083
ARL6IP5	24.0664	61.75	41.0226
ACBD3	24.055	27.4293	18.5079
SLC19A1	24.0125	4.00453	10.3665
NRK	23.9651	6.11678	9.3114
ATP6V1A	23.9331	41.9333	210.694
DNAJC1	23.9099	44.1112	22.7065
GOLIM4	23.8583	27.9646	35.8069
ARL15	23.8135	20.0348	9.21493
EPAS1	23.7975	6.25661	18.237
FAM210B	23.7092	14.8119	34.1849
NBR1	23.6215	24.8322	41.439
ATP6AP2	23.5426	23.1926	87.1295
TPRG1L	23.5305	38.7923	40.7944
SSBP4	23.4924	10.0075	24.5879
ANXA11	23.4671	23.3918	70.3204
FADS1	23.3786	33.6567	6.02301
UCK2	23.3583	26.6761	10.4381
DAPK3	23.3084	34.1935	12.3191
COL21A1	23.3009	1.34301	13.1697
IDH2	23.2914	47.0781	25.7107
PLP1	23.2426	3.66293	0.926859
TRIM2	23.2362	9.82359	9.00006
AHCY	23.1494	28.7834	39.6404
AP1G1	23.1264	27.9521	20.7065
ASNS	23.1246	41.3513	16.474
COG3	23.1187	32.6622	28.2441
CILP	23.0843	0.912188	0.15322
PBXIP1	23.0676	13.3736	30.9266
MRPL30	23.0638	27.9048	16.9782
NRP2	22.9801	33.7489	36.6942
SLC20A1	22.9176	17.4857	33.3755
PRRC2A	22.9168	11.1288	9.02102
CHSY3	22.9129	47.4894	16.3579
UQCRFS1	22.8383	33.3189	28.2114
EXT1	22.8253	12.3841	34.8208
UBFD1	22.7757	38.9809	13.0585
TGFBR1	22.7334	24.7557	46.2665
PDE5A	22.7301	6.0782	7.89895
TXNRD1	22.7098	38.9396	22.5167
NF1	22.7079	24.8997	36.1783
GM2A	22.699	32.0506	62.5439
PLXND1	22.6299	13.2754	27.4835
DIP2B	22.6294	29.28	17.4765
MYL12B	22.6181	12.798	33.7945
FNIP1	22.6059	18.2573	32.5556
MYCBP	22.5478	28.1228	29.7492
SUV39H2	22.5429	25.5807	16.261
SNCAIP	22.5163	17.2874	3.36943
MXRA8	22.5154	22.9388	42.0284
PPP5C	22.5048	19.1321	12.4687
SLC41A2	22.4424	33.5518	20.1881
TENM3	22.4261	12.5011	3.75065
JAM3	22.4236	41.4267	37.7128
HAUS5	22.3479	21.2123	15.3641
SNRPA1	22.3461	26.2551	12.7145
LIMCH1	22.3308	7.612	6.68335
SEC24A	22.3185	37.3574	20.4603
MCM4	22.311	7.41913	6.65776
SELENOS	22.283	31.7305	17.3368
UBXN6	22.2215	31.3506	46.5043
KAT2B	22.2037	17.1321	35.3574
PSME4	22.1905	29.4469	31.1478
TRPS1	22.174	89.4635	133.265
UGP2	22.1281	59.4012	32.8078
PTHLH	22.1116	0.0578197	0.0577993
ESYT1	22.0232	29.5119	17.2903
YIPF4	22.0094	31.2618	34.5666
RRM2	21.9523	6.7053	5.35129
POLR2F	21.9134	27.0107	14.4463
IGF2	21.9121	2.37014	11.1713
SMARCA2	21.9118	6.98898	10.2808
SEL1L	21.8627	33.4485	28.5726
USP10	21.8601	15.1115	11.341
HHIPL1	21.8381	39.1216	25.0179
HEXA	21.8083	26.2369	56.3377
MON2	21.8003	27.1038	18.552
TXNL4A	21.7873	30.6382	20.5905
TNS3	21.7864	33.4154	41.3326
SMC2	21.7256	7.54616	9.62085
AP2A1	21.7091	18.8213	13.2115
CAMK2D	21.706	57.5925	27.8349
EDEM3	21.6827	29.1034	25.947
PSPC1	21.6566	10.9422	17.9915
IBTK	21.6341	27.6064	17.6301
PCDH7	21.5856	33.2256	13.9734
TEAD1	21.5459	9.65483	8.08057
JMJD1C	21.5425	13.2664	30.0855
HOMER3	21.5356	39.6783	29.519
FAT4	21.4449	5.6053	6.51067
PDGFD	21.4447	38.6388	18.8914
KRAS	21.3109	20.71	87.0127
DHCR7	21.2944	20.9094	12.6952
ASCC3	21.2721	25.2299	16.1264
UFD1	21.1997	24.1914	15.8717
EFS	21.1883	14.9836	8.24607
MYH11	21.1741	0.368979	0.15989
ASAP3	21.1545	8.41488	8.26757
GAS6	21.0869	5.55682	4.05438
MRPL22	21.0633	27.6707	18.8298
FLOT1	21.0423	20.6238	39.0577
SCYL1	21.0173	28.5892	20.0745
SLC44A2	21.0053	45.1032	184.29
TM4SF18	20.9824	22.7516	31.5796
ARL4C	20.9795	26.142	48.1837
HECA	20.9606	26.1699	33.1295
ACADVL	20.9496	33.2261	23.9888
NF2	20.8953	40.3718	19.4039
TK1	20.8842	6.52646	5.78648
SAMM50	20.8809	31.3122	24.2118
GBE1	20.8653	33.3525	21.6017
MEGF6	20.8194	3.52433	0.789234
TIMM23	20.7993	20.5402	9.70039
GCN1	20.7916	18.114	12.5175
PCDH18	20.7128	14.7046	27.1443
ASRGL1	20.7038	12.4293	27.2966
MCM3	20.676	6.7023	6.50681
NUAK1	20.6644	84.6942	25.5988
SMC5	20.6048	31.9436	21.1067
GPSM2	20.6027	73.3539	73.3248
LITAF	20.5953	34.0451	18.4753
SPPL2A	20.5295	29.2719	30.9625
CGNL1	20.5099	5.76683	8.95239
UST	20.5055	49.919	49.4011
MCUB	20.4759	25.7674	14.752
LMF2	20.4678	23.4146	11.0549
WDR26	20.4449	32.0117	25.0488
JAM2	20.3881	30.2092	15.9056
PRKCI	20.3654	35.4919	24.2335
GLIPR2	20.3616	25.1762	8.58445
KCTD15	20.3578	21.2544	5.55746
BID	20.3345	24.5508	13.8486
KCNK12	20.3272	30.6189	5.78092
DDX27	20.3013	13.3713	8.415
HERC4	20.1819	16.4372	27.7938
LIPG	20.1606	0.083811	0.0431627
SLC17A9	20.1431	52.1164	17.4812
EXOSC10	20.1359	17.8315	12.1652
ILF3	20.123	12.4443	8.07878
KLHL7	20.1138	18.0887	11.5344
GNL3	20.1131	12.5163	7.47121
ASPDH	20.1	44.1474	17.5798
PLCG1	20.0919	15.771	29.8991
ZNF326	20.0695	9.4912	13.7851
KLF9	19.9418	27.017	19.0181
SRSF9	19.9187	24.1757	14.0071
CTPS1	19.903	12.6044	5.4483
SLC39A10	19.8549	12.5785	22.1266
CCND1	19.8529	16.6856	9.80079
GPBP1L1	19.8318	16.5914	33.3257
FBLIM1	19.8198	8.8064	9.09318
THBS3	19.7903	26.7013	7.37613
JAK2	19.7839	13.6094	37.6168
MRTO4	19.7734	18.3533	9.07699
DES	19.7706	3.28379	1.52843
ARL3	19.7281	25.2217	11.2661
GSTO1	19.7272	30.6488	25.9225
DBN1	19.7233	12.5141	8.45591
MEF2C	19.7149	103.372	97.5703
GLT8D1	19.714	32.2162	14.5783
KCTD10	19.7096	36.6874	19.8534
VPS13B	19.6926	18.604	12.3382
SLC31A1	19.6893	46.019	77.2083
TNS1	19.6715	7.42375	6.87873
RALGPS2	19.6685	26.8166	8.54378
RRAS2	19.6632	31.6361	31.7583
PSMD6	19.6536	26.072	18.2374
SERINC3	19.6529	17.1422	32.5125
ALDH1L2	19.6324	69.1052	14.3147
KIF20A	19.6236	9.19769	6.33642
ABR	19.6083	30.4442	21.4964
ARHGEF10	19.5791	20.162	14.1923
SSB	19.5712	18.73	9.46428
TBL2	19.5598	35.3804	16.7905
EMC1	19.5459	19.3788	9.80163
CHPF	19.5315	14.2058	28.9253
VPS26C	19.4424	23.2763	15.3734
CCDC47	19.4406	26.6386	14.058
NR1H3	19.4352	22.6215	40.6714
SNRNP40	19.4203	18.4028	11.3706
PAIP2	19.3635	21.3002	29.8378
PCBP4	19.3416	30.1295	10.2469
MESD	19.3256	24.376	14.0589
GNE	19.3159	27.235	23.8615
DOCK9	19.2947	8.78155	6.77742
ADGRA3	19.2777	11.806	67.3861
TMEM184B	19.2745	24.1587	13.8512
HERPUD1	19.2534	48.8199	67.5771
LAMB2	19.241	9.28191	23.5581
TM9SF4	19.2129	22.0772	14.3899
TP53	19.2047	7.06451	8.07095
CUL3	19.1884	21.7229	15.678
SUMF1	19.173	19.4081	31.0103
ZW10	19.1608	25.8763	14.0563
WDR46	19.14	15.1146	8.06387
PSD3	19.1294	28.8352	20.6161
SECISBP2L	19.1286	23.3125	35.0476
IGSF3	19.1085	31.2588	8.3232
SCFD1	19.1042	23.4392	13.0849
SOD2	19.0812	9.23322	27.6188
DNAJC13	19.0734	14.5849	29.6204
CDC34	19.0668	38.5479	29.3695
DGKZ	19.0609	12.8127	27.7219
INO80D	18.951	24.2776	26.6431
EPS15	18.9312	8.58449	15.9237
PLCB3	18.9228	21.9032	15.404
STK17B	18.9063	10.5182	24.2895
PPP2R1B	18.9051	34.6081	20.4013
DNM1	18.8603	10.2364	6.10581
SAMHD1	18.7961	3.95477	32.2561
HIPK3	18.7744	15.9612	28.4312
RGS17	18.7419	33.1078	6.42138
OXSR1	18.72	32.7274	15.1082
ZCCHC8	18.6837	10.7081	20.5321
PLEKHM2	18.6469	16.9126	27.1049
ST6GALNAC6	18.6064	13.2152	27.268
CSPG4	18.5474	68.8522	145.48
SERINC5	18.5462	68.655	47.195
TCN2	18.543	5.11476	21.8632
HAPLN1	18.5154	364.394	1461.53
ATP6V1C1	18.4822	27.121	82.4215
PSMC5	18.4635	18.5967	7.60385
SIRPA	18.3892	5.95345	17.5888
KIFAP3	18.323	9.20967	19.2694
MFAP5	18.2342	0.0320963	0.023221
EIF2D	18.2206	17.1203	9.665
RELL1	18.1942	17.6615	10.1873
MTHFD1L	18.1576	16.2018	10.3463
PPP3CA	18.1382	9.19671	40.5118
PYGB	18.1049	29.4919	23.2309
U2SURP	18.0974	10.4113	18.0715
SLC30A7	18.0794	29.7444	28.9501
SAFB2	18.0665	8.49119	8.59796
ARIH1	18.0527	17.3498	26.0639
SLK	18.0344	10.6558	20.4341
SLC30A9	18.0213	23.3792	24.1245
ZDHHC6	18.014	24.122	15.98
TBC1D8B	18.0136	20.6429	7.89627
OSBPL9	18.0115	12.1684	34.1749
MMP16	17.9913	17.899	24.0372
CERS6	17.9277	17.6611	7.26129
SLAIN2	17.9169	26.2941	16.5179
ME1	17.9143	22.3734	6.72976
CCNG2	17.8993	12.3731	32.7789
CTSA	17.8929	15.3475	37.9713
STRN	17.8695	20.8502	26.0245
TTC37	17.8355	29.6493	14.8794
CENPC	17.7956	7.59505	11.7059
LENG8	17.7899	5.20078	7.41855
LUC7L3	17.7804	9.62678	12.3955
ENTPD7	17.7763	43.7091	13.6816
ARHGEF19	17.7659	45.0018	12.9016
GOLGB1	17.7633	24.9695	19.8415
USP40	17.7211	24.3537	21.7172
TWSG1	17.7028	11.765	20.5574
BNC2	17.6857	1.74081	1.75492
SLF2	17.6568	8.42441	20.5105
SLC35F2	17.6531	7.78664	6.76441
DUS1L	17.6529	21.443	12.3904
EMCN	17.6394	6.31994	13.93
HERC2	17.6007	9.25242	8.2786
MYO1E	17.5672	17.1918	65.1828
CAD	17.5654	13.2443	3.93593
FOXP1	17.549	6.38228	6.91971
URI1	17.542	7.84228	11.9233
GOLPH3L	17.5408	25.0439	23.9851
PDK1	17.5404	33.6103	14.2724
SBF1	17.5258	16.4149	11.4963
GSPT1	17.4898	16.9258	11.56
NCAPG	17.4793	8.55034	6.03202
RUNX1T1	17.4792	5.1865	6.00066
RAB27B	17.4276	19.7431	5.67977
PREPL	17.4183	14.0393	9.90189
SLC4A2	17.4125	25.8815	42.744
ATP2B1	17.3875	14.3303	48.8497
ACO1	17.3817	24.059	16.1482
TRAP1	17.3815	31.6417	8.83547
WIPF1	17.374	7.2901	19.3902
NUP205	17.359	15.4711	11.2799
TYRO3	17.3448	25.0755	12.1191
CEP350	17.3237	16.2037	29.7122
MED13	17.3088	21.7229	21.4064
NCAM1	17.2993	23.0065	16.5989
AUTS2	17.2904	1.70905	2.92266
SRP68	17.2887	22.6364	12.8974
SGSM2	17.2557	10.825	6.58296
SCARB2	17.2546	7.62998	63.3974
WWP2	17.2419	66.3123	72.0823
ARHGEF17	17.2013	10.0751	8.40415
VWF	17.1937	2.36485	12.2045
WDHD1	17.1849	4.74057	6.4512
CLK4	17.1498	9.43216	28.003
CDK5RAP3	17.1246	30.9138	17.1157
TIAM2	17.1188	24.9432	12.411
ZFHX4	17.0989	9.91937	7.49296
SUPT6H	17.0755	14.4398	9.74513
PCSK7	17.0361	37.9679	16.646
RAI14	17.0014	27.0583	8.53096
AXL	16.9466	6.46419	6.67905
ANKRD10	16.8655	8.01879	7.89757
RNH1	16.8335	27.53	12.3323
CIRBP	16.8317	5.47331	15.0223
ITGB1BP1	16.821	14.5936	10.1235
PGM1	16.8204	37.8024	20.8765
STARD13	16.8103	27.1507	27.2464
ORMDL3	16.8054	32.8467	37.9114
REM1	16.7518	5.55698	5.10623
SSC5D	16.7499	4.16785	1.70151
ITGA6	16.7438	8.46899	19.6238
PDE8A	16.7107	18.2085	13.2322
OPA1	16.7011	20.5343	24.3815
RASL11B	16.681	4.8751	18.5852
ZFYVE16	16.6416	16.8641	27.3196
SMARCA4	16.6091	12.2374	6.94781
GATD1	16.6085	29.6549	13.1024
SLC2A10	16.578	27.3975	14.1226
FURIN	16.5676	29.7114	77.9112
MRGPRF	16.5625	2.27154	0.540399
FGFR1	16.5546	4.35928	23.5842
ALPL	16.5413	94.655	119.026
FGFRL1	16.5142	20.0943	32.4906
PSIP1	16.4965	7.63079	17.8981
ATP7A	16.4754	22.1135	38.5836
TSPAN4	16.4523	14.6	33.4994
AMOT	16.3936	12.2244	5.65721
NUFIP2	16.368	30.4155	26.8891
YIPF6	16.3483	22.1724	21.1393
PMPCA	16.3468	21.4109	11.8358
GALM	16.3102	21.8431	36.3584
DAG1	16.274	13.8741	36.5717
EMC8	16.2389	26.0329	12.8483
TTC21B	16.1979	8.57893	15.599
DIAPH3	16.1838	5.2987	3.49686
RETREG3	16.1116	18.7989	26.7931
MKI67	16.1066	4.51018	2.81411
PCYT1A	16.1024	23.6408	12.7965
TMTC1	16.0835	2.2859	10.0665
SCHIP1	16.0453	29.3512	23.705
RASA3	15.983	49.9815	35.9553
PTGER4	15.9157	1.08303	3.32334
ZBTB20	15.9009	5.60595	19.9151
KLHL4	15.8745	1.18372	2.42436
RUFY3	15.8568	11.8799	21.9681
PLOD3	15.8342	31.851	19.1537
PLIN2	15.8198	17.6162	23.3439
TMEM39A	15.8054	18.4829	13.0238
MAP1B	15.7917	6.86358	2.47162
CLIC2	15.7724	3.0461	8.67861
HR	15.735	5.93854	2.69349
DCTN5	15.7149	15.3393	9.77506
UBR2	15.6856	10.4988	18.0107
ADAMTS12	15.6738	3.89606	2.98363
SFXN1	15.6433	14.7909	7.08808
MLLT10	15.6198	6.26673	11.2434
UHRF1	15.615	3.85063	3.10137
CMSS1	15.6059	5.03325	5.96705
FBLN5	15.5958	0.562396	0.278926
CCDC186	15.5602	19.0565	12.3879
NBAS	15.503	19.1552	9.92574
GPT2	15.5014	32.2523	14.249
DACT1	15.4975	5.1066	4.03015
ACOT9	15.4822	13.7298	8.77729
MID1	15.4222	5.22221	3.31452
MACO1	15.4003	19.6866	19.4621
SSX2IP	15.3674	17.7001	2.11868
NDE1	15.3663	12.4587	8.51595
ARID4B	15.3599	12.0405	20.8005
CHN1	15.3313	5.08073	1.61004
IPO9	15.3279	20.1179	11.813
CDV3	15.262	28.0655	21.6516
B4GALT5	15.2472	20.192	11.1934
RBL1	15.2342	5.60074	6.73833
GNL2	15.223	12.7291	8.37183
NEK1	15.1659	20.5795	13.0568
NDUFA10	15.1623	15.114	10.6358
IDUA	15.1502	7.42086	18.3554
FANCD2	15.1144	6.4042	6.01791
SLC12A4	15.0982	22.1121	11.7162
ADAM17	15.0821	20.3269	34.8303
A2M	15.0814	83.4215	50.161
HEG1	15.0454	9.46925	6.76088
ALDH2	15.0105	30.7797	29.4113
VGLL3	14.9583	4.26982	1.55093
NDRG2	14.941	6.47784	18.1692
LMCD1	14.9348	28.638	8.91624
LRP6	14.9305	6.71022	11.0349
ATP8B1	14.9223	3.07739	3.22429
KIF20B	14.916	4.75568	5.86713
GNA12	14.8915	19.1154	22.3047
AGPAT2	14.884	53.9423	24.2899
MDFI	14.8672	19.1952	42.2606
ACADSB	14.8128	15.6038	22.6356
TGM2	14.7884	10.5571	18.5651
IFRD2	14.788	11.3546	6.41815
PHLDB3	14.7766	4.12686	3.35155
DNM1L	14.7344	14.6842	10.7576
STAB1	14.721	4.50221	20.9415
PREP	14.7093	10.5857	7.43607
MAF	14.7038	9.77293	24.0885
GTF2F2	14.7019	21.356	17.3658
LPL	14.6663	9.80078	28.3694
STK25	14.6594	16.1915	10.1852
GRN	14.6482	10.1858	58.0818
FBXO3	14.6372	14.4179	21.2419
VPS33B	14.6339	7.98362	5.70479
LONP2	14.6199	16.2261	28.2233
CCDC50	14.5973	6.95049	14.5902
WNT5A	14.5705	9.41314	5.1166
SEC16A	14.5516	14.3356	7.08425
PAPSS2	14.5436	81.6364	40.009
PREB	14.541	33.9405	21.0212
TSPAN5	14.5346	38.3531	10.2027
MRPS25	14.5323	17.3546	10.5367
UGCG	14.4867	6.88305	19.8158
CANT1	14.475	37.857	20.9424
MRAS	14.4555	64.258	7.97283
PES1	14.4519	19.6102	6.89049
UMPS	14.4493	8.94849	5.98754
ARSB	14.4447	17.6177	22.501
EYA2	14.4434	26.8174	16.0637
PPM1B	14.4105	10.4702	19.193
S1PR3	14.4044	25.118	10.8525
CDON	14.3343	2.08505	0.972326
ADGRL1	14.3297	4.71154	5.86531
STX2	14.3205	22.6848	37.4603
DHRS4	14.297	18.4474	10.7278
HDAC5	14.295	25.9793	17.6195
DDX46	14.2525	10.8121	6.46855
PTPN12	14.2431	8.43341	19.3849
FKBP15	14.2305	11.2093	21.5335
OSBPL5	14.204	26.9423	22.3591
LTBP4	14.2032	11.0064	2.85303
KIF4A	14.1738	5.62786	4.46385
SULF2	14.1551	3.05003	3.69202
PRMT3	14.1312	8.51679	6.92538
TANC2	14.0473	6.06527	14.2628
ARSI	14.036	15.4893	61.2774
ZMPSTE24	14.0308	25.3907	12.9403
PI15	14.0141	12.0065	2.68493
MCM10	14.0019	6.15123	7.99107
IFNAR2	14	30.7934	15.4456
HNRNPA3	13.9986	6.52056	10.2812
CEP78	13.9962	6.72625	5.31074
MTMR3	13.9409	12.808	23.0656
EPB41L2	13.9214	40.7261	17.3134
TIPARP	13.9065	56.4727	67.6179
MAP2K1	13.8922	21.03	15.4952
STX7	13.8849	25.4716	48.2533
IGDCC4	13.8801	19.9981	5.92221
GCAT	13.8722	41.5502	6.09031
VPS13C	13.8721	7.84148	14.2114
KANSL1	13.8617	9.35703	16.4339
CDCA8	13.8335	5.14863	3.96596
GTF2H5	13.8116	19.4951	12.5033
GPNMB	13.7902	0.953555	212.188
PTPRM	13.7878	7.11388	17.9104
MEGF10	13.7654	15.7184	29.0978
SLC23A2	13.7452	6.86084	28.1865
SLC22A17	13.712	13.5427	3.82245
FTSJ1	13.7106	19.4364	8.24301
CYBRD1	13.7039	8.61497	25.6477
IRS1	13.6911	15.9872	2.19268
DOK5	13.6494	28.4813	5.06624
RALBP1	13.6082	11.3548	28.7204
SLC38A1	13.5811	38.2343	29.0776
VAV2	13.5349	17.044	11.4636
EMP2	13.5294	14.7347	22.2407
TBCD	13.5252	14.182	9.6689
KCNK1	13.5225	45.3925	21.3672
GPM6B	13.5119	5.94775	6.97193
MN1	13.4971	5.77248	3.6442
FUCA1	13.4931	11.6779	19.7963
MMP11	13.4813	36.1246	18.7664
UBE4B	13.4808	16.6739	11.0019
LRIG2	13.4801	6.95119	15.9816
SLC1A3	13.454	5.96048	6.28557
FKTN	13.427	15.3293	8.93536
ERCC6L2	13.4253	9.33466	31.3284
RPS6KB1	13.423	24.7319	12.8558
ALDH1A3	13.4034	3.66069	41.9403
SORBS2	13.3993	2.74888	3.34943
RCL1	13.3095	6.68183	13.663
ZNF436	13.3074	16.6322	10.0781
NGLY1	13.2944	7.82525	13.1065
ETS2	13.2807	9.18925	23.5186
BUD31	13.2742	17.1675	11.9053
NDST1	13.2688	7.14096	13.6324
CCDC91	13.2652	5.70592	7.81963
KCNMA1	13.2638	24.4431	52.9344
KLHL24	13.2353	16.0059	52.7776
NARF	13.2098	18.9199	13.9035
ARHGEF6	13.2003	23.0585	17.9656
ILVBL	13.1713	11.7956	26.2071
PHIP	13.1685	6.65145	13.7389
NAV1	13.1542	16.6261	7.39266
HELLS	13.1525	3.34503	4.24012
FHL2	13.1454	13.9607	4.5683
SAP30BP	13.1295	14.386	10.4038
ADAMTSL1	13.1238	3.239	3.28313
RAD17	13.1039	21.3288	14.5878
MYLIP	13.103	5.62801	20.847
GRAMD4	13.0751	20.9125	14.01
SREBF1	13.0707	14.5542	6.40154
PLXNA2	13.0685	2.49412	7.02748
TRIM37	13.0618	5.64727	8.96142
TSPAN15	13.0024	9.17703	17.5688
PIK3R3	12.9498	3.59743	7.83595
FABP3	12.9462	39.0457	1.63863
LGR4	12.9095	17.5909	41.0252
N4BP2L2	12.8838	9.47055	19.2298
HSD17B11	12.859	11.68	24.8184
HK1	12.8005	12.7206	6.79237
LEMD2	12.7737	10.0239	18.1126
PLEKHO2	12.7638	7.16398	21.0518
BBS7	12.7392	10.4239	5.65518
PARD6G	12.7251	16.766	16.8271
ABI1	12.7246	15.072	27.7481
COG2	12.6751	18.0158	14.0752
STK11	12.6325	13.3613	18.704
SLC39A11	12.6226	32.6641	21.9032
ST6GAL2	12.6142	1.69366	9.63221
THOP1	12.6011	7.47565	4.75533
CHPF2	12.5713	18.2894	10.2189
USP14	12.5648	10.977	7.15845
TJP2	12.554	16.3342	8.89645
GLB1L	12.5415	9.95489	4.87214
SKIV2L	12.5013	14.0583	7.63242
CDR2	12.4808	17.2728	7.62259
ECE1	12.4611	5.08162	9.32058
PPFIBP1	12.4392	23.7509	21.3934
ZNF697	12.4371	17.2759	8.93091
SLC37A3	12.4194	15.8727	10.6643
PBK	12.4185	5.19717	4.78763
SOCS5	12.4176	16.3868	32.9676
NFAT5	12.415	10.2437	29.6981
ATP6V1B2	12.4124	13.0025	63.5199
SAMD5	12.4005	1.18567	0.485312
CRYM	12.3984	4.12857	0.860815
ELMO2	12.3877	8.31099	15.2058
CHFR	12.3783	22.8036	10.9086
TSPAN11	12.3536	4.85955	23.8653
SNX2	12.3507	10.6597	32.217
ASB3	12.3125	9.53604	18.1417
ORC2	12.2717	9.63502	17.8349
ERLIN2	12.2687	3.5547	7.22589
OCIAD2	12.2657	8.62669	48.4646
FNBP1	12.2461	3.19424	12.3913
CHN2	12.2394	19.8203	13.0116
CCDC6	12.1684	10.8097	7.53392
MORC3	12.1469	7.68396	17.2698
ENTPD1	12.0982	3.93404	6.31376
KRCC1	12.0959	11.6279	32.233
HACE1	12.0919	7.07137	13.4891
ATP1B1	12.0872	12.9764	61.2331
GPD1L	12.0827	26.9007	24.6064
PDE7B	12.0595	3.84728	7.0838
AKAP13	12.0412	4.79453	6.08708
IFI6	12.0402	2.46498	53.9274
GSKIP	12.0345	19.5529	18.8905
LETM1	12.0165	10.6973	6.59369
ADAM9	12.0138	12.7914	19.6524
INPP4A	12.0105	19.1137	9.9085
DGKI	11.958	0.668047	2.40325
ZNF532	11.9526	5.26822	7.38556
DLG2	11.9168	2.51386	0.766517
ASAP2	11.9043	30.6664	17.2747
CPED1	11.8959	5.39144	16.0743
WNT16	11.8599	12.2184	3.54237
PDE4DIP	11.8343	22.753	36.6667
SLC8A1	11.7797	5.64369	3.98643
HPS3	11.7484	6.41727	17.5689
VASH1	11.7445	6.42566	33.8895
RIMKLB	11.7334	3.91	5.89512
RASA1	11.7185	6.99783	18.4059
LPAR1	11.7029	12.1876	20.7568
TBC1D2B	11.6992	3.49202	7.68437
CDK2AP1	11.6883	29.1535	8.49089
MRC1	11.6617	4.00149	12.6954
CTTN	11.6588	14.4589	6.40344
GPD2	11.6314	19.3106	5.98419
RAP2A	11.631	9.79328	19.8482
SHROOM4	11.6304	4.18272	5.62613
TLE4	11.6282	6.30308	5.02545
HAPLN3	11.6141	29.529	52.6188
NR1D2	11.6036	12.7333	20.8656
RC3H2	11.5833	15.281	9.97923
PAK3	11.5755	5.8532	4.49211
SCYL2	11.5664	9.91578	21.7678
LIG1	11.5647	3.7753	4.29873
NMNAT1	11.5522	26.52	15.392
SEMA5B	11.5356	1.06009	2.10619
LNX2	11.5128	17.8038	21.048
TCIRG1	11.5082	17.3324	97.1175
BHLHE41	11.4884	3.21589	1.12564
SESN1	11.4809	9.3695	23.367
FAN1	11.4755	6.48207	16.8846
PHACTR2	11.473	6.05857	13.7452
ACKR1	11.4633	0.166332	0.790061
RRP8	11.4575	15.2799	4.9819
PRKAR2B	11.4534	2.22436	4.66232
IDI1	11.4297	12.303	3.0351
LBR	11.4224	6.7785	12.0704
PLTP	11.4046	5.67332	63.4091
TRAF5	11.3807	3.7496	7.17441
IFIT1	11.3704	2.41213	6.2302
YPEL5	11.3331	17.5973	26.1705
ST7	11.3092	15.2979	8.30669
TXNDC11	11.2588	14.9325	8.39809
ZNF451	11.2538	6.67376	12.075
RECK	11.2334	2.59107	10.7859
FGL2	11.1993	2.16355	3.70538
BIRC3	11.194	19.7798	23.3528
SSBP2	11.1565	2.64678	4.79171
BCCIP	11.1111	11.6911	5.42094
AFF1	11.1095	4.85783	7.81685
ELL2	11.1019	51.1604	34.8678
KIF15	11.0739	3.34301	3.0446
ZCCHC17	11.0706	10.0741	7.33724
RASGRP3	11.0652	8.75926	17.3733
CCPG1	11.0651	21.4184	46.7019
FAM171B	11.0311	3.07625	4.40325
WDFY3	11.0117	6.96787	17.2071
ANO10	11.0001	44.5912	29.261
OSBPL11	10.9875	8.36554	19.2806
TMC2	10.9827	7.42385	4.42083
NAV3	10.9792	17.0827	5.64815
HMCN1	10.9775	2.54392	4.45822
RUFY1	10.9697	7.21568	13.9738
AP3M1	10.957	21.9213	20.1027
CAMKK2	10.9513	2.00118	8.51818
NFKBIE	10.9491	14.0932	29.5086
GOLGA3	10.9362	12.3489	7.95484
PTGER3	10.9204	1.8419	5.59572
PMPCB	10.9103	15.7905	10.4605
DAAM1	10.9101	8.70144	20.3115
DMXL1	10.9026	8.54433	28.9239
CENPE	10.8832	4.23516	2.71419
GTDC1	10.8769	2.24182	4.65342
IFT20	10.8558	16.1154	6.84174
TRRAP	10.8517	5.13834	4.19698
CNEP1R1	10.8482	16.5636	12.865
NUP160	10.8297	4.79824	3.96183
C2CD5	10.8294	4.7737	8.19929
COMT	10.8158	5.91928	3.93735
PIM3	10.7987	19.6855	38.8997
SHF	10.7924	21.7515	20.1959
PLA2R1	10.7852	5.0251	11.8222
SNX1	10.7771	7.04421	12.4308
SACS	10.7698	20.1943	7.76242
FMNL2	10.7598	7.90408	21.3199
COL24A1	10.7489	20.0115	21.119
EXOC6B	10.7487	7.8777	14.7967
PLCB1	10.7364	2.3178	4.29256
PLEKHA2	10.7362	6.43194	29.4385
TMEM183A	10.7306	16.3761	14.004
BIN1	10.7244	21.8024	10.0499
EPSTI1	10.7184	0.427616	2.58465
DCTD	10.6761	12.9613	5.32439
DCBLD1	10.6751	19.3713	8.87104
WWC2	10.6645	11.525	6.91551
TSC22D2	10.6291	8.32668	4.09064
CYBA	10.618	12.2485	31.9549
PIGN	10.6167	16.3883	8.48054
THOC5	10.6132	15.2612	9.05273
SLC2A1	10.6091	37.5	22.2623
TSR1	10.6004	7.66284	4.14463
SLC26A2	10.5966	26.6935	76.2356
UTP18	10.5922	7.68609	4.97218
DENND4C	10.5912	6.0168	16.082
ATXN1	10.5783	3.52177	3.45913
LAP3	10.5443	11.405	5.61361
DNAJC5	10.5388	14.9812	11.556
SHCBP1	10.5333	4.33008	2.85677
PLEKHA1	10.5333	7.98501	17.6924
EIF4EBP2	10.5256	19.787	6.6057
BRCA1	10.5215	3.28156	3.65026
AOX1	10.5104	4.92692	4.51047
MFHAS1	10.502	4.21467	3.95698
COPG2	10.5006	11.6977	15.2788
MCC	10.4952	3.13146	5.71697
HEPH	10.4789	4.39509	9.02792
LDLR	10.4752	8.2559	1.65989
MDN1	10.473	4.6439	3.67976
RGL1	10.4247	11.252	24.1065
SH2B3	10.4017	4.93249	11.1798
POLR1A	10.3991	5.89962	4.7909
SERPINE1	10.3985	9.37336	32.923
SNX30	10.3699	38.4831	30.5776
NKD1	10.3696	8.72121	0.504512
MAP2K6	10.367	20.7705	10.1551
TTK	10.3574	3.5724	2.83724
ADGRF5	10.3547	5.16713	11.1322
RAD54B	10.3369	4.34239	13.0447
ITGA7	10.3175	4.39971	0.796198
ANKRD46	10.3139	6.82805	12.8137
TMEM100	10.3096	0.798059	0.89025
CDC42SE2	10.308	16.573	12.7172
DNMT3A	10.3073	15.8797	8.46324
IER3	10.3016	47.7472	31.3209
CTSF	10.2892	7.14318	40.401
SEMA3C	10.2863	2.70626	2.60016
HPCAL1	10.245	11.9004	5.30507
MBTD1	10.2383	9.54988	19.5788
ADAMTS17	10.2359	2.92769	8.28853
NSDHL	10.2253	14.2435	7.29456
PRCP	10.1991	4.53438	7.39882
BROX	10.1881	11.9445	24.4106
FAM102B	10.172	21.4308	20.7121
GALNT16	10.1687	0.437545	0.638292
RAPGEF2	10.1502	6.96801	15.3384
PPP2R2A	10.1416	5.43595	7.64181
ACAA1	10.1326	13.1571	17.6673
SLC33A1	10.132	18.9082	12.7179
TECR	10.1289	11.0134	3.12726
GEMIN5	10.0975	7.51607	5.22727
PPP1R3B	10.0927	20.0395	15.5635
CAMK1D	10.0901	5.80055	3.89584
LRRFIP1	10.082	3.8552	5.93511
NKD2	10.0662	2.43003	2.67137
NSD2	10.0614	4.2581	5.13825
GDF7	10.0543	2.80991	1.80408
MBOAT2	10.0277	13.8922	3.61689
ARHGAP18	10.0183	7.11542	30.8946
AFTPH	10.014	9.24922	15.7218
VPS52	10.0018	9.70851	4.95165
UXS1	9.99662	34.4063	17.5623
DZIP1L	9.99174	14.9916	10.808
PCSK5	9.98486	2.40524	1.534
CDK5RAP1	9.98132	18.0021	12.7617
SGMS1	9.97391	13.9497	8.50871
AGAP1	9.97221	10.8013	7.49753
FHOD3	9.96517	4.74218	1.99453
KLF3	9.9557	10.018	16.8703
USP28	9.94576	9.47835	16.5454
CTTNBP2NL	9.93212	6.92859	12.9582
MOV10	9.91472	11.6248	6.28659
ANKRD52	9.90002	8.56932	4.34634
CRIM1	9.89832	3.95208	17.1348
MYO5A	9.89731	20.0271	10.0866
CYP27A1	9.88901	5.54385	14.714
CYLD	9.86083	11.1487	14.8519
PPM1M	9.85131	7.58318	21.197
PLEKHA8	9.83018	7.50683	13.5781
ABHD4	9.82367	10.8719	21.6399
TGFBR3	9.78095	0.860879	2.66106
FUT10	9.77527	5.45816	4.95972
CARF	9.76761	4.65055	10.3748
ERAP2	9.7589	12.0554	20.1976
RAB30	9.74616	3.4236	3.91213
RASAL2	9.72846	6.26774	17.1427
GAB1	9.7223	5.99652	18.2182
EML3	9.70212	8.41871	18.5772
POLA1	9.69534	2.42869	2.78535
CASP9	9.69225	14.0505	16.2028
FAM13B	9.68746	5.01799	8.5317
SLC35E1	9.67574	19.3328	12.1404
CUBN	9.67194	1.99722	1.17131
CLCN5	9.65722	10.2803	16.4216
PRKCH	9.64826	5.44072	21.0675
FAM13A	9.64798	3.47977	6.14231
POLR2E	9.63682	13.9067	9.8737
ZRANB1	9.62272	7.6156	14.3984
NFKBIA	9.62171	7.09456	26.13
SEC61A2	9.61985	14.6617	6.57618
PPRC1	9.59683	5.60064	3.05647
OSMR	9.59268	0.308113	2.52889
RAPGEF6	9.56171	4.30969	10.8403
TMEM150C	9.55924	5.51984	21.142
MED23	9.54601	25.0515	11.7355
PRICKLE2	9.52331	7.48279	4.86656
KCTD9	9.5103	10.3942	13.3512
PTPRB	9.50242	3.04022	6.50467
MMS22L	9.49827	4.67032	3.88155
RNF7	9.46746	9.08353	2.81957
HTT	9.44438	8.32947	5.15039
ITPKB	9.41728	5.61334	12.1151
HIP1	9.41566	7.99345	14.2028
KCNK6	9.39212	18.27	4.44424
MYO9A	9.39136	10.6815	12.8408
SNF8	9.39013	12.9504	7.02946
STON2	9.36654	15.3005	24.2442
IRAK3	9.36255	2.80556	6.91607
POLR3D	9.35432	10.3888	5.71133
MAP1A	9.34336	10.9843	3.30118
GULP1	9.31698	3.33556	12.0292
FASTKD5	9.31277	15.193	10.4582
RYBP	9.30002	13.6008	18.7876
INPP4B	9.28335	1.30137	4.628
CKAP2L	9.27998	3.78592	3.28716
GIT2	9.26716	6.46961	11.5213
AKR1C4	9.2668	1.99516	11.6319
OCA2	9.26375	1.56499	1.36368
WDR89	9.26133	9.62981	6.24786
LRP8	9.25213	6.81396	2.73145
LRP10	9.23898	6.62082	20.4969
ZNF608	9.22753	16.4207	20.3833
ARSJ	9.20537	2.88322	10.8163
LMBRD1	9.20481	7.87233	15.3479
PHLDB1	9.18864	17.4063	11.9816
CCDC102A	9.18309	1.42852	2.20764
ZNF704	9.18093	2.20311	6.11936
TRAK2	9.17797	12.0724	10.9281
IMPACT	9.17403	4.836	8.43778
PRDM5	9.16121	13.1833	14.9126
TYK2	9.15106	5.15669	14.8654
RRP9	9.12678	4.80113	2.84051
AFAP1L2	9.12606	1.88398	1.83257
PDPN	9.11839	7.78689	50.6502
BAMBI	9.09433	122.08	66.0609
FRMD4A	9.09068	9.3278	4.9275
TMEM204	9.07778	7.70849	25.2209
ATE1	9.05563	12.7099	6.42224
NAT10	9.05365	3.96524	2.96366
TNFRSF11B	9.05	36.9668	4.84397
ADAMTS14	9.04528	4.45969	1.7838
TRAM2	9.02538	15.8969	5.57071
SUSD6	9.01854	4.40742	14.3474
AR	9.01367	0.433608	0.372524
AURKA	8.98755	3.84615	2.27368
BMT2	8.98419	8.49648	13.3237
ADAMTS5	8.96957	3.10062	6.51322
ADAP2	8.95132	2.80968	16.785
FOLR2	8.94347	4.05523	26.9623
MAML2	8.92636	2.70649	4.67508
MYLK	8.92167	7.75373	2.21762
CLCN7	8.90643	9.17768	37.9969
MPHOSPH9	8.90361	3.66932	4.51221
PACSIN2	8.89588	4.67013	17.0759
AIMP2	8.85756	10.3821	3.62921
STARD4	8.8559	15.4113	11.0579
RECQL4	8.85327	1.61357	1.77702
GK5	8.84735	10.0673	5.80819
NISCH	8.8407	11.0225	7.22241
FRS2	8.83513	13.6562	11.5523
PENK	8.78847	0.00920333	0.0365927
HIC1	8.78357	1.38081	4.04516
SRPX2	8.77048	17.7842	5.67075
RAB11FIP5	8.76517	15.638	7.86273
HNMT	8.74767	2.72613	15.3861
LYSMD3	8.69319	9.99561	4.82729
TNIP1	8.68963	6.02864	18.4449
TMEM161B	8.68864	6.10487	12.7242
PRPSAP2	8.67937	7.64814	17.1714
DECR1	8.67445	9.33192	6.38457
ELAVL1	8.66052	6.76961	4.57955
CYB5R4	8.66025	5.77138	12.1616
OBSL1	8.63459	3.7059	11.5904
DGKH	8.62092	5.92973	10.6366
HIVEP2	8.59019	3.07399	4.4488
EBF1	8.58526	4.1531	7.09334
SERTM1	8.56819	0.454815	6.38629
CCSER2	8.56012	8.03323	12.1331
RHOQ	8.52685	16.0702	11.4581
NSL1	8.51966	4.83926	10.6553
PDGFB	8.51488	2.485	7.28652
STAU2	8.50099	3.03238	6.72461
F3	8.49759	8.04401	1.61579
STK10	8.48813	4.58121	11.8284
PCGF6	8.48319	8.9311	6.22865
SENP7	8.47459	5.94595	11.4247
GSE1	8.46732	2.99291	3.305
STRADA	8.45934	4.44844	13.3298
E2F3	8.45462	4.6444	4.25793
CDC14A	8.45417	3.36548	2.74202
ZC3H13	8.433	3.77784	5.35075
CNTLN	8.41181	2.82101	6.49482
PPP1R13L	8.40917	2.6735	1.95681
MFAP4	8.36185	0.514721	3.24855
ARHGAP12	8.3557	6.76397	15.9324
OGFRL1	8.33946	4.41449	12.7793
PYGO1	8.33346	10.3841	6.93158
DGKD	8.32178	12.7175	23.0533
FNDC7	8.30977	10.865	11.0848
CD276	8.3072	11.2685	10.6382
EPHB2	8.30418	6.18207	1.02938
SRGAP1	8.29704	14.0214	14.893
TP53I13	8.27776	18.9064	9.93699
UBE2D1	8.27083	5.04007	14.4108
UBE2W	8.26848	7.72104	12.2131
NFATC2	8.24577	9.11609	4.08325
TTC13	8.24569	10.4802	8.7719
F13A1	8.23569	2.3207	65.1477
LMBRD2	8.2054	10.6106	13.528
ADCY3	8.19369	4.07445	10.1302
NCOA1	8.18727	3.39956	6.91065
DDX59	8.18034	9.32947	5.96726
WDR76	8.17682	3.0705	6.23373
TMEM131L	8.17141	2.18719	3.24283
ZFAND5	8.16629	10.2127	30.284
PTPRR	8.15939	1.72582	3.17293
BMP2K	8.15545	8.86092	13.0065
NADK2	8.14443	27.9482	18.1018
ARHGAP11A	8.14148	5.1325	2.52457
MCTP2	8.13753	0.0299823	0.314922
CHP2	8.13317	0.30752	0.60924
PARVB	8.11428	3.60639	15.2615
PHF21A	8.11309	2.22847	3.29148
PARPBP	8.10684	2.42573	2.07658
GALNT5	8.10474	17.9055	2.70866
MERTK	8.10453	9.26171	13.8328
RIN2	8.10039	5.87207	11.381
PIEZO1	8.09157	8.8728	30.6257
TUBGCP5	8.09059	3.37002	6.31048
JMY	8.08532	11.3043	14.1511
TVP23B	8.07659	12.6475	10.9313
NFATC3	8.0754	8.71466	11.9498
RUBCNL	8.06051	7.20577	3.27288
NDUFAF2	8.03796	10.546	4.86759
INPP1	8.0333	9.18578	21.8742
BBS9	8.0303	11.1497	5.09685
SLC7A1	8.01586	6.48916	3.52586
PDPK1	8.00032	9.52681	6.82573
OCRL	7.99389	10.6043	9.90287
MAPKBP1	7.99266	39.0534	7.92028
EDN1	7.99117	0.462925	1.124
NEDD4	7.96653	10.4453	24.7924
RINT1	7.96357	17.1562	7.33782
ZNF516	7.95945	20.0993	14.5462
POLR3E	7.95265	5.79955	3.76235
ITPRIP	7.9343	3.29514	10.2131
FILIP1L	7.93057	39.7363	5.8874
TIE1	7.92901	3.81328	9.0156
PREX1	7.92816	11.895	12.5119
ARSG	7.92169	5.10677	13.8629
CHST6	7.91982	53.5231	27.9151
SLC5A2	7.91735	5.78936	2.55292
STARD3	7.89507	7.10119	12.1845
ABCA1	7.88883	7.11465	22.6998
DTL	7.88695	1.59456	2.55172
SNAP25	7.88118	9.00255	2.65928
PWWP2A	7.8804	3.75406	10.5816
ACSL1	7.87669	10.7068	11.7007
TENM4	7.86777	3.2905	3.03369
CIB2	7.8504	2.50213	4.92117
FAM219B	7.83583	5.10607	21.3411
CEP192	7.83526	3.42384	3.36516
GMFB	7.82537	13.205	25.1815
SPAG5	7.81658	2.45438	1.82228
NT5M	7.81085	3.05172	10.5074
BRIP1	7.80118	2.78478	3.71302
KDM6A	7.7893	7.01183	11.9097
LIMS2	7.78449	1.0583	7.13221
RABGEF1	7.77384	10.4978	11.5058
SGO1	7.77049	2.56477	3.54636
TNRC6C	7.75143	7.16971	3.31441
SLC36A4	7.74043	14.1823	10.5931
KIAA0319L	7.73252	5.84194	10.9472
MASP2	7.69496	10.0114	1.15552
MYO1D	7.68709	20.0924	49.7836
CIT	7.6844	7.09905	0.984796
REV3L	7.66719	2.74767	3.55982
IPPK	7.66094	8.32501	4.05738
PRMT7	7.65819	7.051	4.41157
GORASP1	7.62706	13.4299	12.2324
TMEM245	7.61709	5.13382	9.97722
SIPA1L1	7.61582	3.36896	5.54176
CSGALNACT2	7.58633	7.97299	16.3726
ERAP1	7.58089	13.6262	10.4609
IFT140	7.57129	5.22764	3.71125
CHODL	7.56766	0.044466	1.9391
FAXC	7.5643	3.42023	12.7477
ARMC8	7.56065	3.54694	6.5904
PFAS	7.55508	2.13686	2.35249
CHST3	7.55125	33.9276	62.0228
PTPDC1	7.54823	9.49774	2.88809
RNF115	7.53032	9.37495	13.7174
CYP1B1	7.52077	1.51787	3.665
GJC1	7.51855	1.70539	2.41273
HERC3	7.51391	8.22064	11.2081
HDAC7	7.50776	2.54504	4.05716
PTCH1	7.49935	17.3646	85.3452
IGF1R	7.48535	22.2419	34.0405
PRPF40B	7.47851	1.71336	4.40639
GNG4	7.45524	12.3091	2.49999
RASSF2	7.45015	3.44054	28.2385
CARMIL1	7.44024	10.1925	7.5034
TMED5	7.43896	4.82467	9.0822
ITGBL1	7.43818	4.49013	1.45711
LARP6	7.38928	10.2038	15.5131
ITSN2	7.36903	5.17709	10.7266
TSPAN12	7.36178	5.91129	13.4428
WSCD2	7.32791	1.72314	7.80499
GGTA1	7.30474	3.94221	10.1088
TOGARAM1	7.2995	5.78	10.0189
EZH2	7.29356	2.73197	3.52661
GTSE1	7.24748	2.42613	2.77478
RGP1	7.24681	13.4631	7.38046
NFKBIZ	7.24467	1.04366	4.30614
NSF	7.23131	10.9436	7.06778
EHD4	7.22814	8.39453	10.2761
ZNF462	7.22504	2.92425	3.73088
STK38L	7.22396	5.53108	17.603
MGAT5	7.21117	2.40122	14.6786
CWF19L2	7.17971	4.76035	8.16839
FAM214A	7.17451	3.61449	8.69598
PLEK	7.16834	42.904	30.1079
ESRRG	7.15839	1.55367	1.61932
CREBRF	7.14452	3.97581	20.9022
GPR153	7.14158	17.8764	20.3294
NATD1	7.13389	11.2306	16.4782
SCCPDH	7.12157	5.55464	9.8669
SEMA3B	7.09642	19.3533	2.42393
CSRP2	7.0793	21.1135	7.50767
VPS53	7.06654	7.76201	5.422
SCUBE3	7.06502	46.0965	33.2934
CD320	7.05799	9.87876	5.55705
AVL9	7.05072	4.77937	8.90151
SPHK1	7.03565	14.0705	21.2289
GTPBP1	7.02125	6.55984	3.30037
EXOG	7.01564	1.27374	0.776776
SHE	7.01189	2.36804	6.52742
SIK1	6.99998	3.46011	25.0376
ST3GAL1	6.98276	12.4964	12.7178
F2	6.97123	9.05915	3.81044
SLC35A2	6.97104	12.3418	5.75276
PARM1	6.96866	2.43795	19.2274
HYAL3	6.96705	6.60857	15.8226
MAP3K7CL	6.94623	0.389554	0.067963
KIAA0930	6.94456	12.6633	18.0885
ZHX3	6.94303	11.7763	4.13861
PARP14	6.93645	3.23484	8.22004
ADAMTS10	6.93528	6.60239	12.2376
CYB561A3	6.92819	6.63954	17.1431
NFIB	6.92492	1.04312	3.43714
ST3GAL6	6.9223	4.98067	11.3836
SRSF3	6.91772	5.04978	3.03982
CDC42EP3	6.91712	19.8755	21.3171
REEP1	6.91579	19.1039	3.12933
ARHGAP10	6.90687	4.88756	13.7254
RNF149	6.90475	3.85038	8.69882
TROAP	6.89673	1.9085	1.11827
SLC38A9	6.89372	4.4948	8.3471
SNX29	6.89101	3.33262	6.15471
ZSWIM6	6.8832	9.75147	11.7862
PLXNA1	6.8771	8.32691	2.54707
SPDL1	6.86906	3.41487	2.65857
RNF103	6.86904	8.67495	12.4186
CEP112	6.8633	3.37815	10.3625
TNFRSF19	6.85905	15.3748	4.38676
TTC8	6.85291	4.10258	9.11013
JPH2	6.84118	14.6078	1.17844
CITED2	6.82392	4.57909	21.5058
E2F7	6.81716	5.86826	0.801667
SLC16A3	6.80066	39.0394	27.0865
BDH1	6.7919	13.8642	5.83741
MAP3K3	6.78092	4.455	8.16705
XYLT1	6.77689	7.60531	24.2778
N4BP2	6.77186	4.06297	10.7943
CD82	6.75807	1.77435	10.4756
ZNF484	6.75277	3.50639	7.94789
PAK4	6.74627	14.7739	6.32183
DZIP3	6.72299	2.27475	8.90972
FAM118A	6.721	2.37993	2.18233
METAP1D	6.71959	3.12822	3.32958
SLC30A4	6.7158	9.45795	6.43564
SELENBP1	6.71577	1.8785	8.96895
POLQ	6.70976	1.81497	1.76859
ITGB3	6.70964	3.24452	48.6556
MMS19	6.69843	5.08565	3.21272
SLC35F1	6.69709	1.34587	0.921799
PTPRJ	6.68998	3.18765	26.1395
CDC25C	6.68902	1.86223	1.83684
SLC16A10	6.68569	3.65158	3.14083
VAMP7	6.67999	7.87095	9.55813
NRXN1	6.67643	5.28457	0.271158
GDF11	6.67521	7.10565	4.05368
ATP13A1	6.6711	7.04452	4.21445
EEPD1	6.664	2.28483	3.95568
KIF23	6.65269	4.37267	1.89647
SELE	6.64843	2.87481	0.899726
MELK	6.64421	2.92315	2.50811
MTURN	6.64299	2.99083	15.4265
ABCC9	6.62076	1.63188	2.30432
ENTPD5	6.61482	9.12595	3.00267
LYVE1	6.60085	7.43573	17.0133
MMRN1	6.59041	0.136973	3.66078
DNA2	6.58022	2.50005	2.89301
PLEKHG5	6.56873	1.71092	3.37431
PIAS1	6.56247	4.14715	7.9798
CPA3	6.5494	0.100961	0.121332
WDR86	6.53938	3.38913	23.9167
SDC4	6.52845	3.25685	28.3432
BMP2	6.51689	14.5368	15.9632
GKAP1	6.51167	3.24717	11.1871
RXFP2	6.50088	0.275981	0.059286
ATXN3	6.49883	3.93048	7.94631
ENC1	6.49034	24.8705	6.63182
NCAPD3	6.48687	1.49543	1.40817
MAP3K1	6.46394	2.94699	11.5567
TAOK3	6.46164	3.03564	7.85549
LEF1	6.45794	9.44983	9.86051
TSPAN14	6.44806	8.46245	14.7716
PRND	6.44327	0.424786	11.0132
SLC6A8	6.43873	3.91292	11.107
ZMIZ1	6.43358	1.8813	9.65219
PDK3	6.40183	7.20432	13.6652
ITGA9	6.40014	1.15988	9.23888
SCAPER	6.39554	2.93476	5.53679
FOCAD	6.39456	6.944	3.06472
SPEG	6.39415	4.23544	2.00933
PARD3B	6.39338	1.46467	2.38618
TPCN2	6.3889	3.76843	8.95794
SRC	6.36256	5.61096	15.3542
SOS2	6.36171	4.16275	7.40905
SYNE1	6.36023	2.57392	5.34952
KIF3A	6.35339	9.74853	4.60769
JAG2	6.34162	1.36556	2.06544
KIFC3	6.33431	31.9754	12.7588
TUFT1	6.33336	6.11444	3.22662
KANK1	6.32726	22.3361	69.5291
IQGAP2	6.32096	18.3793	33.9422
SFXN2	6.31327	9.83171	3.33832
TP53INP2	6.30124	13.7377	6.12152
TCP11L2	6.29238	10.8109	25.2237
FAM135A	6.29103	11.3713	6.88623
PGM5	6.27977	0.527894	0.699588
ESCO2	6.27879	1.84075	2.14141
RCAN2	6.27547	0.977258	0.191916
ARHGEF10L	6.26823	10.3446	10.795
BST1	6.2647	0.804547	5.85728
AHCYL2	6.26437	11.2176	9.084
MAOA	6.25425	2.40714	12.2708
PANK1	6.242	10.0656	9.28083
RRP12	6.23764	3.37674	2.11155
SLC7A6	6.20422	6.68819	4.10512
FRMD3	6.19712	1.9793	0.786416
ADAMDEC1	6.19398	0.068321	0.477027
HEY2	6.17062	2.4995	12.1888
PLN	6.15972	0.280715	1.02159
CHST15	6.15091	13.5434	21.407
EXO1	6.14355	1.28756	1.427
CYBB	6.13997	1.52849	13.0802
TRDMT1	6.13936	2.04321	2.66079
PI4K2B	6.09214	10.2164	7.41322
OSTM1	6.08559	7.99756	31.6698
NLN	6.06704	4.63458	1.41569
SEC22A	6.06628	8.80256	4.85609
TF	6.06319	15.3819	6.11486
ATP9A	6.0621	2.64055	2.7901
ATP8B4	6.06063	0.513349	1.35677
ITPR2	6.05971	4.6341	12.5863
RBPMS	6.0525	3.59944	7.88804
TPP1	6.03903	5.37504	16.6205
RIPOR3	6.03799	0.368217	2.23119
TOM1L2	6.02016	4.71963	9.72944
ROBO2	6.0144	11.9678	8.46266
SGK3	5.98186	4.60907	18.755
SQOR	5.9756	1.94844	1.69609
NCS1	5.97384	9.38732	5.0816
ATP6V1D	5.96405	7.61901	13.129
KCNMB1	5.95469	1.42507	0.842947
CPPED1	5.9369	42.0478	23.9544
LRBA	5.93672	3.41396	6.68111
BAZ2B	5.91133	2.83282	7.33549
KDM1B	5.90489	10.6937	6.51095
PPP4R4	5.89911	0.637604	2.68603
MEOX1	5.89625	0.967947	1.50343
SNX25	5.89198	7.94017	8.87997
C2CD2	5.89143	2.45354	2.82236
DSTYK	5.83609	6.47268	11.868
LIN9	5.83126	3.18339	6.86654
RBP4	5.81083	9.71839	17.9923
ZEB1	5.78705	4.90509	9.92124
URB1	5.75145	2.64026	2.66401
FRMD8	5.74549	5.15765	14.9135
BLM	5.74345	2.39787	3.10861
RUSC2	5.73572	8.38074	4.50911
SLC22A3	5.7349	0.373498	0.206857
ZNFX1	5.72985	3.58684	7.40187
ERG	5.72563	8.97734	5.74451
EGFR	5.72418	0.805808	2.60319
PALD1	5.7227	6.09368	11.6788
GPC3	5.70782	0.201071	0.433011
CABIN1	5.7005	4.32022	2.55687
FBXL20	5.69892	4.59641	10.4636
EXOC6	5.68615	2.19408	6.59777
DIXDC1	5.68531	11.5012	18.01
ATP13A2	5.68407	8.93481	5.42454
EPN2	5.67718	2.867	5.75728
BAG3	5.67293	8.34263	4.93601
RNPEP	5.65077	7.49364	2.31599
ASPHD2	5.62376	3.40263	1.51001
KIAA0040	5.62034	5.22088	78.1873
CHRNA3	5.60731	4.28495	1.0202
TNFRSF1B	5.58159	2.41393	15.0058
LRRC1	5.58055	15.1041	24.8151
NEDD9	5.55762	10.5747	10.3912
KIF16B	5.5382	2.34629	2.0749
TRAK1	5.53198	1.11521	4.03047
TRO	5.52519	10.5869	4.58304
MAN1C1	5.50917	0.763583	3.48432
APCDD1L	5.50767	16.5695	0.753945
PPM1H	5.50154	1.59604	10.9327
MASP1	5.49236	0.032766	0.933206
PRIMPOL	5.49204	1.82029	2.95904
CALCOCO1	5.47504	5.82587	14.9537
LPAR4	5.46933	11.7493	77.7417
MCUR1	5.45476	21.7822	7.1654
PAFAH2	5.44113	5.44586	23.4213
GRK3	5.42631	6.1175	16.7267
BCAR3	5.42219	4.67533	13.3901
RYR3	5.42005	3.7713	1.13546
ERMP1	5.41186	5.92101	9.2487
TGIF1	5.40791	13.2244	19.015
PTX3	5.40769	77.7479	21.4586
ARSK	5.39093	2.80037	7.20546
CA11	5.39003	0.789091	1.67928
PIK3IP1	5.37947	2.27061	15.0587
DTNA	5.37678	1.74509	0.483796
CEP85L	5.36385	3.37898	12.9988
KIAA2026	5.35408	3.54295	6.92134
ABCA5	5.34021	9.78158	7.8968
BEND6	5.33321	1.09707	0.618882
NUP214	5.33098	2.6976	2.48036
UBXN2B	5.32215	7.05708	3.67634
DNM3	5.32201	1.39031	2.72957
SLC9A7	5.31709	8.55323	10.4735
TMEM59L	5.30505	0.234015	0.229119
PEG10	5.29317	3.46021	1.21599
KIF18A	5.28243	1.90735	2.13768
HACD4	5.27084	2.00646	13.5169
ARHGEF3	5.26221	2.84379	5.41293
DOK6	5.25637	1.79536	0.707385
PEAR1	5.23033	0.900983	2.00226
PTH1R	5.23024	133.447	335.091
CFI	5.20294	3.96638	22.161
MMRN2	5.19442	1.50826	4.70595
USP36	5.18	2.89061	2.11084
SLC12A7	5.17852	1.70491	9.75516
CSPG5	5.16686	4.05926	0.721788
RAPGEF5	5.1575	2.36923	8.91473
CHST12	5.15368	8.4354	4.31924
SLCO2A1	5.14989	0.67108	1.44348
CACNA1H	5.14548	1.39458	1.28572
SETBP1	5.13908	1.10322	1.7993
KDM7A	5.13263	9.99988	17.9314
MFSD2A	5.12323	7.97196	0.568189
ST3GAL5	5.10204	23.8182	22.4889
SP4	5.09905	3.09669	5.83276
EHD3	5.09146	3.857	8.99246
LIFR	5.09079	8.044	56.2869
BARD1	5.08518	0.966485	2.84906
DNMT3L	5.06675	1.55599	3.11096
HOGA1	5.06389	4.55844	2.4726
FRY	5.05987	5.40392	6.49208
CYP7B1	5.04157	1.22294	3.36479
RCAN3	5.03251	7.23005	15.3014
AK4	5.00429	9.63652	7.19956
POLE	5.00124	1.18171	0.948338
SDK2	4.99898	11.4653	11.5831
EFNA5	4.99061	1.72357	1.02104
PRR5L	4.98584	7.93016	5.46893
CHAF1B	4.96126	1.09699	1.58851
EP400	4.9552	2.97908	2.45962
NIPAL2	4.95487	6.93359	7.63881
RASA2	4.95223	3.76058	8.90935
SCARF1	4.9495	2.50442	8.24857
ORC1	4.94115	1.1559	0.908141
TMEM26	4.93946	0.948186	1.19024
AMMECR1	4.93669	7.74023	4.81142
LARP1B	4.93569	5.88476	3.8182
RAD18	4.9347	2.14486	2.52085
KHDRBS3	4.93285	4.02583	2.45204
POLE2	4.92807	1.44045	1.32664
LHPP	4.92556	2.1279	1.23194
HLCS	4.924	7.83965	4.47275
GNB1L	4.92087	7.5045	5.01319
USP6NL	4.90569	6.26461	4.12489
TBCEL	4.90366	2.74279	5.75142
TNFRSF21	4.89371	1.63225	12.4745
AKAP12	4.89113	0.511877	0.158603
MAP3K20	4.88981	1.98413	3.13351
RDH13	4.88793	1.73174	6.62793
ANGPTL1	4.88015	1.3853	0.461453
RNF150	4.88002	1.1577	1.03975
CLEC7A	4.87242	1.12302	25.4031
KCNH2	4.8626	17.6815	1.45343
MICAL3	4.85284	6.42493	8.29866
MGMT	4.84411	1.61136	6.74637
DPYS	4.83947	5.06193	2.68094
GNPNAT1	4.83809	7.94337	4.03715
TET1	4.8362	1.51683	2.89327
CYP39A1	4.83594	33.5104	11.904
CCDC82	4.82047	1.7635	5.96625
SGMS2	4.81341	105.32	109.999
VLDLR	4.81181	2.75204	5.90664
AGL	4.80716	4.40386	8.22264
IL10RA	4.79807	1.31643	9.39275
LDOC1	4.79582	4.41767	1.67566
DENND1B	4.79457	4.52136	15.8945
ARHGEF26	4.79446	0.801923	0.649396
INSR	4.79349	5.776	19.5661
XXYLT1	4.79095	2.55055	5.4271
CPEB4	4.77485	3.44536	10.2902
GABRA2	4.76806	2.09412	0.476557
PLCXD2	4.76612	5.11672	0.981399
ATAD5	4.76385	1.4519	1.74708
CC2D2A	4.76076	2.55294	2.29248
PGM2L1	4.75826	1.92076	4.96809
PNPLA6	4.74711	3.35057	7.05483
BOC	4.73769	1.1381	0.998313
SLC45A3	4.73584	0.161978	0.856939
ACADL	4.72685	8.09443	3.8702
PRLR	4.72495	0.122743	0.120377
SLC6A9	4.70817	15.3267	5.34096
ITIH5	4.69723	0.299142	1.30238
BCL9	4.69581	2.00627	1.59306
OFD1	4.69023	2.6081	4.66461
CPNE5	4.68368	3.22072	1.55976
MTCL1	4.68188	6.85315	5.62301
DRAM1	4.68117	0.739849	2.32025
PLEKHH2	4.67846	1.73499	5.94551
GABRE	4.67686	2.21372	0.97456
LPIN1	4.66013	5.05563	3.30914
FOXO3	4.65948	4.91682	9.1651
ANGPTL5	4.65685	0.24007	0.275465
TRAF3IP3	4.64633	2.45995	9.97104
NCKAP1L	4.62798	1.28262	23.6381
CUX1	4.61927	8.90639	8.91917
JADE1	4.61515	1.77616	6.3534
C2CD3	4.60934	2.44505	1.90844
EZH1	4.59896	1.99118	5.47189
HK2	4.59823	8.87724	1.78653
CENPP	4.59537	2.3481	1.54201
HSPA4L	4.59187	9.36333	4.60832
L3HYPDH	4.57118	7.15615	2.10252
KLHL8	4.56459	1.87022	8.79292
TTYH2	4.56089	2.07615	10.425
COG5	4.55701	3.89206	2.66145
PMF1	4.54672	1.26432	2.85229
RPIA	4.54651	1.76361	6.43961
TACR3	4.54286	0	0.0166747
KAZN	4.53419	1.10162	1.79371
PCNT	4.53277	1.49809	1.72371
SLC10A7	4.52907	4.68986	3.11206
DDB2	4.5214	2.09871	5.35259
SIK2	4.51297	2.37216	4.94011
ZFYVE1	4.51221	3.64782	6.66597
KIAA1328	4.4764	5.37891	3.99437
SH3GL2	4.4567	0.544503	0.0990087
APCDD1	4.43269	21.9836	8.00904
PKIB	4.43008	2.72874	9.97329
FBXO17	4.42903	4.14015	1.94555
KSR1	4.42092	0.915792	1.44264
KCNAB2	4.41991	1.23987	2.11033
SLC38A6	4.41207	2.83202	7.38976
KALRN	4.40447	0.792371	1.66675
ARHGAP17	4.39186	1.52317	2.71113
RHOBTB1	4.37883	7.98744	6.11386
[truncated: 985 more rows]

## Sheet: bta-miR-140 targets
mirnaid	refseqid	genesymbol	duplex	start	end	bindingp	energy	seed	accessibility	au	phylopstem	phylopflank	me	number_of_pairings	binding_region_length	longest_consecutive_pairings	position	validated	TargetScan	miRDB
bta-miR-140	NM_001001161	USF1	...((((((((((..((.(.((&)).)))..)).)))))))).	1359	1379	1	-20.4	1	3.11467e-06	0.441	0	0	-8.10683	15	20	8	3UTR		0	0
bta-miR-140	NM_001001440	ANXA4	.((((((((((.(((.......&))).)))))))))).	1679	1694	1	-17.8	1	0.00934519	0.676	0	0	-7.37318	13	15	10	3UTR		0	0
bta-miR-140	NM_001003658	EIF5A	.((((((.(((((..((((...&))))...))))))))))).	881	900	1	-20.2	1	0.0212911	0.588	0	0	-7.69925	15	19	11	3UTR		0	0
bta-miR-140	NM_001007816	FADD	...(((((((..(((.(((((.&))))))))))))))).	801	817	1	-18.7	1	0.020464	0.279	0	0	-12.9192	15	16	15	3UTR		0	0
bta-miR-140	NM_001012282	GPAM	..((.((((..((((((.((((&))))))))))..))))...)).	5656	5678	1	-19.4	1	0.00211737	0.632	0	0	-13.1433	16	22	10	3UTR		0	0
bta-miR-140	NM_001013586	MCM3	..((((((.(((((((((((((&.)))).))))))))).))).))).	2841	2888	1	-23	1	0.000363377	0.485	0	0	-6.01339	19	24	9	3UTR		0	0
bta-miR-140	NM_001013589	TPI1	..((((.((((((.(((((...&))))))))))))))).	1053	1069	1	-20.4	1	0.00144176	0.397	0	0	-7.35753	15	16	15	3UTR		0	0
bta-miR-140	NM_001014865	DRG2	...((((((((((..((..((.&))..)).)))))))))).	1569	1587	1	-22.1	1	0.00014728	0.441	0	0	-8.10683	14	18	10	3UTR		0	0
bta-miR-140	NM_001014866	SLC26A11	...((((((((...((((((((&)))))))))))))))).	2519	2536	1	-25.2	1	0.000249959	0.529	0	0	-12.0073	16	17	16	3UTR		0	0
bta-miR-140	NM_001014868	HABP2	..(((((((((....((.....&))....))))))))).	1808	1824	1	-21.2	1	2.7999e-07	0.324	0	0	-11.1852	11	16	9	3UTR		0	0
bta-miR-140	NM_001014870	TMEM106A	..((((.((((...((((((((&)))))))))))).)).)).	989	1008	1	-22.2	1	3.39629e-06	0.515	0	0	-11.9935	16	19	12	3UTR		0	0
bta-miR-140	NM_001014874	MTG2	..((((((((((.((((((...&.))))).).)))))))))).	1673	1713	1	-24.9	1	9.93736e-05	0.426	0	0	-6.24613	16	20	10	3UTR		0	0
bta-miR-140	NM_001014876	RSL1D1	.....((((((((((((.(((.&.)))))))))).))))).	1507	1550	1	-19.9	1	0.000141601	0.529	0	0	-13.6656	15	18	10	3UTR		0	0
bta-miR-140	NM_001014892	CDIP1	..((((((((.((.((((((((&.)).)))))).))))))).))).	1198	1223	1	-23.1	1	1.00166e-05	0.456	0	0	-8.63862	18	23	7	3UTR		0	0
bta-miR-140	NM_001014892	CDIP1	..((.(((..(((..((((((.&))))))..)))..))))).	1872	1891	1	-21.2	1	0.000758188	0.324	0	0	-12.9672	14	19	6	3UTR		0	0
bta-miR-140	NM_001014942	RARA	...(((((((((((((((((..&)))).))).))..)))))))).	2780	2802	1	-22	1	0.000575434	0.368	0	0	-6.51454	17	22	8	3UTR		0	0
bta-miR-140	NM_001014942	RARA	..((.((((((.((.((((...&)))).)))))))))).	2723	2739	1	-21.6	1	6.89684e-05	0.324	0	0	-13.1583	14	16	10	3UTR		0	0
bta-miR-140	NM_001014963	MAPK1IP1L	(((((..((((((((((((...&.)).)))))))))).))))).	3954	3986	1	-22.4	1	7.32245e-05	0.618	0	0	-7.38222	17	21	10	3UTR		0	0
bta-miR-140	NM_001014963	MAPK1IP1L	..((.((((((((.((.(((((&.))))).)).)))))))))).	2777	2811	1	-20.4	1	6.17431e-05	0.588	0	0	-9.93288	17	21	10	3UTR		0	0
bta-miR-140	NM_001014964	ARAF	.....(((((((((...(((((&))))).))))))))).	1997	2013	1	-19.7	1	0.0128236	0.426	0	0	-14.6341	14	16	9	3UTR		0	0
bta-miR-140	NM_001015534	GALNT6	..((((((((..((.(((.((.&)).))).))...)))))))).	2249	2270	1	-24.2	1	4.18366e-05	0.456	0	0	-11.864	15	21	8	3UTR		0	0
bta-miR-140	NM_001015549	ABHD2	..((.(((((....(((((...&)))))...))))))).	1622	1638	1	-20.3	1	7.24531e-06	0.471	0	0	-17.3936	12	16	7	3UTR		0	0
bta-miR-140	NM_001015554	TTC4	...(((((.(((((((((....&.)))))))))..))))).	1500	1547	1	-20.9	1	3.56398e-06	0.485	0	0	-7.57093	14	18	9	3UTR		0	0
bta-miR-140	NM_001015561	RPS26	...((((((((((.((((((((&))))))))...)))))))))).	781	803	1	-25.1	1	0.00389609	0.5	0	0	-7.37138	18	22	10	3UTR		0	0
bta-miR-140	NM_001015582	BRF2	..(((((((((.(((((((((.&)))))...))))....))))))))).	1725	1751	1	-24.8	1	1.43643e-07	0.456	0	0	-8.3038	18	26	9	3UTR		0	0
bta-miR-140	NM_001015583	DDA1	...((((((((((..((.(((.&)))))..)))))))))).	872	890	1	-20.3	1	0.00010113	0.441	0	0	-8.10683	15	18	10	3UTR		0	0
bta-miR-140	NM_001015583	DDA1	...((((((((((.........&)))))))))).	477	488	1	-16	1	0.0280445	0.324	0	0	-8.33988	10	11	10	3UTR		0	0
bta-miR-140	NM_001015594	ARMC1	((((((.((((((((...(((.&)))....))))))))......)))))).	1221	1249	1	-19.5	1	0.000161181	0.529	0	0	-5.71431	17	28	8	3UTR		0	0
bta-miR-140	NM_001015608	CLIC1	((((.((((((...........&)))))))))).	946	957	1	-15.7	1	9.56729e-08	0.426	0	0	-14.5179	10	11	10	3UTR		0	0
bta-miR-140	NM_001015649	DNAJC18	..((((.(((((((.(((((((&))))))).)))...)))).)))).	2018	2042	1	-23.9	1	7.54563e-07	0.426	0	0	-7.23614	18	24	7	3UTR		0	0
bta-miR-140	NM_001015652	INTS14	..((((...((((((((.((((&))))....))))))))...)))).	2055	2079	1	-22.9	1	1.03378e-06	0.485	0	0	-9.87071	16	24	8	3UTR		0	0
bta-miR-140	NM_001015670	AP5M1	..((((((((.(((..(((((.&.)).)))..))))))))))).	2001	2044	1	-21.2	1	0.000125861	0.471	0	0	-8.75027	16	21	11	3UTR		0	0
bta-miR-140	NM_001015677	FAM118B	..((((((((((.((.......&)).)))))))))).	1690	1704	1	-21	1	0.000897583	0.603	0	0	-6.47918	12	14	10	3UTR		0	0
bta-miR-140	NM_001017936	RAB25	.(((((((((((((........&.)))))))))).))).	910	938	1	-21.2	1	0.000144406	0.368	0	0	-4.76182	13	16	10	3UTR		0	0
bta-miR-140	NM_001017947	PDLIM7	((((((((((((((........&.)))))))))))))).	1101	1131	1	-23.7	1	0.00385905	0.456	0	0	-4.90607	14	16	14	3UTR		0	0
bta-miR-140	NM_001024477	TROAP	..((.((((((((...((.((.&))))..)))))))))).	1511	1528	1	-18.4	1	1.0297e-05	0.397	0	0	-10.9014	14	17	10	3UTR		0	0
bta-miR-140	NM_001024485	POMGNT1	((((.((((((((.(((.(((.&))).))).))))))))..)))).	2603	2626	1	-26.4	1	3.03305e-07	0.471	0	0	-8.91345	18	23	8	3UTR		0	0
bta-miR-140	NM_001024551	HDC	...((((((.(.((((((((((&))))))))))).)))))).	2246	2265	1	-22.5	1	0.000595382	0.544	0	0	-11.1038	17	19	11	3UTR		0	0
bta-miR-140	NM_001024561	TMEM268	..((((((((((((.((.((((&))))...))..))))))))))).).	1608	1633	1	-22.7	1	5.327e-06	0.471	0	0	-5.69245	18	25	11	3UTR		0	0
bta-miR-140	NM_001024566	SCAMP4	((((((((((((....((.(((&))))).....)))))))))))).	1868	1891	1	-23.9	1	7.49424e-05	0.397	0	0	-7.05204	17	23	12	3UTR		0	0
bta-miR-140	NM_001025207	TNFSF8	..((((((((((..........&)))))))))).	1561	1572	1	-17	1	0.00127512	0.529	0	0	-8.07147	10	11	10	3UTR		0	0
bta-miR-140	NM_001031768	TMEM229B	.((.(((((((((((((((((.&.)))).)..)))))))))))).)).	2856	2905	1	-23.7	1	0.00327321	0.456	0	0	-6.82535	19	25	12	3UTR		0	0
bta-miR-140	NM_001032294	CARF	.(((((((((.(((.((((...&.)))).))))))).))))).	2444	2470	1	-21	1	0.000528704	0.574	0	0	-7.35355	16	20	7	3UTR		0	0
bta-miR-140	NM_001034057	CISD1	(((((((((((....(((((..&))))).))).)))))))).	584	603	1	-20	1	6.50585e-05	0.588	0	0	-10.1658	16	19	8	3UTR		0	0
bta-miR-140	NM_001034216	PIGS	....(((((((((((..((((.&))))..))))))))))).	2001	2019	1	-19.7	1	0.000871868	0.382	0	0	-9.77961	15	18	11	3UTR		0	0
bta-miR-140	NM_001034258	OCIAD2	(((((..(((((((..((((((&.)))))))))))))....))))).	1070	1115	1	-22.4	1	0.00421464	0.559	0	0	-8.35072	18	24	13	3UTR		0	0
bta-miR-140	NM_001034283	MVB12A	...((((((((.(((((..((.&))))))))))))))).	1081	1097	1	-23	1	5.07832e-05	0.353	0	0	-9.86134	15	16	15	3UTR		0	0
bta-miR-140	NM_001034289	DEGS1	(((((((((((((.........&))))).)))))))).	1263	1278	1	-18.4	1	0.000212501	0.603	0	0	-5.76291	13	15	8	3UTR		0	0
bta-miR-140	NM_001034303	CNEP1R1	((((((((.(((((((((....&.))).)))))).)))))))).	1270	1304	1	-22.4	1	0.00750382	0.632	0	0	-4.99396	17	21	8	3UTR		0	0
bta-miR-140	NM_001034374	MAPRE2	..(((((((((((..((((...&))))....))))))))))).	2744	2764	1	-20	1	4.49604e-05	0.441	0	0	-6.54929	15	20	11	3UTR		0	0
bta-miR-140	NM_001034378	ANKRD1	((((((((((.((.........&)))))))).)))).	1321	1335	1	-16.1	1	0.00036145	0.574	0	0	-8.58769	12	14	8	3UTR		0	0
bta-miR-140	NM_001034480	TIMM8A	...((((((((((.........&.)))))))))).	1032	1049	1	-16.6	1	1.49487e-05	0.632	0	0	-8.33988	10	12	10	3UTR		0	0
bta-miR-140	NM_001034577	TASP1	(((((((((((....((((...&))))))))))))))).	1844	1860	1	-22.6	1	0.00187558	0.632	0	0	-10.1658	15	16	15	3UTR		0	0
bta-miR-140	NM_001034582	WARS2	.((((((((((((((.......&.)))))))))))))).	1112	1149	1	-20.3	1	0.0018173	0.588	0	0	-4.02637	14	16	14	3UTR		0	0
bta-miR-140	NM_001034718	GLE1	...(((((((((((((((((((&.)))))).)))).))))))))).	2247	2276	1	-21.2	1	0.0112461	0.559	0	0	-6.51454	19	23	9	3UTR		0	0
bta-miR-140	NM_001034780	ADAT2	.(((.(.(((.((((.(((((.&)))))))))))))))).	1009	1026	1	-19.6	1	0.000188704	0.368	0	0	-12.5139	16	17	16	3UTR		0	0
bta-miR-140	NM_001034811	AP5S1	..(((((((((((..(((.((.&.)))))..))))))))))).	1036	1078	1	-26.5	1	1.83005e-05	0.426	0	0	-6.54929	16	20	11	3UTR		0	0
bta-miR-140	NM_001035033	OMA1	(((((((((((((.........&))))))))))))).	1969	1983	1	-19.8	1	0.000149313	0.662	0	0	-5.76291	13	14	13	3UTR		0	0
bta-miR-140	NM_001035040	RAB19	..((((((((((.(........&).)))))))))).	1494	1507	1	-19.9	1	0.000653743	0.5	0	0	-7.21463	11	13	10	3UTR		0	0
bta-miR-140	NM_001035051	CHMP3	.(((.(((((..(((((.....&)))))...)))))))).	3116	3133	1	-19.2	1	3.19868e-05	0.441	0	0	-14.0839	13	17	8	3UTR		0	0
bta-miR-140	NM_001035055	CLDN11	.......(((((((((((.(((&)))..))))))))))).	1042	1059	1	-20.1	0	0.0339197	0.559	0	0	-17.1102	14	17	11	3UTR		0	0
bta-miR-140	NM_001035069	COG6	.....(((((((((..((((((&))))))))))))))).	2557	2573	1	-22.7	1	0.00133259	0.544	0	0	-14.6341	15	16	15	3UTR		0	0
bta-miR-140	NM_001035089	PCYT2	..((.(((((((((........&.))))))))))).	1696	1724	1	-19.6	1	1.76174e-08	0.279	0	0	-10.0445	11	13	11	3UTR		0	0
bta-miR-140	NM_001035090	OXNAD1	..(((..(((((((.((((((.&))))))..)))))))...))).	1094	1116	1	-22.9	1	0.00178802	0.574	0	0	-9.1371	16	22	7	3UTR		0	0
bta-miR-140	NM_001035091	WDYHV1	...((((((((((..((((((.&))))))....)))))))))).	977	998	1	-21.6	1	0.00167696	0.441	0	0	-8.10683	16	21	10	3UTR		0	0
bta-miR-140	NM_001035112	CDC42SE1	...((((((((((..((.....&))..)))))))))).	1688	1703	1	-20.1	1	1.93816e-05	0.456	0	0	-8.10683	12	15	10	3UTR		0	0
bta-miR-140	NM_001035272	SRSF6	...((((((((((.........&)))))))))).	3312	3323	1	-19.2	1	0.0122423	0.485	0	0	-8.33988	10	11	10	3UTR		0	0
bta-miR-140	NM_001035291	COMMD7	..(((((((((((((((..(((&.))).))))))))))...))))).	1159	1208	1	-22	1	6.13111e-06	0.544	0	0	-4.957	18	24	10	3UTR		0	0
bta-miR-140	NM_001035301	PDGFRL	.((((((((((((..((..((.&))..))..)))))))))).)).	1340	1362	1	-21	1	0.0154894	0.441	0	0	-5.38561	16	22	10	3UTR		0	0
bta-miR-140	NM_001035304	NDRG2	.......(((.((.((((((((&))))))))..)).))).	1528	1545	1	-19.9	0	0.000478666	0.456	0	0	-20.7919	13	17	8	3UTR		0	0
bta-miR-140	NM_001035382	USH1C	.((((((((((...........&)))))))))).	1931	1942	1	-19.2	1	7.36029e-06	0.368	0	0	-10.2546	10	11	10	3UTR		0	0
bta-miR-140	NM_001035394	LASP1	..(((((((((.(..(((((..&.)))).)..).))))))))).	1126	1173	1	-20.5	1	0.000258738	0.397	0	0	-9.89609	15	21	9	3UTR		0	0
bta-miR-140	NM_001035437	TMEM14C	((((((((((.((((.......&.)))))))))))))).	613	646	1	-19.1	1	0.00110613	0.618	0	0	-6.9954	14	16	14	3UTR		0	0
bta-miR-140	NM_001035440	SH3BGRL	((((((((((............&.)))))))))).	856	873	1	-16.2	1	0.0886005	0.706	0	0	-13.2236	10	12	10	3UTR		0	0
bta-miR-140	NM_001037319	SLC16A1	.....((((((((((((((.((&)).)))))))).....)))))).	2146	2169	1	-19.8	1	0.0178524	0.676	0	0	-13.6656	16	23	8	3UTR		0	0
bta-miR-140	NM_001037445	DBP	..(((((((((((.........&))))))))))).	1537	1549	1	-22.1	1	0.00113526	0.324	0	0	-6.78234	11	12	11	3UTR		0	0
bta-miR-140	NM_001037482	CIAO1	...(((..(((((((((((((.&))))))))))............))).))).	2459	2489	1	-22.3	1	0.0287924	0.529	0	0	-10.3719	16	30	10	3UTR		0	0
bta-miR-140	NM_001037596	NRM	....(((((((..(((((.((.&)).)))))....))))))).	993	1013	1	-19.8	1	0.00481483	0.471	0	0	-14.1825	14	20	7	3UTR		0	0
bta-miR-140	NM_001037610	GGCT	...((((((((((((.(((...&)))...)))))))))))).	960	979	1	-18.8	1	0.00728647	0.691	0	0	-6.74759	15	19	12	3UTR		0	0
bta-miR-140	NM_001037628	SELPLG	.(((.(((((((((.((.(((.&))).)).)))..))))))))).	1448	1470	1	-22.9	1	3.95279e-06	0.324	0	0	-8.64781	17	22	9	3UTR		0	0
bta-miR-140	NM_001038026	C3H1orf189	.((((((((((...........&.)))))))))).	553	583	1	-16.6	1	2.65458e-05	0.588	0	0	-10.2546	10	12	10	3UTR		0	0
bta-miR-140	NM_001038031	DRC7	.((((((((((((.........&.)))).)))))))).	2681	2705	1	-19.8	1	0.00533224	0.456	0	0	-5.61866	12	15	8	3UTR		0	0
bta-miR-140	NM_001038059	FBXO7	.((((((.((((.(((((....&))))).))))...)))))).	2307	2327	1	-18.9	1	0.00590195	0.529	0	0	-7.39609	15	20	6	3UTR		0	0
bta-miR-140	NM_001038074	EMC8	..(((((((((...........&))))))))).	1061	1071	1	-17.8	1	0.000407692	0.456	0	0	-11.4183	9	10	9	3UTR		0	0
bta-miR-140	NM_001038082	NINJ1	..(((((((((.....(((.((&)).)))))))))))).	973	989	1	-19.3	1	6.49458e-06	0.397	0	0	-11.4183	14	16	12	3UTR		0	0
bta-miR-140	NM_001038084	MED11	....(((((((((..(((((..&.))))).))))))))).	457	505	1	-23	1	0.000461409	0.412	0	0	-11.1389	14	17	9	3UTR		0	0
bta-miR-140	NM_001038101	IFT52	..(((((((..(((........&)))..))))))).	1475	1488	1	-17.3	1	0.000156562	0.529	0	0	-9.99278	10	13	7	3UTR		0	0
bta-miR-140	NM_001038102	PYURF	.(((((((((((((((((.((.&.)).)))))))))))).))........))).	909	961	1	-23.2	1	0.00181674	0.676	0	0	-3.79332	19	31	12	3UTR		0	0
bta-miR-140	NM_001038104	DTD1	(((((((((((.(((.......&)))))))))))))).	1074	1089	1	-21.4	1	0.00079179	0.5	0	0	-7.51743	14	15	14	3UTR		0	0
bta-miR-140	NM_001038108	MRPS27	(((((((((((((((((((((.&))))))............))))))))).))).))).	2078	2114	1	-25.3	1	0.00426261	0.574	0	0	-3.93757	21	36	9	3UTR		0	0
bta-miR-140	NM_001038138	PRELID1	...((.((((((((((.((((.&)))).)))))))))).)).	1133	1152	1	-20	1	0.00475782	0.559	0	0	-8.4155	16	19	10	3UTR		0	0
bta-miR-140	NM_001038181	SHFL	...((((((((((..(((((((&))))))))))))))))).	1009	1027	1	-19.9	1	1.68654e-05	0.632	0	0	-8.10683	17	18	17	3UTR		0	0
bta-miR-140	NM_001038216	TCF23	.((((..((.(((.((((((..&)))))).))).))...)))).	1506	1527	1	-19.8	1	0.0126331	0.544	0	0	-9.33732	15	21	6	3UTR		0	0
bta-miR-140	NM_001039961	TOLLIP	..((((.(((((..(((.(((.&))))))..))))).)))).	1761	1780	1	-22.5	1	2.83726e-05	0.382	0	0	-8.64666	15	19	6	3UTR		0	0
bta-miR-140	NM_001040501	TLR5	..((((((((..(((((.((((&.))))))))))))))))).	2666	2690	1	-22.7	1	2.94496e-05	0.559	0	0	-11.1286	17	19	17	3UTR		0	0
bta-miR-140	NM_001044721	CS	....((((((((((((((....&.)))))))))))))).	1859	1896	1	-22.7	1	0.000358128	0.559	0	0	-9.54656	14	16	14	3UTR		0	0
bta-miR-140	NM_001045886	PBLD	...((((.((((((((((....&)))))))))))))).	1080	1095	1	-21.9	1	0.00356971	0.662	0	0	-8.82818	14	15	14	3UTR		0	0
bta-miR-140	NM_001045898	NPY1R	..((((((((((....(((((.&.))))))))))))))).	2550	2574	1	-23.7	1	0.00392053	0.559	0	0	-8.07147	15	17	15	3UTR		0	0
bta-miR-140	NM_001045911	HNRNPA1	((((((((((((((..(((((.&))))).........))))))))).........))))).	1376	1414	1	-19	1	0.00167012	0.603	0	0	-4.90607	19	38	9	3UTR		0	0
bta-miR-140	NM_001045926	MRPL53	..((((((.(((((((((((((&))))))))........)))))..)))))).	1023	1053	1	-22.9	1	0.000534164	0.588	0	0	-6.01339	19	30	8	3UTR		0	0
bta-miR-140	NM_001045926	MRPL53	......((((((((((((....&)))))))))))).	1236	1249	1	-21.2	0	0.00723782	0.529	0	0	-15.5666	12	13	12	3UTR		0	0
bta-miR-140	NM_001045941	RSAD2	((((((((((((((.(((((..&.)))))..))))))...)))))))).	1249	1296	1	-24	1	0.00163007	0.618	0	0	-4.67302	19	26	8	3UTR		0	0
bta-miR-140	NM_001045980	STT3A	..((.((((((((((((.((((&))))..)))))))))))))).	2317	2338	1	-31.8	1	1.28156e-08	0.456	0	0	-9.07604	18	21	14	3UTR		0	0
bta-miR-140	NM_001045991	ENTPD6	(((((((((((((..(((((((&)))))))...............)))).))))))))).	2632	2669	1	-28.3	1	0.000187713	0.441	0	0	-5.52986	20	37	9	3UTR		0	0
bta-miR-140	NM_001045994	UBLCP1	((((((((((..(((((((...&.))).)))))))))))))).	1709	1740	1	-18.6	1	0.0012448	0.529	0	0	-10.1092	17	20	14	3UTR		0	0
bta-miR-140	NM_001046003	MCTS1	.....(((.(((..((((((((&))))))))))).))).	981	997	1	-16.7	1	0.0371707	0.676	0	0	-16.868	14	16	11	3UTR		0	0
bta-miR-140	NM_001046016	RND1	..(((.(((((((((.......&)))))))))))).	1481	1494	1	-17.6	1	1.04602e-06	0.485	0	0	-7.09101	12	13	12	3UTR		0	0
bta-miR-140	NM_001046147	GATD1	.(((((((((.((..(((.(((&)))))).))))))))))).	997	1016	1	-23.8	1	6.37529e-05	0.309	0	0	-8.21039	17	19	11	3UTR		0	0
bta-miR-140	NM_001046147	GATD1	.....(((((((((.(((.((.&))))).))))))))).	1451	1467	1	-23.2	1	7.14947e-06	0.324	0	0	-14.401	14	16	9	3UTR		0	0
bta-miR-140	NM_001046172	UCHL1	.....(((((..((((((((..&))))))))..))))).	1101	1117	1	-19	1	0.00311572	0.676	0	0	-19.8372	13	16	8	3UTR		0	0
bta-miR-140	NM_001046175	MAP1LC3A	.((((((((.....((((((..&)))))).......)))))))).	890	912	1	-19.6	1	0.000459468	0.5	0	0	-13.3534	14	22	8	3UTR		0	0
bta-miR-140	NM_001046202	TMEM101	..(((((((((..(((((((((&))))))))).))))..))))).	1448	1470	1	-27	1	3.80181e-07	0.412	0	0	-9.59293	18	22	9	3UTR		0	0
bta-miR-140	NM_001046205	C13H20orf27	(((((((((((((..((.....&))..))).)))))))))).	1076	1095	1	-21.5	1	9.02573e-06	0.426	0	0	-5.52986	15	19	10	3UTR		0	0
bta-miR-140	NM_001046252	LITAF	.(((((((((((((.((.....&)).))))))))).)))).	628	646	1	-21.8	1	0.000662351	0.368	0	0	-4.52877	15	18	9	3UTR		0	0
bta-miR-140	NM_001046303	RELL2	(((((.(((((((..((.....&))...)))))))))))).	1567	1585	1	-18.6	1	1.47286e-06	0.353	0	0	-7.43082	14	18	12	3UTR		0	0
bta-miR-140	NM_001046332	CDC42	((((.((((((.(((((.(((.&)))))))).))))))..).))).	988	1011	1	-22	1	0.000225395	0.559	0	0	-11.4034	18	23	8	3UTR		0	0
bta-miR-140	NM_001046364	BUD31	..((((((((.((.((((....&)))))))))))))).	647	662	1	-19.8	1	0.000239505	0.456	0	0	-8.63862	14	15	14	3UTR		0	0
bta-miR-140	NM_001046366	FAM53C	((((.((((((..((((((...&.)))))).)))))))))).	3715	3739	1	-25	1	0.00128456	0.471	0	0	-12.6925	16	19	10	3UTR		0	0
bta-miR-140	NM_001046444	CDC42EP3	....((((((((..((((.((.&)))))).)))))))).	1439	1455	1	-20.2	1	0.0100918	0.691	0	0	-11.6925	14	16	8	3UTR		0	0
bta-miR-140	NM_001046470	TMEM109	..(((((((((((.........&.))))))))))).	1428	1468	1	-22.1	1	0.000154115	0.5	0	0	-6.78234	11	13	11	3UTR		0	0
bta-miR-140	NM_001046502	SLC22A5	..((((((((((((..((((((&))))))))))))))....)))).	1961	1984	1	-23.1	1	0.000315216	0.529	0	0	-5.9255	18	23	14	3UTR		0	0
bta-miR-140	NM_001046506	SYNPR	..(((.((((((((((((((((&))))))).))))))))).))).	1701	1723	1	-22.1	1	0.00109288	0.544	0	0	-6.85796	19	22	9	3UTR		0	0
bta-miR-140	NM_001046538	RAB15	..(((((((((((.........&))))))))))).	2066	2078	1	-22.1	1	5.13319e-06	0.397	0	0	-6.78234	11	12	11	3UTR		0	0
bta-miR-140	NM_001046538	RAB15	..(((((((.((((.(((.((.&))..))).)))).))))))).	2716	2737	1	-22.1	1	3.33683e-06	0.426	0	0	-6.93496	16	21	7	3UTR		0	0
bta-miR-140	NM_001046547	HMGN4	..((((((((((((((((((((&))))))))))...........)))))).)))).	2238	2271	1	-21.6	1	0.01287	0.603	0	0	-4.957	20	33	10	3UTR		0	0
bta-miR-140	NM_001046563	MRPL48	((((.((((((...........&)))))))))).	918	929	1	-15.5	1	0.000111352	0.544	0	0	-14.5179	10	11	10	3UTR		0	0
bta-miR-140	NM_001046566	NFU1	..(((((((((....(((((((&)))))))))))))....))).	777	798	1	-20.5	1	0.000291473	0.647	0	0	-11.1852	16	21	13	3UTR		0	0
bta-miR-140	NM_001046604	CCNDBP1	..((((((...((..(((((((&.)))))))..))...)))))).	2247	2276	1	-20.8	1	1.5224e-06	0.544	0	0	-11.673	15	22	7	3UTR		0	0
bta-miR-140	NM_001046610	RBMXL2	..((...((((((.((((((((&))))))))..))))))..)).	1384	1405	1	-22.1	1	0.00141743	0.588	0	0	-13.3775	16	21	8	3UTR		0	0
bta-miR-140	NM_001046612	COPS7B	(((((.((((....(((((((.&.))))))))))).))))).	1743	1781	1	-21.5	1	0.00915162	0.5	0	0	-14.1561	16	19	11	3UTR		0	0
bta-miR-140	NM_001075126	COL6A2	.(((((((((((((........&)))))).))))))).	2985	3000	1	-21	1	0.000317504	0.397	0	0	-4.76182	13	15	7	3UTR		0	0
bta-miR-140	NM_001075133	PGRMC1	....((.(((((((((((....&))))))))))).)).	1843	1858	1	-18	1	0.0282662	0.809	0	0	-11.0902	13	15	11	3UTR		0	0
bta-miR-140	NM_001075138	RTN4	...((((((((((.........&)))))))))).	1009	1020	1	-18.7	1	0.0163635	0.588	0	0	-8.33988	10	11	10	3UTR		0	0
bta-miR-140	NM_001075170	MAK16	(((((.((((.((((((((.((&.)).))))))))))))))))).	1627	1675	1	-23.9	1	3.78161e-05	0.588	0	0	-8.66331	19	22	17	3UTR		0	0
bta-miR-140	NM_001075186	APBB1	..((((((((((((........&)))))))))))).	2575	2588	1	-21.2	1	6.47173e-05	0.471	0	0	-5.9255	12	13	12	3UTR		0	0
bta-miR-140	NM_001075196	ABHD6	((((.((((((.....(((((.&))))))))))))))).	1800	1816	1	-19.2	1	3.73893e-05	0.426	0	0	-14.5179	15	16	15	3UTR		0	0
bta-miR-140	NM_001075278	ZDHHC3	...(((.((((((..(((((.(&).))))).))))))))).	2226	2244	1	-22.3	1	1.1929e-05	0.412	0	0	-9.65052	15	18	9	3UTR		0	0
bta-miR-140	NM_001075308	DUSP14	....(((.(((((((((((((.&))))..))))))))).))).	1131	1151	1	-21	1	0.0195191	0.559	0	0	-11.8602	16	20	9	3UTR		0	0
bta-miR-140	NM_001075357	WSB2	.(((((((((((((((((.((.&.)).))))))))))))).)))).	1669	1719	1	-27	1	6.19536e-07	0.426	0	0	-3.79332	19	23	13	3UTR		0	0
bta-miR-140	NM_001075368	VMP1	..(((((((((((((((.....&.)))))))))))...)))).	1335	1382	1	-23.2	1	3.05867e-05	0.574	0	0	-4.957	15	20	11	3UTR		0	0
bta-miR-140	NM_001075413	PSKH1	..(((.(((((....((((((.&))))))....)))))))).	2088	2107	1	-22.9	1	3.54913e-07	0.368	0	0	-13.0862	14	19	8	3UTR		0	0
bta-miR-140	NM_001075436	HP1BP3	..((((((((..((........&))..)))))))).	2949	2962	1	-18.3	1	0.0508188	0.706	0	0	-12.0971	10	13	8	3UTR		0	0
bta-miR-140	NM_001075446	BID	.(((((((((.((..(((....&)))..))))))))))).	1083	1100	1	-20.2	1	1.21362e-06	0.456	0	0	-8.21039	14	17	11	3UTR		0	0
bta-miR-140	NM_001075456	PEA15	((((...((((((.((((((((&)))))))))))..........)))...)))).	1486	1518	1	-21.6	1	0.00177971	0.456	0	0	-12.3581	18	32	11	3UTR		0	0
bta-miR-140	NM_001075477	USB1	(((((((((.((((((...(((&)))..))))))..))))))))).	1084	1107	1	-21.6	1	8.28559e-05	0.559	0	0	-5.18008	18	23	9	3UTR		0	0
bta-miR-140	NM_001075516	CLDN18	((((((((((..((((((.((.&)).)))))).)))))))))).	1035	1056	1	-27.8	1	0.00100896	0.471	0	0	-10.1092	18	21	10	3UTR		0	0
bta-miR-140	NM_001075535	TBL2	..((((.(((.(((((((.(((&.))).))))))).)))..)))).	1415	1452	1	-24.9	1	0.000211488	0.471	0	0	-9.32546	17	23	7	3UTR		0	0
bta-miR-140	NM_001075560	NUDT16	((((.((((((((..(((((..&.))))))))))))))))).	823	857	1	-22.2	1	2.39618e-05	0.574	0	0	-9.6489	17	19	17	3UTR		0	0
bta-miR-140	NM_001075598	DDHD2	..((...(((((((.((((...&.)))).)))))))...)).	3396	3440	1	-22.2	1	1.54379e-05	0.397	0	0	-13.2561	13	19	7	3UTR		0	0
bta-miR-140	NM_001075616	MTHFS	(((..(((((((((((((.(((&))).)))))))))))))..))).	1153	1176	1	-23.7	1	0.000123233	0.529	0	0	-11.0886	19	23	13	3UTR		0	0
bta-miR-140	NM_001075637	HMG20A	.(((((..((((((((((((((&))))))))))).))).))))).	1549	1571	1	-23	1	0.00110763	0.618	0	0	-7.65065	19	22	11	3UTR		0	0
bta-miR-140	NM_001075645	PDCL3	((((..((((.....((((((.&)))))))))))))).	785	800	1	-18.8	1	0.000395402	0.426	0	0	-19.0106	14	15	14	3UTR		0	0
bta-miR-140	NM_001075720	RNF7	(((((((((((((.........&))))).)))))))).	566	581	1	-20.8	1	7.89993e-05	0.618	0	0	-5.76291	13	15	8	3UTR		0	0
bta-miR-140	NM_001075728	TMEM253	..(((((((((...........&))))))))).	1126	1136	1	-18.1	1	4.90935e-06	0.441	0	0	-11.4183	9	10	9	3UTR		0	0
bta-miR-140	NM_001075744	ASB5	((((((((...((..(((((((&.)))))))..))...)))))))).	1972	2002	1	-24.1	1	0.00202312	0.559	0	0	-10.6535	17	24	8	3UTR		0	0
bta-miR-140	NM_001075744	ASB5	..((((((((..(((((.....&.))))).)))))))).	2056	2084	1	-19.1	1	7.33877e-05	0.632	0	0	-11.1286	13	16	8	3UTR		0	0
bta-miR-140	NM_001075770	P4HA1	..(((((((((((..(((((((&))))))).......))).)))))))).	1838	1865	1	-19.8	1	0.000586262	0.676	0	0	-6.54929	18	27	8	3UTR		0	0
bta-miR-140	NM_001075781	CFAP410	...((((((((.(..(((((((&)))))))..))))))))).	1332	1351	1	-21.9	1	7.3032e-06	0.368	0	0	-11.4536	16	19	9	3UTR		0	0
bta-miR-140	NM_001075793	TTLL2	..((.((((((((((((((...&.)))))))))..................))))))).	1912	1967	1	-22.2	1	0.000545165	0.529	0	0	-9.07604	16	36	9	3UTR		0	0
bta-miR-140	NM_001075795	EIF4E2	...(((((((((((((((((.(&.).)))).)).))))))))))).	3157	3201	1	-22.8	1	0.000870391	0.5	0	0	-6.51454	18	23	11	3UTR		0	0
bta-miR-140	NM_001075811	TFE3	(((((((((((((...((.(((&))).))...)))))))))...)))).	1832	1858	1	-21.5	1	0.00025044	0.426	0	0	-5.76291	18	26	9	3UTR		0	0
bta-miR-140	NM_001075842	WDFY2	...((((...((((((((((((&)))))))))))))))).	2115	2132	1	-21.2	1	0.0027017	0.647	0	0	-11.1271	16	17	16	3UTR		0	0
bta-miR-140	NM_001075876	CAMKV	(((..(((((((((.((((((.&.)))))).)))))))))..))).	2801	2845	1	-26.7	1	0.00687442	0.412	0	0	-11.8241	18	23	9	3UTR		0	0
bta-miR-140	NM_001075896	PDGFRB	..(((.(((((((((((.((((&))))...)).)))))))))))).	3825	3848	1	-24.1	1	3.51319e-05	0.368	0	0	-6.85796	18	23	12	3UTR		0	0
bta-miR-140	NM_001075927	C20H5orf22	.(((.(((((..(((((.....&)))))...)))))))).	1008	1025	1	-19.2	1	2.77553e-05	0.412	0	0	-14.0839	13	17	8	3UTR		0	0
bta-miR-140	NM_001075936	SPOP	(((.((((((((((((((((((&)))))))...))))))))))).))).	1474	1500	1	-23.8	1	0.00171496	0.426	0	0	-6.9696	21	26	11	3UTR		0	0
bta-miR-140	NM_001075978	D2HGDH	..(((((((((((..((((((.&))))))....))))))))))).	2182	2204	1	-31	1	3.55434e-06	0.324	0	0	-6.54929	17	22	11	3UTR		0	0
bta-miR-140	NM_001076006	TSNAX	((((((((((............&)))))))))).	2075	2086	1	-18.2	1	0.00438265	0.559	0	0	-13.2236	10	11	10	3UTR		0	0
bta-miR-140	NM_001076068	SLC9A9	..(((((((.((((.(((((..&.))))).)).)).))))))).	3017	3048	1	-25.6	1	6.08825e-06	0.441	0	0	-6.93496	16	21	7	3UTR		0	0
bta-miR-140	NM_001076128	MACIR	..((((((((((((........&.)))))))))))).	2564	2611	1	-21.1	1	0.0577908	0.75	0	0	-5.9255	12	14	12	3UTR		0	0
bta-miR-140	NM_001076136	GINS3	.(((((((((.(((....(((.&))).....))).))))))))).	1200	1222	1	-18	1	0.00105182	0.5	0	0	-7.5866	15	22	9	3UTR		0	0
bta-miR-140	NM_001076164	PPP1R3C	..((((((((.((.........&)).)))))))).	1766	1778	1	-17.4	1	5.30757e-05	0.5	0	0	-9.60711	10	12	8	3UTR		0	0
bta-miR-140	NM_001076173	SPRYD4	.(((((((((((((....((((&))))))))))).)))))).	1604	1623	1	-22	1	0.00406238	0.588	0	0	-4.76182	17	19	11	3UTR		0	0
bta-miR-140	NM_001076224	EXTL2	(((.(((((.(..(((((((((&))))))))).).))))).))).	1940	1962	1	-20.3	1	0.000816761	0.588	0	0	-12.848	18	22	9	3UTR		0	0
bta-miR-140	NM_001076229	RAB30	(((((((((((((.((...((.&))..)).))).)))))))))).	1234	1256	1	-19.1	1	9.44349e-05	0.5	0	0	-4.79441	17	22	10	3UTR		0	0
bta-miR-140	NM_001076281	UBAC1	...(((((((.(((.((((((.&))).)))..)))))))))).	1491	1511	1	-21.4	1	0.000548574	0.324	0	0	-10.0748	16	20	10	3UTR		0	0
bta-miR-140	NM_001076291	BAG1	..((((((((((((((......&.)))))).)))))))).	977	997	1	-20.8	1	0.0247192	0.471	0	0	-4.957	14	17	8	3UTR		0	0
bta-miR-140	NM_001076328	UBE2G2	...((((((((((((((((((.&))))))).))..))))))))).	2109	2131	1	-23.4	1	0.00432194	0.588	0	0	-6.51454	18	22	9	3UTR		0	0
bta-miR-140	NM_001076350	FAM174B	....((((((((((((.(((((&))))).))...)))))))))).	1317	1339	1	-23.6	1	0.000966897	0.559	0	0	-9.54656	17	22	10	3UTR		0	0
bta-miR-140	NM_001076367	ORMDL3	..((((((((((...(((((((&.)).)))))..))).))))))).	1630	1668	1	-22.7	1	1.37146e-05	0.353	0	0	-7.83842	17	23	7	3UTR		0	0
bta-miR-140	NM_001076374	DUSP3	..((.(((((((((((((.((.&)).))).....)))))))))))).	931	955	1	-21.5	1	0.00249396	0.5	0	0	-9.07604	17	24	12	3UTR		0	0
bta-miR-140	NM_001076375	AFAP1L2	...(((((((((((.((.....&.)).)))).))))))).	2641	2687	1	-19.5	1	1.64177e-05	0.529	0	0	-7.24999	13	17	7	3UTR		0	0
bta-miR-140	NM_001076383	MID1IP1	..(((((((((((((.(((((.&.))))))))))))))).))).	1064	1101	1	-23	1	6.7246e-05	0.426	0	0	-5.19005	18	21	15	3UTR		0	0
bta-miR-140	NM_001076415	PHYHIP	..((.(((((((((..(((((.&.)))))))))))))))).	2774	2801	1	-24.6	1	3.95294e-05	0.265	0	0	-10.0445	16	18	16	3UTR		0	0
bta-miR-140	NM_001076420	EMCN	..(((((((((...........&))))))))).	933	943	1	-18.1	1	0.000154981	0.456	0	0	-11.4183	9	10	9	3UTR		0	0
bta-miR-140	NM_001076435	TAFA4	.((((((.(((((...((((..&))))...))))))))))).	672	691	1	-19.8	1	0.00566131	0.559	0	0	-7.9323	15	19	11	3UTR		0	0
bta-miR-140	NM_001076450	GRHL1	..(((.((((((((.((((...&)))).))))))))))).	2145	2162	1	-18.8	1	0.000284882	0.544	0	0	-7.59341	15	17	11	3UTR		0	0
bta-miR-140	NM_001076475	VXN	..(((((.((((((((((....&.))))....))))))))))).	2418	2466	1	-19.5	1	0.00275629	0.603	0	0	-7.27064	15	21	11	3UTR		0	0
bta-miR-140	NM_001076484	ASIC2	...(((((((.(((.((((((.&)))).)).)))))))))).	2347	2366	1	-25	1	0.000993174	0.382	0	0	-10.0748	16	19	10	3UTR		0	0
bta-miR-140	NM_001076537	TRIM9	..(((.((((((((((((((..&)))))).))))))))..))).	3087	3108	1	-24	1	4.3595e-06	0.544	0	0	-6.85796	17	21	8	3UTR		0	0
bta-miR-140	NM_001076537	TRIM9	...((((((((((((.(((...&.))))))).)))))))).	2753	2776	1	-21.7	1	0.0272816	0.559	0	0	-6.74759	15	18	8	3UTR		0	0
bta-miR-140	NM_001076548	CMC1	..(((((((((((..((((((.&))))))))))))))).)).	2003	2022	1	-21.7	1	1.71222e-05	0.544	0	0	-6.54929	17	19	15	3UTR		0	0
bta-miR-140	NM_001076550	C1S	..(((((((((((((((.....&.)))))))).))))))).	2483	2530	1	-27.4	1	2.9346e-05	0.485	0	0	-4.957	15	18	8	3UTR		0	0
bta-miR-140	NM_001076824	RWDD4	.((((.(((((((((((((((.&)))))))).))..........))))))))).	1882	1913	1	-21.1	1	0.00345812	0.471	0	0	-5.69428	19	31	9	3UTR		0	0
bta-miR-140	NM_001076876	MAGEE2	.(((((((((((((...((((.&)))).))))))))))))).	2188	2207	1	-19.5	1	0.00136692	0.706	0	0	-4.76182	17	19	13	3UTR		0	0
bta-miR-140	NM_001076904	SNX11	..((((((((((((((((((((&)))))))....)))))))...........)))))).	2060	2096	1	-25.9	1	2.19981e-05	0.456	0	0	-4.957	20	36	7	3UTR		0	0
bta-miR-140	NM_001076931	PRSS8	..((((((((((.......(((&)))......)))))))))).	1404	1424	1	-21.5	1	2.10505e-06	0.426	0	0	-8.07147	13	20	10	3UTR		0	0
bta-miR-140	NM_001076931	PRSS8	(((((((((...((((..((((&))).)..))))....))))))))).	1492	1517	1	-21	1	0.000913635	0.485	0	0	-11.3517	17	25	9	3UTR		0	0
bta-miR-140	NM_001076944	RAB31	..((...((((((((.((((((&)))))).))))))))...)).	2735	2756	1	-20.8	1	0.000255006	0.559	0	0	-12.7537	16	21	8	3UTR		0	0
bta-miR-140	NM_001076948	MYADML2	...(((((((.((..((.((((&)))).)).))))))))).	2561	2579	1	-21.3	1	1.06961e-07	0.426	0	0	-10.9316	15	18	9	3UTR		0	0
bta-miR-140	NM_001076955	FBLIM1	...((((((((((..((..(((&.)))..)))))))))))).	2030	2060	1	-22.7	1	6.51467e-05	0.382	0	0	-8.10683	15	19	12	3UTR		0	0
bta-miR-140	NM_001076965	SLC35B2	...(((((((((((.((..(((&.)))...)).))))))))))).	1868	1896	1	-25.5	1	7.78677e-05	0.441	0	0	-7.24999	16	22	11	3UTR		0	0
bta-miR-140	NM_001076982	ATG12	((((((((.....(((((((((&.)))..))))))....)))))))).	1177	1225	1	-22.7	1	0.00267309	0.647	0	0	-13.6972	17	25	8	3UTR		0	0
bta-miR-140	NM_001077018	FAM110B	(((((.((.(((((((((((..&.)))))))))................)).)).))))).	1788	1838	1	-19.8	1	0.00105837	0.647	0	0	-6.89492	18	38	9	3UTR		0	0
bta-miR-140	NM_001077020	FAF2	..((.((((((((((.......&)))))))))))).	1936	1949	1	-16.9	1	7.35501e-05	0.574	0	0	-9.30909	12	13	12	3UTR		0	0
bta-miR-140	NM_001077044	SSR3	(((((((((.((...(((....&.))).)).))))))))).	645	672	1	-19.5	1	3.54197e-05	0.456	0	0	-8.0615	14	18	9	3UTR		0	0
bta-miR-140	NM_001077050	MAGEB4	..(((((((((.((((.((((.&)))).))))))))))))).	1273	1292	1	-23.7	1	3.09125e-05	0.456	0	0	-8.3038	17	19	13	3UTR		0	0
bta-miR-140	NM_001077119	DYNLRB2	...((((((((((((.......&)))))))))))).	368	381	1	-21.4	1	0.0135353	0.559	0	0	-6.74759	12	13	12	3UTR		0	0
bta-miR-140	NM_001077851	SF3B3	..(((.((((((((((..((((&))))..)))))))).)).))).	4214	4236	1	-22.6	1	0.00112406	0.574	0	0	-6.85796	17	22	8	3UTR		0	0
bta-miR-140	NM_001077866	RPL15	.((((((((((((((((((((.&)))))))).......))))).....))).)))).	1844	1878	1	-21.2	1	0.0130982	0.426	0	0	-3.79332	20	34	8	3UTR		0	0
bta-miR-140	NM_001077871	SLC25A29	..(((((((((.((.((((((.&))))))..)).....))))))))).	2040	2065	1	-26	1	8.93484e-08	0.397	0	0	-9.03925	17	25	9	3UTR		0	0
bta-miR-140	NM_001077939	EBF2	(((((((((((((.((((.((.&))))))))...............)))))).))))).	2213	2249	1	-18.4	1	0.000994574	0.529	0	0	-4.79441	19	36	8	3UTR		0	0
bta-miR-140	NM_001077976	VSTM2L	....(((((((((..(((((..&))))).))))))))).	1879	1895	1	-20.7	1	1.36034e-05	0.412	0	0	-11.1389	14	16	9	3UTR		0	0
bta-miR-140	NM_001077985	ENTPD4	...((((((((((((((.((((&)))))))).)).)))))))).	1564	1585	1	-23.7	1	0.00112893	0.471	0	0	-6.51454	18	21	8	3UTR		0	0
bta-miR-140	NM_001078003	LIX1	.((((((((((((((((.(((.&)))))))))...)))))))))).	4081	4104	1	-21.6	1	0.000306779	0.721	0	0	-3.79332	19	23	10	3UTR		0	0
bta-miR-140	NM_001078014	CACNG3	((((((((((.((((..((((.&))))))))))))))).))).	1583	1603	1	-17.7	1	0.0218062	0.559	0	0	-6.9954	18	20	15	3UTR		0	0
bta-miR-140	NM_001078042	ELOVL7	..(((((((((....((((((.&))))))...))))))))).	3471	3490	1	-23.4	1	0.00460569	0.647	0	0	-11.1852	15	19	9	3UTR		0	0
bta-miR-140	NM_001078048	CHIC2	(((((((.((((((((((....&.))))))))).....).))))))).	892	936	1	-23	1	0.000185624	0.721	0	0	-6.25121	17	25	9	3UTR		0	0
bta-miR-140	NM_001078062	PFDN1	.(((((((((.((((.......&)))).))))))))).	568	583	1	-20.7	1	0.00293414	0.456	0	0	-6.85115	13	15	9	3UTR		0	0
bta-miR-140	NM_001078067	ENC1	..(((((((((((((((.....&))))))....))))))))).	4143	4163	1	-20.7	1	0.00106043	0.544	0	0	-4.957	15	20	9	3UTR		0	0
bta-miR-140	NM_001078094	UBE2L3	.....(((((((((((((.((.&.)).)))).....))))))))).	826	865	1	-21.8	1	0.000309687	0.353	0	0	-13.6656	15	23	9	3UTR		0	0
bta-miR-140	NM_001078136	PCP4	..(((((((((((((.(((((.&)))))...))).)))))).)).)).	359	384	1	-18.4	1	0.00578025	0.544	0	0	-5.19005	18	25	6	3UTR		0	0
bta-miR-140	NM_001078157	ARL6IP1	(((((((((((((...(((((.&)))))....))..))))))))))).	2793	2818	1	-21.9	1	0.0010053	0.618	0	0	-5.76291	18	25	11	3UTR		0	0
bta-miR-140	NM_001079511	MCRIP2	..((.((((((.(((.(((((.&))))).))))))))))).	669	687	1	-22.1	1	0.000421857	0.309	0	0	-12.6559	16	18	11	3UTR		0	0
bta-miR-140	NM_001079600	TMEM120A	..(((((((((((((((.((((&))))....)))....))))))))............)))).	1163	1203	1	-20.9	1	0.000155349	0.353	0	0	-4.957	19	40	8	3UTR		0	0
bta-miR-140	NM_001079613	ATP6V1E2	..((.(((((((((((...(((&)))...))))))))))))).	924	944	1	-22.3	1	0.0084093	0.603	0	0	-9.07604	16	20	13	3UTR		0	0
bta-miR-140	NM_001079783	UBE2E3	(((.((((.((.((((((((..&.)))))))))).)))).))).	1097	1131	1	-20.3	1	0.000398488	0.647	0	0	-11.3728	17	21	10	3UTR		0	0
bta-miR-140	NM_001079785	C4H7orf57	..(((((((((..(..(((((.&))))))..))).)))))).	1302	1321	1	-21.5	1	1.15076e-05	0.471	0	0	-10.5614	15	19	6	3UTR		0	0
bta-miR-140	NM_001079794	AQP3	......(((((((.((((.(((&))).))))))))))).	1665	1681	1	-20.5	0	0.00445914	0.515	0	0	-16.4234	14	16	11	3UTR		0	0
bta-miR-140	NM_001080214	ETS2	...((((((.(.((((((.((.&.)).))))))).)))))).	2887	2916	1	-22.9	1	0.000686446	0.485	0	0	-11.1038	15	19	7	3UTR		0	0
bta-miR-140	NM_001080233	THG1L	...((..(((((((((((.((.&))...)))))))))))..)).	1808	1829	1	-21	1	0.000145909	0.412	0	0	-9.95919	15	21	11	3UTR		0	0
bta-miR-140	NM_001080233	THG1L	(((((.((((....((((((..&)))))))))).))))).	1118	1135	1	-19	1	0.0145489	0.662	0	0	-14.1561	15	17	10	3UTR		0	0
bta-miR-140	NM_001080270	DNAJA3	...(((((((..((((((((..&)))...)))))))))))).	2320	2339	1	-20.2	1	6.40069e-06	0.353	0	0	-12.6861	15	19	12	3UTR		0	0
bta-miR-140	NM_001080280	SLC20A2	.(((((((.(.(((((((.(((&))).))))).)).).))))))).	3578	3601	1	-22.6	1	9.14576e-06	0.485	0	0	-7.67449	18	23	7	3UTR		0	0
bta-miR-140	NM_001080286	SMG8	(((((.(((((((((((.(((.&))))))))))))))))))).	3655	3675	1	-20.8	1	0.0281325	0.559	0	0	-5.83853	19	20	19	3UTR		0	0
bta-miR-140	NM_001081516	TLCD3A	((((((((((..((........&.))..)))))))))).	2210	2288	1	-19.4	1	3.72402e-06	0.721	0	0	-11.0777	12	16	10	3UTR		0	0
bta-miR-140	NM_001081547	C16H1orf21	.(((.(((((..(((((((...&)))))))....)))))))).	1379	1399	1	-19.6	1	0.00087906	0.544	0	0	-14.0839	15	20	8	3UTR		0	0
bta-miR-140	NM_001081588	DAAM1	..((((((((...(((((((((&.)))....)))))).....)))))))).	3670	3705	1	-22.9	1	0.000767004	0.574	0	0	-12.4177	17	28	8	3UTR		0	0
bta-miR-140	NM_001081588	DAAM1	......((.((((((((((((.&)))))))))))).)).	4019	4035	1	-20.9	0	0.00181355	0.5	0	0	-16.6229	14	16	12	3UTR		0	0
bta-miR-140	NM_001081601	KCNJ10	..(((((((((((...(((((.&.)).)))..))).)))))))).	4429	4467	1	-22.3	1	0.000533085	0.426	0	0	-6.78234	16	22	8	3UTR		0	0
bta-miR-140	NM_001081609	TMED3	..((((((((.(((..((((((&))))))...))).)))))))).	1161	1183	1	-25.1	1	1.61006e-05	0.412	0	0	-8.75027	17	22	8	3UTR		0	0
bta-miR-140	NM_001081728	PPP2R5A	...(((((((((((....(((.&)))))))))))))).	2305	2320	1	-19.7	1	0.00275453	0.529	0	0	-7.48304	14	15	14	3UTR		0	0
bta-miR-140	NM_001082428	ITCH	((((((((((.((.........&)).)))))))))).	3923	3937	1	-17.1	1	0.0062864	0.676	0	0	-8.58769	12	14	10	3UTR		0	0
bta-miR-140	NM_001082441	WBP2NL	((((((.((((...(((..((.&))..))))))).)))))).	1064	1083	1	-19.8	1	0.00244373	0.441	0	0	-10.974	15	19	7	3UTR		0	0
bta-miR-140	NM_001082452	PARP11	..(((.(((((.((((((((..&))))))))..)))))))).	4215	4234	1	-21.4	1	6.67181e-06	0.485	0	0	-10.2048	16	19	8	3UTR		0	0
bta-miR-140	NM_001082460	GINS4	..(((((((((.....(((((.&.))))).....))))))))).	2111	2152	1	-22.2	1	0.000121385	0.5	0	0	-11.4183	14	21	9	3UTR		0	0
bta-miR-140	NM_001082601	UBR7	...((((((((((..((.(((.&)))))..)))))))))).	2099	2117	1	-26.5	1	3.98403e-05	0.485	0	0	-8.10683	15	18	10	3UTR		0	0
bta-miR-140	NM_001082616	KRT82	..((((((((((((((......&.)))))))))))))).	1889	1934	1	-22	1	0.000170643	0.471	0	0	-4.957	14	16	14	3UTR		0	0
bta-miR-140	NM_001082617	FBXO36	..(((((((((((((((((.(.&.).))))))))))))........................))))).	833	899	1	-22.6	1	0.00122125	0.559	0	0	-4.957	18	45	12	3UTR		0	0
bta-miR-140	NM_001083373	CCNI	...((((((((((...((((..&))))....)))))))))).	1991	2010	1	-18	1	0.0258841	0.676	0	0	-8.33988	14	19	10	3UTR		0	0
bta-miR-140	NM_001083387	TOB2	..((((((((((((........&)))))))))))).	2301	2314	1	-23.7	1	0.000904599	0.368	0	0	-5.9255	12	13	12	3UTR		0	0
bta-miR-140	NM_001083408	RABEP2	..(((((((((.((........&)).))))))))).	2024	2037	1	-19.4	1	1.71106e-06	0.338	0	0	-9.2723	11	13	9	3UTR		0	0
bta-miR-140	NM_001083424	RBBP9	..(((((((((((..((((...&)))))))))))).))).	672	689	1	-21	1	0.000319463	0.471	0	0	-6.54929	15	17	12	3UTR		0	0
bta-miR-140	NM_001083429	PANK4	.((((((((((((..((.(((.&))))))))))))).)))).	2341	2360	1	-22.1	1	8.75166e-05	0.397	0	0	-5.38561	17	19	13	3UTR		0	0
bta-miR-140	NM_001083433	TMEM17	...((..(((((((..((((((&))))))...)))))))..)).	798	819	1	-19.8	1	0.0134874	0.647	0	0	-10.9277	15	21	7	3UTR		0	0
bta-miR-140	NM_001083448	SV2B	.(((((((((((((.(((.((.&)).)))...))))))))))).)).	3758	3782	1	-23.3	1	0.00201381	0.603	0	0	-4.52877	18	24	11	3UTR		0	0
bta-miR-140	NM_001083455	FAM98A	..((((((((((((((......&.)))))))))))..))).	2048	2082	1	-22	1	0.000448163	0.603	0	0	-4.957	14	18	11	3UTR		0	0
bta-miR-140	NM_001083458	ADAM23	(((((((((.((((..((.((.&.)).)))))).))))))))).	4045	4069	1	-23.4	1	0.000107874	0.529	0	0	-6.14858	17	21	9	3UTR		0	0
bta-miR-140	NM_001083466	HNRNPUL1	((((((.(((....(((.((((&)))))))))))))))).	2672	2689	1	-20.4	1	2.52491e-05	0.309	0	0	-13.7988	16	17	16	3UTR		0	0
bta-miR-140	NM_001083489	COMMD10	.((((((.(((((..((((...&))))))))).)))))).	869	886	1	-19.4	1	0.0019619	0.691	0	0	-7.69925	15	17	9	3UTR		0	0
bta-miR-140	NM_001083502	ZNF385B	...(((((((((.((((((((.&.))..)))..))).))))))))).	2002	2043	1	-20.2	1	0.0179455	0.618	0	0	-7.80367	17	24	9	3UTR		0	0
bta-miR-140	NM_001083504	ARMC7	..((((((((.....(((((..&)))))..)))))))).	1604	1620	1	-22.4	1	0.000236393	0.338	0	0	-14.01	13	16	8	3UTR		0	0
bta-miR-140	NM_001083527	DDX21	.((((((((((((......((.&))......)))).)))))))).	3034	3056	1	-17.8	1	0.000918719	0.618	0	0	-5.61866	14	22	8	3UTR		0	0
bta-miR-140	NM_001083650	ARFIP1	(((((((.((.....(((((..&.)))))..)).))))))).	2495	2533	1	-23.1	1	0.000272557	0.426	0	0	-15.3042	14	19	7	3UTR		0	0
bta-miR-140	NM_001083704	SLC35F6	(((((((((((((.((((((((&.))).))))).)).))))))))))).	2370	2419	1	-29.5	1	0.0053461	0.441	0	0	-4.79441	21	26	11	3UTR		0	0
bta-miR-140	NM_001083707	TRARG1	..((((((((((((.((((((.&))).))).)))))))))))).	2607	2628	1	-25.6	1	0.00028052	0.456	0	0	-5.69245	18	21	12	3UTR		0	0
bta-miR-140	NM_001083721	TMEM255A	..(((((((((((((((((((.&)))))).........))))))))).)))).	1171	1201	1	-19.5	1	0.000219632	0.662	0	0	-4.957	19	30	9	3UTR		0	0
bta-miR-140	NM_001083725	HNRNPDL	..(((((((((.....((((((&)))))).....))))))))).	1722	1743	1	-21.9	1	0.0292187	0.691	0	0	-11.4183	15	21	9	3UTR		0	0
bta-miR-140	NM_001097985	RALB	..((((((((((...(((.(((&.)))..)))...)))))))))).	1253	1295	1	-23.1	1	0.000347918	0.528	0	0	-7.83842	16	23	10	3UTR		0	0
bta-miR-140	NM_001097991	PITX2	...((((((((((.........&)))))))))).	1793	1804	1	-18.7	1	0.0077256	0.691	0	0	-8.33988	10	11	10	3UTR		0	0
bta-miR-140	NM_001098005	TMPO	....(((((((((((((..((.&.))..)))))..)))))))).	2064	2107	1	-19.6	1	0.00344386	0.691	0	0	-9.54656	15	21	8	3UTR		0	0
bta-miR-140	NM_001098008	NOC3L	.......((((((((((.....&))))))).))).	2641	2653	1	-16.3	0	0.00821218	0.588	0	0	-17.1102	10	12	7	3UTR		0	0
bta-miR-140	NM_001098013	COX10	.((((((((.((((((((((((&))))))))))))...)))))))).	1843	1867	1	-31.8	1	0.00038544	0.426	0	0	-5.03583	20	24	12	3UTR		0	0
bta-miR-140	NM_001098027	POMK	.(((...((((((((((((.((&.)).))))))))))))..))).	1577	1612	1	-26.5	1	5.82872e-05	0.441	0	0	-11.357	17	22	12	3UTR		0	0
bta-miR-140	NM_001098027	POMK	..(((((((((((((((..((.&)))))))))))))).))).	1567	1586	1	-25	1	0.00498822	0.456	0	0	-4.957	17	19	14	3UTR		0	0
bta-miR-140	NM_001098036	SLC39A14	.(((((((((((((((((....&.))))))))).)))........))))).	2258	2297	1	-22.1	1	0.00191008	0.529	0	0	-3.79332	17	28	9	3UTR		0	0
bta-miR-140	NM_001098073	RBL2	(((((((((((((.(((.....&)))..)))))))...)))))).	4434	4456	1	-19.7	1	0.000187524	0.588	0	0	-4.79441	16	22	7	3UTR		0	0
bta-miR-140	NM_001098078	RIT1	.(((((((((((((((((.(((&))).)))))..........)))))))))...))).	1575	1610	1	-18.7	1	0.00355756	0.574	0	0	-3.79332	20	35	9	3UTR		0	0
bta-miR-140	NM_001098111	PCDH12	..(((((.((((((.(((....&.))).))))))))))).	3753	3797	1	-20.7	1	5.36175e-06	0.471	0	0	-8.00609	14	17	11	3UTR		0	0
bta-miR-140	NM_001098115	SYT13	...(((((((((((..(((((.&)))))))))))))))).	4815	4832	1	-22.9	1	0.0046086	0.515	0	0	-7.48304	16	17	16	3UTR		0	0
bta-miR-140	NM_001098116	THEMIS	.......(((((((((((((((&))))))))).)))..))).	2327	2346	1	-18.8	0	0.00226033	0.706	0	0	-17.1102	15	19	9	3UTR		0	0
bta-miR-140	NM_001098122	SS18	...(((((((..((.((((((.&))))))..))..))))))).	1234	1254	1	-20.1	1	2.97799e-05	0.515	0	0	-13.4216	15	20	7	3UTR		0	0
bta-miR-140	NM_001098859	FASLG	..(((((.(((((..((.((((&))))))))))).))))).	1241	1259	1	-19.8	1	3.98867e-05	0.5	0	0	-8.86293	16	18	11	3UTR		0	0
bta-miR-140	NM_001098885	GOSR2	(((((.((((((((........&)))))))).))))).	2612	2627	1	-19.9	1	0.000261017	0.368	0	0	-6.80703	13	15	8	3UTR		0	0
bta-miR-140	NM_001098948	SNRPA1	...((((((((((.(((.....&.))).)))))))))).	831	869	1	-20.7	1	0.000563972	0.515	0	0	-7.37138	13	16	10	3UTR		0	0
bta-miR-140	NM_001098985	FRMD8	..(((((((((((..((((...&.))))))))))))))).	2082	2125	1	-27.4	1	2.33724e-05	0.338	0	0	-6.54929	15	17	15	3UTR		0	0
bta-miR-140	NM_001098994	DEF6	..(((((((.(((.........&))).))))))).	1978	1990	1	-18.2	1	4.59095e-05	0.397	0	0	-8.02485	10	12	7	3UTR		0	0
bta-miR-140	NM_001099038	MAP2K4	..(((((((((.(.((((((((&))))))))))))))...............)))).	3211	3245	1	-24.4	1	0.000149909	0.412	0	0	-9.16064	18	34	14	3UTR		0	0
bta-miR-140	NM_001099051	PRMT9	..(((.(((((((.((((.(((&))))))))))))))))).	3325	3343	1	-20.8	1	9.48606e-05	0.647	0	0	-7.7148	17	18	17	3UTR		0	0
bta-miR-140	NM_001099062	FBXO3	.(((.((((((.....(((((.&)))))....))))))))).	1543	1562	1	-20.2	1	3.83821e-05	0.515	0	0	-14.3736	14	19	9	3UTR		0	0
bta-miR-140	NM_001099084	MORF4L2	...((.(((((((((((((.(.&.).))))))))).)))).)).	1381	1427	1	-23.1	1	0.0157048	0.647	0	0	-8.4155	16	21	9	3UTR		0	0
bta-miR-140	NM_001099086	BLOC1S3	......(((((((((((.(((.&)))))))))))))).	2565	2580	1	-23.2	0	3.71972e-05	0.515	0	0	-15.5666	14	15	14	3UTR		0	0
bta-miR-140	NM_001099094	RAB29	.((((((((.(((((.(((...&))))))))..)))))))).	2055	2074	1	-19.9	1	0.00100497	0.618	0	0	-5.26888	16	19	8	3UTR		0	0
bta-miR-140	NM_001099149	CYB561A3	...(((((((.(((.(((.(((&)))))).))).))))))).	1145	1164	1	-23.5	1	0.00202775	0.368	0	0	-10.0748	16	19	7	3UTR		0	0
bta-miR-140	NM_001099165	RAB22A	..((((((((((((((((((((&))))))))))).................))))))))).	1186	1224	1	-26.6	1	0.0018005	0.559	0	0	-4.957	20	38	11	3UTR		0	0
bta-miR-140	NM_001099375	THEM6	..((.((((((((((((.((..&.)))))))))))))))).	1846	1896	1	-26.2	1	1.03749e-08	0.309	0	0	-9.07604	16	18	16	3UTR		0	0
bta-miR-140	NM_001099393	MRAP2	...((((((((((((.(((...&)))..)))))...))))))).	1444	1465	1	-17.7	1	0.023507	0.5	0	0	-6.74759	15	21	7	3UTR		0	0
bta-miR-140	NM_001099394	SLC25A51	(((((...((.((((((((...&)))))))).))...))))).	2488	2508	1	-19.8	1	0.000543225	0.676	0	0	-12.5206	15	20	8	3UTR		0	0
bta-miR-140	NM_001099716	FOXS1	..((((((((((((.((.(((.&))).)).)))))))))))).	1257	1277	1	-24	1	0.000371135	0.426	0	0	-5.69245	17	20	12	3UTR		0	0
bta-miR-140	NM_001099719	STX18	.(((((((((.((...((.((.&))))..))))))))))).	1356	1374	1	-19.4	1	0.00483417	0.397	0	0	-8.44344	15	18	11	3UTR		0	0
bta-miR-140	NM_001100316	PI4K2A	..((((((((((..(((.(((.&.)))))).....)))))))))).	3032	3076	1	-25.4	1	0.000773295	0.353	0	0	-7.10297	16	23	10	3UTR		0	0
bta-miR-140	NM_001100321	NDE1	...((((((((.((((((.((.&.))..))))))....)))))))).	2103	2134	1	-22.7	1	0.00942319	0.5	0	0	-9.86134	16	24	8	3UTR		0	0
bta-miR-140	NM_001100336	TRIM25	..(((((((((((((((.((..&.)).))).)))))))))))).	2098	2129	1	-22.4	1	4.92259e-05	0.368	0	0	-4.957	17	21	12	3UTR		0	0
bta-miR-140	NM_001101046	PDHA1	..((((((((....(((((...&))))).....)))))))).	3038	3057	1	-22.1	1	0.000781234	0.588	0	0	-13.2745	13	19	8	3UTR		0	0
bta-miR-140	NM_001101059	SLC5A12	.(((.((((((.(((((.(((.&)))))))).))))))))).	2290	2309	1	-23	1	0.000751459	0.397	0	0	-11.2592	17	19	9	3UTR		0	0
bta-miR-140	NM_001101060	YES1	((((((((.(((((((......&))))))).)))))))).	3488	3505	1	-20.8	1	0.000215398	0.647	0	0	-4.99396	15	17	8	3UTR		0	0
bta-miR-140	NM_001101064	TSPYL4	.(((((((((((((..((.(((&))).))...))))))))).)))).	1839	1863	1	-23.5	1	0.000320246	0.485	0	0	-4.76182	18	24	9	3UTR		0	0
bta-miR-140	NM_001101079	PTPRF	..(((((((((((((..(((((&)))))))))))))))))).	7439	7458	1	-22.1	1	0.00145729	0.574	0	0	-5.19005	18	19	18	3UTR		0	0
bta-miR-140	NM_001101112	PSTPIP2	...((((((((((((....(((&)))..)))))))))))).	2229	2247	1	-18.9	1	0.00016532	0.559	0	0	-6.74759	15	18	12	3UTR		0	0
bta-miR-140	NM_001101119	AMIGO1	...(((((((((((.(((((((&))).))))..)))))).......))))).	2798	2827	1	-21.6	1	0.0324389	0.574	0	0	-7.24999	18	29	6	3UTR		0	0
bta-miR-140	NM_001101143	AHCYL2	.((((((((((((.........&)))).)))))))).	4582	4596	1	-19.4	1	0.000237997	0.618	0	0	-5.61866	12	14	8	3UTR		0	0
bta-miR-140	NM_001101146	SLC9A6	...((((((((((((((.....&.))))))))))).))).	3229	3264	1	-21.4	1	0.00095102	0.5	0	0	-6.51454	14	17	11	3UTR		0	0
bta-miR-140	NM_001101148	BCL2L12	....(((((((((.(((((...&.)))))..))))))))).	916	957	1	-24.1	1	0.000839093	0.587	0	0	-10.4034	14	18	9	3UTR		0	0
bta-miR-140	NM_001101152	RPS9	..((.(((((((...((.(((.&)))))...))))))))).	643	661	1	-22	1	1.39467e-06	0.294	0	0	-11.9575	14	18	9	3UTR		0	0
bta-miR-140	NM_001101166	CCDC42	....(((.(.(((((((((((.&))))))))))).).))).	1167	1185	1	-23.8	1	9.78874e-05	0.485	0	0	-13.1027	15	18	11	3UTR		0	0
bta-miR-140	NM_001101224	KCTD6	((((((((((((((((((....&.))).)))))............)))))))))).	1492	1556	1	-22.9	1	0.0121852	0.632	0	0	-3.93757	18	33	10	3UTR		0	0
bta-miR-140	NM_001101228	CHODL	.......((((((((((((((.&))))))).))))))).	1854	1870	1	-22.7	0	0.047355	0.706	0	0	-17.1102	14	16	7	3UTR		0	0
bta-miR-140	NM_001101244	SNAPC1	((((((((((.(((((.(((((&)))..)).)))))))).))))))).	1995	2020	1	-21.1	1	0.00993877	0.588	0	0	-6.76235	20	25	8	3UTR		0	0
bta-miR-140	NM_001101249	EFNA4	..((((((((((.....(((((&.)))))......)))))))))).	1063	1098	1	-23.7	1	2.14137e-06	0.294	0	0	-8.07147	15	23	10	3UTR		0	0
bta-miR-140	NM_001101288	RAB10	(((((((((((...........&))))))))))).	1906	1918	1	-20.3	1	4.92866e-05	0.603	0	0	-10.3988	11	12	11	3UTR		0	0
bta-miR-140	NM_001101909	KATNB1	..(((((((((((.........&))))))))))).	2381	2393	1	-22.1	1	1.29935e-05	0.294	0	0	-6.78234	11	12	11	3UTR		0	0
bta-miR-140	NM_001101925	TMCC1	.....(((((.(((.(((((..&.))))).)))))))).	2043	2078	1	-21.8	1	0.00458606	0.485	0	0	-17.2258	13	16	8	3UTR		0	0
bta-miR-140	NM_001101950	AP4B1	...(((((((((((.((.((..&))..)).)))).))))))).	1392	1412	1	-20.9	1	0.000689403	0.471	0	0	-7.24999	15	20	7	3UTR		0	0
bta-miR-140	NM_001101996	NDRG3	.(((((((((..((((((.(((&)))..))))))..))))).)))).	1689	1713	1	-21.1	1	3.59746e-05	0.588	0	0	-9.9649	18	24	6	3UTR		0	0
bta-miR-140	NM_001102001	PLD1	...(((((((.(((..(((((.&)))))..)))))))))).	3434	3452	1	-19.7	1	0.00623698	0.515	0	0	-10.3078	15	18	10	3UTR		0	0
bta-miR-140	NM_001102024	LOC515418	...((((((((((((((.((((&)))).))).))))))))))).	2803	2824	1	-21.8	1	0.00232973	0.618	0	0	-6.51454	18	21	11	3UTR		0	0
bta-miR-140	NM_001102033	SGK1	...(((((((.((..(((((((&)))..)))).))))))))).	1747	1767	1	-20.4	1	0.00474241	0.515	0	0	-10.9316	16	20	9	3UTR		0	0
bta-miR-140	NM_001102037	METAP1	..(((((((((((..((.(((.&.)))..))))))))))))).	2045	2088	1	-25.5	1	0.000333677	0.441	0	0	-6.54929	16	20	13	3UTR		0	0
bta-miR-140	NM_001102039	NAB1	.(((.(((((((((((......&)))))))))))))).	2941	2956	1	-20.6	1	0.00531304	0.691	0	0	-7.91236	14	15	14	3UTR		0	0
bta-miR-140	NM_001102080	CSNK1D	...((((((((.(((((((((.&))))))).)).)))))))).	2714	2734	1	-26.9	1	0.000191557	0.382	0	0	-9.86134	17	20	8	3UTR		0	0
bta-miR-140	NM_001102127	MYH11	..(((((((((((.........&.))))))))))).	6317	6360	1	-22.5	1	0.000612161	0.324	0	0	-6.78234	11	13	11	3UTR		0	0
bta-miR-140	NM_001102155	ELOVL6	(((((((((((...........&))))))))))).	1908	1920	1	-20.2	1	0.000376433	0.632	0	0	-10.3988	11	12	11	3UTR		0	0
bta-miR-140	NM_001102174	MAPK14	...((((((((((..(((((((&)))))))..)))))))).)).	1855	1876	1	-22.9	1	5.64843e-05	0.397	0	0	-8.10683	17	21	8	3UTR		0	0
bta-miR-140	NM_001102188	SGCB	(((((((..((.(((.(((((.&))))))))))..))))))).	2058	2078	1	-20.3	1	0.00507929	0.632	0	0	-10.8875	17	20	10	3UTR		0	0
bta-miR-140	NM_001102194	MTMR2	..(((((((((((....((((.&))))....))))))))))).	3583	3603	1	-20.8	1	0.0159247	0.5	0	0	-6.78234	15	20	11	3UTR		0	0
bta-miR-140	NM_001102201	DDAH1	..((((((..(((.(((((...&)))))..)))..)))))).	1130	1149	1	-21.1	1	0.000569407	0.515	0	0	-8.11274	14	19	6	3UTR		0	0
bta-miR-140	NM_001102223	CDYL	...(((((((((......((((&))))....))))))))).	2921	2939	1	-19.7	1	0.00504559	0.456	0	0	-9.62901	13	18	9	3UTR		0	0
bta-miR-140	NM_001102241	ARHGAP12	..(((((((((...((((.(.(&.).).))))...))))))))).	3311	3360	1	-22.5	1	0.00132282	0.559	0	0	-10.4498	15	22	9	3UTR		0	0
bta-miR-140	NM_001102264	CTNS	(((((.((((((((..((((.(&).))))))))))))))))).	3062	3082	1	-22.7	1	0.000187295	0.412	0	0	-6.80703	18	20	17	3UTR		0	0
bta-miR-140	NM_001102294	SHROOM1	((((((((((.((((.(((.((&)).))).)))).)))))))))).	2603	2626	1	-23.1	1	0.00192099	0.412	0	0	-6.9954	19	23	10	3UTR		0	0
bta-miR-140	NM_001102294	SHROOM1	..(((((((((((.((((((((&)).)))))))).......))))))))).	2672	2700	1	-21	1	0.0020599	0.647	0	0	-5.81384	19	28	9	3UTR		0	0
bta-miR-140	NM_001102316	LIN52	...(((((((.....((((...&.))))...))))))).	965	1013	1	-19.1	1	4.62653e-05	0.441	0	0	-15.5675	11	16	7	3UTR		0	0
bta-miR-140	NM_001102319	SUN2	.(((((((((((((((((....&.)))))))).))))))))).	3627	3675	1	-26.4	1	0.00123822	0.382	0	0	-3.79332	17	20	9	3UTR		0	0
bta-miR-140	NM_001102336	LUZP2	...(((((((((((.....((.&))....))))))))))).	3852	3870	1	-17.8	1	0.0571615	0.632	0	0	-7.48304	13	18	11	3UTR		0	0
bta-miR-140	NM_001102349	ANKRD65	.....(((((((((((..(((.&)).)..))))))))))).	1732	1750	1	-20.7	1	0.00120866	0.397	0	0	-13.6656	14	18	11	3UTR		0	0
bta-miR-140	NM_001102379	LRRC14	..(((((((((....(((.(((&.)))))).))))))))).	1710	1747	1	-22.3	1	0.000161538	0.588	0	0	-11.1852	15	18	9	3UTR		0	0
bta-miR-140	NM_001102494	CENPI	.(((...((((((((((((...&.))))))))))))...))).	2548	2577	1	-25.2	1	2.44665e-05	0.485	0	0	-11.357	15	20	12	3UTR		0	0
bta-miR-140	NM_001102509	SURF4	..(((((((((((.....(((.&)))...))))))))))).	2695	2713	1	-22.1	1	6.66988e-08	0.441	0	0	-6.78234	14	18	11	3UTR		0	0
bta-miR-140	NM_001102512	PNMA8A	...((((((((((..(((((((&))))))).)))))))))).	3399	3418	1	-20.8	1	0.000563007	0.662	0	0	-8.10683	17	19	10	3UTR		0	0
bta-miR-140	NM_001102515	NFE2L1	..((((((((((((((((.((.&)))))))))..............................))))))))).	5182	5231	1	-21.3	1	9.72726e-05	0.544	0	0	-4.957	18	49	9	3UTR		0	0
bta-miR-140	NM_001102522	PLA2G2F	...(((((((.(((.((((((.&)))))).)))))))))).	3355	3373	1	-21.1	1	0.00735981	0.426	0	0	-10.0748	16	18	10	3UTR		0	0
bta-miR-140	NM_001102539	ZFP30	..((((((((((((((((.(((&.))).)))))))))))))........))).	4048	4098	1	-25.7	1	0.000218083	0.618	0	0	-4.957	19	30	13	3UTR		0	0
bta-miR-140	NM_001102543	DUSP27	..((((((((((((.....((.&))......)))))))))))).	4054	4075	1	-21.3	1	0.0321016	0.515	0	0	-5.9255	14	21	12	3UTR		0	0
bta-miR-140	NM_001102545	KCTD7	((((((((((.(((((..(((.&.))).))))))))))))))).	2936	2959	1	-23.6	1	0.00132485	0.412	0	0	-6.76235	18	21	15	3UTR		0	0
bta-miR-140	NM_001102546	PDE4B	...(((((((((((((((((((&)))))))))))....)))..))))).	2558	2584	1	-24.1	1	0.000589018	0.485	0	0	-6.51454	19	26	11	3UTR		0	0
bta-miR-140	NM_001102554	GNAL	..((.((((.((((..(((((.&))))))))).)))))).	2296	2313	1	-20.3	1	6.58764e-07	0.5	0	0	-11.287	15	17	9	3UTR		0	0
bta-miR-140	NM_001103097	F2R	.((((((((((((((((.((((&)))))))).))))..)))))))).	2619	2643	1	-23.2	1	0.000608025	0.676	0	0	-3.79332	20	24	8	3UTR		0	0
bta-miR-140	NM_001103104	RHOBTB2	...((((((.(((.(((((((.&))))).)).))).)))))).	2535	2555	1	-20.6	1	0.00452127	0.397	0	0	-8.61389	16	20	6	3UTR		0	0
bta-miR-140	NM_001103246	NAT9	..((((((((.(((.((.(((.&)))))..))))))))))).	1460	1479	1	-20.7	1	0.00042313	0.324	0	0	-8.51722	16	19	11	3UTR		0	0
bta-miR-140	NM_001103285	TUBAL3	..(((((((((((..((.(((.&)))..))..))))))))))).	1060	1081	1	-27.6	1	6.56972e-07	0.353	0	0	-6.54929	16	21	11	3UTR		0	0
bta-miR-140	NM_001104989	SLC7A10	..((...((((((.((((((((&))))))))))))))...)).	1469	1489	1	-24.1	1	3.04284e-05	0.353	0	0	-13.3775	16	20	14	3UTR		0	0
bta-miR-140	NM_001105000	EFNA2	...((((((((((.(((((((.&.))).)))).)))))))))).	729	761	1	-26.9	1	0.000161752	0.294	0	0	-7.37138	17	21	10	3UTR		0	0
bta-miR-140	NM_001105004	FAM32A	..(((((((((((((.......&)))).))))))))).	968	983	1	-17.9	1	0.0117196	0.397	0	0	-5.19005	13	15	9	3UTR		0	0
bta-miR-140	NM_001105036	SUGCT	..((((((((.((((.......&.)))).)))))))).	1878	1896	1	-20.2	1	2.92807e-05	0.706	0	0	-8.01482	12	15	8	3UTR		0	0
bta-miR-140	NM_001105048	IGSF1	..((.(((((((..(((((((.&)))))))...........))))))))).	1444	1472	1	-23.3	1	0.000128376	0.559	0	0	-11.222	16	28	9	3UTR		0	0
bta-miR-140	NM_001105050	BTBD6	.(((((((((((((((((.(((&)))...))).)))))))))..))))).	1632	1659	1	-20.6	1	0.00035491	0.603	0	0	-3.79332	20	27	9	3UTR		0	0
bta-miR-140	NM_001105336	TIPIN	((((((((((((...(.(((((&))))).)..)))))))).............)))).	1560	1595	1	-19.9	1	0.000521762	0.721	0	0	-6.81899	18	35	8	3UTR		0	0
bta-miR-140	NM_001105339	ACSS2	.((((((((((......((((.&))))......)))))))))).	2851	2872	1	-20.1	1	0.000329485	0.588	0	0	-10.2546	14	21	10	3UTR		0	0
bta-miR-140	NM_001105342	HIF3A	...(((((..((((((((((((&))))))))))))..))))).	2818	2838	1	-27.3	1	0.000162321	0.471	0	0	-8.81344	17	20	12	3UTR		0	0
bta-miR-140	NM_001105343	ABCG4	..(((((((.(((..((.((((&))))...))..)))..))))))).	2777	2801	1	-21.6	1	1.63172e-07	0.412	0	0	-7.7918	16	24	7	3UTR		0	0
bta-miR-140	NM_001105348	MED19	.((((((((((.(.((((.(((&.))).))))).)))))))))).	1337	1385	1	-24.9	1	0.00259237	0.662	0	0	-7.99697	18	22	10	3UTR		0	0
bta-miR-140	NM_001105373	TMEM140	..(((.(((((((.(((((...&)))))))))))).))).	1404	1421	1	-19.8	1	2.791e-07	0.529	0	0	-7.7148	15	17	12	3UTR		0	0
bta-miR-140	NM_001105435	ANXA13	.((((.(((((((((((((((.&.)).)))))))).))))))))).	530	569	1	-24.6	1	0.00172043	0.706	0	0	-5.69428	19	23	9	3UTR		0	0
bta-miR-140	NM_001105436	AUH	..(((((((((...........&))))))))).	786	796	1	-18.1	1	0.00116908	0.426	0	0	-11.4183	9	10	9	3UTR		0	0
bta-miR-140	NM_001105459	WDR82	...(((((((.((.(((.(((.&.))))))))))))))).	1410	1441	1	-20.9	1	0.000412602	0.5	0	0	-10.1962	15	17	15	3UTR		0	0
bta-miR-140	NM_001105476	GLMP	.((((((((((((..(((....&.)))..)))))))).)))).	1219	1264	1	-20	1	4.6512e-06	0.471	0	0	-5.38561	15	20	8	3UTR		0	0
bta-miR-140	NM_001105499	CSMD3	((((((((((............&)))))))))).	847	858	1	-16.4	1	0.000243293	0.588	0	0	-13.2236	10	11	10	3UTR		0	0
bta-miR-140	NM_001105627	MPRIP	.(((((((((..((.((((...&)))).))........))))))))).	3519	3544	1	-23.1	1	4.57204e-05	0.426	0	0	-10.7004	15	25	9	3UTR		0	0
bta-miR-140	NM_001105632	FAM84B	...((((((((...(((((.((&)).))))).)))))))).	2275	2293	1	-23.3	1	7.7617e-05	0.647	0	0	-12.0073	15	18	8	3UTR		0	0
bta-miR-140	NM_001105634	CCDC117	...((((((((((((((.((((&))))))))).................))))))))).	2211	2247	1	-18.9	1	0.00187478	0.662	0	0	-6.51454	18	36	9	3UTR		0	0
bta-miR-140	NM_001105646	ALDH4A1	...(((((((((((.((((((.&))))))..))))))))).)).	3001	3022	1	-25.8	1	1.74424e-05	0.515	0	0	-7.24999	17	21	9	3UTR		0	0
bta-miR-140	NM_001109794	MCRIP1	(((((((((((((..((((((.&.)).))))...)))))))))..)))).	1078	1123	1	-24.6	1	0.000108082	0.441	0	0	-5.52986	19	27	9	3UTR		0	0
bta-miR-140	NM_001109964	DPYSL5	..((((((((((((((((....&))))..)))))))....))))).	3456	3479	1	-21	1	5.06056e-05	0.5	0	0	-4.957	16	23	7	3UTR		0	0
bta-miR-140	NM_001109966	COX19	...((((((((((..(((.((.&.)).)))..)))))))))).	1146	1175	1	-25.5	1	0.00324076	0.368	0	0	-8.10683	15	20	10	3UTR		0	0
bta-miR-140	NM_001109998	HIPK1	....((((((((((.....(((&))).....)))))))))).	3932	3951	1	-19.8	1	0.21517	0.647	0	0	-10.5151	13	19	10	3UTR		0	0
bta-miR-140	NM_001110001	KRAS	.((((((((((((..(((((..&.))))).)))...))))))))).	1716	1766	1	-22.9	1	7.92289e-05	0.485	0	0	-5.38561	17	23	9	3UTR		0	0
bta-miR-140	NM_001110082	RBM34	..(((((((.(((((.......&.))))).))))))).	876	942	1	-18	1	4.13363e-05	0.471	0	0	-6.43256	12	15	7	3UTR		0	0
bta-miR-140	NM_001110443	ZNF286A	.(((((.(((((....(((((.&))))).....)))))..))))).	1636	1659	1	-18.9	1	0.00103206	0.588	0	0	-8.45148	15	23	5	3UTR		0	0
bta-miR-140	NM_001110445	PCP4L1	((((((.((((((.........&.)))))).)))))).	1238	1266	1	-18.5	1	5.38192e-06	0.485	0	0	-7.3066	12	15	6	3UTR		0	0
bta-miR-140	NM_001111120	PRKCE	.(((.((((((...(((((...&)))))....))))))))).	3268	3287	1	-22.1	1	2.15637e-05	0.456	0	0	-13.4051	14	19	9	3UTR		0	0
bta-miR-140	NM_001111325	MYOG	(((.((((((((((((((((.(&).)))))))))))).))))...))).	1363	1389	1	-20.7	1	0.00102144	0.721	0	0	-6.9696	20	26	12	3UTR		0	0
bta-miR-140	NM_001113221	RTN4	...((((((((((.........&)))))))))).	1520	1531	1	-18.7	1	0.0163635	0.588	0	0	-8.33988	10	11	10	3UTR		0	0
bta-miR-140	NM_001113254	WTAP	......((((((((..((((((&.)))))))))))))).	1664	1689	1	-19.6	0	0.0511306	0.544	0	0	-16.5351	14	16	14	3UTR		0	0
bta-miR-140	NM_001113307	MRPS21	..((((((((((((........&)))...))))))))).	1253	1269	1	-19	1	0.000513941	0.544	0	0	-5.9255	12	16	9	3UTR		0	0
bta-miR-140	NM_001113729	ZNF771	..(((((((((((..(((.((.&)))))))))))))....))).	1169	1190	1	-20.5	1	4.4924e-05	0.353	0	0	-6.54929	16	21	13	3UTR		0	0
bta-miR-140	NM_001114526	GCHFR	..((((((((....(((.....&.)))..)))))))).	666	694	1	-19.5	1	2.51122e-07	0.294	0	0	-13.2745	11	15	8	3UTR		0	0
bta-miR-140	NM_001114527	CENPX	(((((...((((((((((((..&.))))))))))))..))))).	559	609	1	-25.7	1	0.000240601	0.515	0	0	-9.69585	17	21	12	3UTR		0	0
bta-miR-140	NM_001114969	CHTF8	((((......(((((((((((.&)))))))))))....)))).	2139	2159	1	-20.4	1	0.000691081	0.529	0	0	-16.1138	15	20	11	3UTR		0	0
bta-miR-140	NM_001123033	ARHGEF12	..(((((((((((((((.....&)).))))))))))))).	7077	7094	1	-23	1	0.000330827	0.588	0	0	-4.957	15	17	13	3UTR		0	0
bta-miR-140	NM_001130752	MAP2K1	..(((((.((((((........&.)))))).))))).	2100	2131	1	-19.7	1	0.000975802	0.706	0	0	-8.23913	11	14	6	3UTR		0	0
bta-miR-140	NM_001143867	DDX6	.(((((..(((.((((((.(((&))))))))).))).))))).	4682	4702	1	-21.5	1	0.000150816	0.662	0	0	-10.9974	17	20	9	3UTR		0	0
bta-miR-140	NM_001143877	ADCY6	..((((((((.((((((.(((.&))))))....))).)))))))).	4582	4605	1	-22	1	7.28118e-05	0.456	0	0	-7.78178	17	23	8	3UTR		0	0
bta-miR-140	NM_001144106	PCGF2	((((.((((((((((((((((.&.))))))........)))))))))).)))).	2253	2299	1	-28.9	1	0.000234719	0.515	0	0	-8.05661	20	31	10	3UTR		0	0
bta-miR-140	NM_001145653	C23H6orf141	...((((((((.((....((((&)))).....)).)))))))).	806	827	1	-18.2	1	0.0187663	0.618	0	0	-10.8298	14	21	8	3UTR		0	0
bta-miR-140	NM_001145758	C25H16orf82	..(((((((((.(.((((....&))))).))))))))).	681	697	1	-19.4	1	4.33018e-07	0.368	0	0	-9.16064	14	16	9	3UTR		0	0
bta-miR-140	NM_001162927	POM121L2	.((((((((((.(((.......&))))))))))))).	3291	3305	1	-17.7	1	0.00116009	0.603	0	0	-7.37318	13	14	13	3UTR		0	0
bta-miR-140	NM_001163190	POGZ	..(((((((((((...((.(((&))))).))))))))))).	4942	4960	1	-22.1	1	0.00220722	0.603	0	0	-6.78234	16	18	11	3UTR		0	0
bta-miR-140	NM_001166040	THPO	...((((((((....(((((((&)))))))..)))))))).	1238	1256	1	-20.6	1	0.000306585	0.632	0	0	-12.7428	15	18	8	3UTR		0	0
bta-miR-140	NM_001172576	OAZ2	..(((((.(.(((..((((((.&))))))..)))..).))))).	1730	1751	1	-21.6	1	0.000961077	0.441	0	0	-10.1054	15	21	6	3UTR		0	0
bta-miR-140	NM_001191158	RND3	...(((((((((((((((((((&)))).)))))))).....))))))).	1657	1683	1	-23.1	1	0.0155728	0.676	0	0	-6.51454	19	26	8	3UTR		0	0
bta-miR-140	NM_001191166	ASB9	.(((((((.((((((((.....&))))))...)).)))).))).	1253	1274	1	-19.2	1	0.00721906	0.574	0	0	-4.84971	15	21	6	3UTR		0	0
bta-miR-140	NM_001191189	TNFAIP2	..(((((((((....((((((.&.)))))).......))))))))).	2172	2211	1	-22.2	1	0.000273238	0.382	0	0	-11.1852	15	24	9	3UTR		0	0
bta-miR-140	NM_001191221	ATP8B2	..(((((((((((...((((((&))))))...))))))))..))).	3880	3903	1	-21	1	6.50722e-06	0.5	0	0	-6.78234	17	23	8	3UTR		0	0
bta-miR-140	NM_001191246	NDEL1	(((.(((((((((..((.((((&))))..))..))))))))).))).	1997	2021	1	-21.9	1	0.000873053	0.426	0	0	-8.56189	18	24	9	3UTR		0	0
bta-miR-140	NM_001191252	ZACN	.(((((((.(((((((((((((&))).)))).))))))...))))))).	1981	2007	1	-26.3	1	6.53609e-05	0.456	0	0	-4.84971	20	26	7	3UTR		0	0
bta-miR-140	NM_001191362	SAV1	.....((((((((((((.....&)))...))))))))).	2027	2043	1	-18.8	1	0.000313482	0.662	0	0	-13.6656	12	16	9	3UTR		0	0
bta-miR-140	NM_001191390	RBM28	((((((((((..((((((.((.&)).)))))).))))))).))).	1963	1985	1	-21.4	1	0.000225611	0.544	0	0	-10.1092	18	22	7	3UTR		0	0
bta-miR-140	NM_001191409	RABGAP1	((((((((((((((........&))))))))).))))).	4370	4386	1	-22.1	1	0.000883033	0.45	0	0	-4.90607	14	16	9	3UTR		0	0
bta-miR-140	NM_001191413	NEBL	...(((((((((((..((.(((&))).))))))))))))).	6033	6051	1	-21.4	1	0.0017606	0.515	0	0	-7.48304	16	18	13	3UTR		0	0
bta-miR-140	NM_001191434	MMP15	..(((((((((.((((((.(((&.)))))))))..))))))))).	3265	3301	1	-27.5	1	0.000364209	0.397	0	0	-8.3038	18	22	9	3UTR		0	0
bta-miR-140	NM_001191523	CNOT6L	..((..(((((((((((((...&.)))))))))))))..)).	8515	8545	1	-24.6	1	1.26549e-06	0.544	0	0	-10.977	15	19	13	3UTR		0	0
bta-miR-140	NM_001191525	AFF1	..(((((((((((.(((.((((&.)))).))).))))))))))).	4735	4776	1	-24.2	1	1.91314e-06	0.515	0	0	-5.81384	18	22	11	3UTR		0	0
bta-miR-140	NM_001191530	GRK6	.(((.((((((((...(((((.&.))).))))))))))))).	2281	2308	1	-21.6	1	0.000227106	0.338	0	0	-9.7377	16	19	13	3UTR		0	0
bta-miR-140	NM_001191543	AFF2	...(((((((.((((.(((((.&))))).))))))))))).	4687	4705	1	-20.4	1	0.104255	0.559	0	0	-9.57236	16	18	11	3UTR		0	0
bta-miR-140	NM_001191545	PHKA2	...(((((((((((((((.(((&))).)).)))).......))))))))).	3793	3821	1	-21.2	1	0.0301355	0.456	0	0	-6.51454	18	28	9	3UTR		0	0
bta-miR-140	NM_001192053	EHD4	...((((((((((.........&)))))))))).	1827	1838	1	-18.4	1	0.00195319	0.412	0	0	-8.33988	10	11	10	3UTR		0	0
bta-miR-140	NM_001192055	HEY2	..(((((.((((((........&)))))).))))).	2263	2276	1	-17.8	1	3.28403e-06	0.676	0	0	-8.23913	11	13	6	3UTR		0	0
bta-miR-140	NM_001192141	GRASP	..(((.(((((((((((..(((&)))..)))..))))))))))).	1839	1861	1	-22.7	1	2.37972e-06	0.353	0	0	-6.85796	17	22	11	3UTR		0	0
bta-miR-140	NM_001192168	ZNF362	....((((((((((((..((((&))))...))).))))))))).	2601	2622	1	-21.5	1	0.00405887	0.603	0	0	-9.54656	16	21	9	3UTR		0	0
bta-miR-140	NM_001192171	HMBOX1	((((.((((((.....((((((&))))))....)))))))))).	1833	1854	1	-20.7	1	0.00919594	0.574	0	0	-14.5179	16	21	10	3UTR		0	0
bta-miR-140	NM_001192175	AFM	(((((((((((((.........&))))))))))))).	1917	1931	1	-18.9	1	0.000998339	0.647	0	0	-5.76291	13	14	13	3UTR		0	0
bta-miR-140	NM_001192182	MUL1	..((((((((..((((.((((.&)))).....)))))))))))).	1826	1848	1	-22	1	0.000197182	0.353	0	0	-11.1286	16	22	12	3UTR		0	0
bta-miR-140	NM_001192198	PAK6	((((.(((((((((((......&.)))))))))))..)))).	3030	3057	1	-20.1	1	0.00120276	0.5	0	0	-8.05661	15	19	11	3UTR		0	0
bta-miR-140	NM_001192235	LPAR2	(((((((((((((..((((((.&)))))).))))).......)))))))).	1573	1601	1	-23.7	1	0.000267687	0.485	0	0	-5.52986	19	28	8	3UTR		0	0
bta-miR-140	NM_001192239	NIP7	..(((((((((.(((((.(...&).)))))))))))))).	1034	1051	1	-19.2	1	0.00474348	0.662	0	0	-8.3038	15	17	14	3UTR		0	0
bta-miR-140	NM_001192243	FOXI1	..((((((((((((.((..(((&.))).))..)))))))))))).	1726	1767	1	-21.2	1	2.93317e-05	0.471	0	0	-5.69245	17	22	12	3UTR		0	0
bta-miR-140	NM_001192255	PLCL2	((((((((.(((((.(((((..&.)))))..))))).)))))))).	4531	4577	1	-25.6	1	0.000124787	0.471	0	0	-5.72941	18	23	8	3UTR		0	0
bta-miR-140	NM_001192277	SIK2	..(((((((...(((((((((.&)))))))))))))))).	2905	2922	1	-24.9	1	0.00135851	0.382	0	0	-12.3711	16	17	16	3UTR		0	0
bta-miR-140	NM_001192299	AXIN2	...((((((((.((((((((..&.)))))))))))))))).	3125	3173	1	-24.7	1	0.000216932	0.382	0	0	-9.86134	16	18	16	3UTR		0	0
bta-miR-140	NM_001192309	DIP2B	..(((((((((((((.......&.))))))))))))).	7210	7234	1	-24.5	1	0.00119791	0.559	0	0	-5.19005	13	15	13	3UTR		0	0
bta-miR-140	NM_001192346	RCC1L	..(((((((((....(((.((.&))))).))))))))).	1836	1852	1	-21.7	1	1.61462e-05	0.397	0	0	-11.1852	14	16	9	3UTR		0	0
bta-miR-140	NM_001192352	MUSK	..((((((((((((........&)))))))))))).	4098	4111	1	-20.7	1	0.000743304	0.632	0	0	-5.9255	12	13	12	3UTR		0	0
bta-miR-140	NM_001192361	NDST1	...(((((((....((((((.(&).))))))...))))))).	3946	3965	1	-20.8	1	0.000648844	0.412	0	0	-14.8321	14	19	7	3UTR		0	0
bta-miR-140	NM_001192376	EPS8L1	((((((.((((((.(((((((.&))))))).)))))).))...)))).	2461	2486	1	-26.4	1	2.81281e-07	0.426	0	0	-6.3381	19	25	7	3UTR		0	0
bta-miR-140	NM_001192395	MRPL10	..(((((((((((((.......&.))))))))))).)).	820	863	1	-20.6	1	7.4383e-05	0.456	0	0	-5.19005	13	16	11	3UTR		0	0
bta-miR-140	NM_001192398	ARHGAP35	..(((((((((((..((((((.&.))))))........))))))))))).	4706	4749	1	-30.1	1	1.11905e-05	0.368	0	0	-6.54929	17	27	11	3UTR		0	0
bta-miR-140	NM_001192408	MYSM1	..(((((((((((((((.((((&.)))))))..)))))))...))))).	4356	4392	1	-23.2	1	0.000193846	0.574	0	0	-4.957	19	26	7	3UTR		0	0
bta-miR-140	NM_001192419	TJAP1	..(((.((((.((((((((((.&)))))))))).))))..))).	2216	2237	1	-23	1	0.000190601	0.515	0	0	-9.68273	17	21	10	3UTR		0	0
bta-miR-140	NM_001192441	RIC3	..(((((((((((((((..(((&)))..)))..)))))))))))).	1529	1552	1	-22.2	1	0.00579096	0.515	0	0	-4.957	18	23	12	3UTR		0	0
bta-miR-140	NM_001192441	RIC3	....((((((((.(.(((.(((&))).)))...).)))))))).	1183	1204	1	-19.8	1	0.00112514	0.544	0	0	-11.5711	15	21	8	3UTR		0	0
bta-miR-140	NM_001192441	RIC3	..(((((((((((.........&))))))))))).	2046	2058	1	-19.8	1	0.000340489	0.515	0	0	-6.78234	11	12	11	3UTR		0	0
bta-miR-140	NM_001192513	YTHDF3	((((((.((((((((..((((.&))))..)))))))))))))).	4057	4078	1	-22.4	1	0.000720364	0.5	0	0	-5.71431	18	21	14	3UTR		0	0
bta-miR-140	NM_001192514	GPAT3	..((((((((.....((((((.&)))))))))))))).	1588	1603	1	-20.9	1	0.00802095	0.618	0	0	-14.01	14	15	14	3UTR		0	0
bta-miR-140	NM_001192523	KCNMB4	.(((((((((((.(((((.((.&))))))).)))))))).))).	2485	2506	1	-20.1	1	0.00330019	0.632	0	0	-5.08246	18	21	8	3UTR		0	0
bta-miR-140	NM_001192586	GRB10	..((((((((((..((((((..&.)))))).)))))))))).	2534	2566	1	-27.1	1	0.000278468	0.382	0	0	-7.10297	16	19	10	3UTR		0	0
bta-miR-140	NM_001192606	PIGN	..(((((((((((..((((.(.&.).)))))))).))))))).	3193	3221	1	-23.2	1	5.56024e-06	0.515	0	0	-6.54929	16	20	8	3UTR		0	0
bta-miR-140	NM_001192608	ATXN7L3	.((((((((((((..((((...&))))..)).)).....)))))))).	3563	3588	1	-22.2	1	0.000535682	0.515	0	0	-5.38561	16	25	8	3UTR		0	0
bta-miR-140	NM_001192614	DIAPH3	.(((((...(((((((((((((&)))))).))))))).....))))).	3924	3949	1	-21.9	1	0.0188354	0.588	0	0	-8.70704	18	25	7	3UTR		0	0
bta-miR-140	NM_001192636	NEURL2	..((.((((((((.(((.(((.&))))))))).))))))).	1308	1326	1	-20.6	1	4.14842e-05	0.618	0	0	-9.93288	16	18	9	3UTR		0	0
bta-miR-140	NM_001192680	SPATA2	..(((((((((((..((.(((.&)))))...)).))))))))).	2806	2827	1	-21.6	1	0.0015351	0.353	0	0	-6.54929	16	21	9	3UTR		0	0
bta-miR-140	NM_001192815	SEC63	(((((..(((((..(((((...&.)))))..)))))))))).	2547	2593	1	-19.8	1	0.000549394	0.544	0	0	-9.52819	15	19	10	3UTR		0	0
bta-miR-140	NM_001192822	MID1	...(((((((((((((((((((&.))))....))))))))))))).)).	3594	3640	1	-24.1	1	0.00272313	0.574	0	0	-6.51454	19	26	13	3UTR		0	0
bta-miR-140	NM_001192828	RRAGD	((((.(((((..((((((((..&)))))))))))...))..)))).	2274	2297	1	-19.3	1	0.00166895	0.603	0	0	-14.2282	17	23	11	3UTR		0	0
bta-miR-140	NM_001192869	RAB11FIP5	..((((((((.((..(((((..&)))).)..)).)))))))).	3486	3506	1	-20.7	1	0.000451669	0.426	0	0	-9.37406	15	20	8	3UTR		0	0
bta-miR-140	NM_001192874	ST8SIA5	...((((((((.(((((..(((&.))).))))).)))))))).	2196	2223	1	-22.2	1	0.000152697	0.559	0	0	-9.86134	16	20	8	3UTR		0	0
bta-miR-140	NM_001192906	DOCK7	(((((.((.((((((((((((.&)))))))).))).).)).))))).	6515	6539	1	-19.4	1	0.035313	0.676	0	0	-6.89492	19	24	8	3UTR		0	0
bta-miR-140	NM_001192923	AKAP6	(((((((((((((.........&)))))))).))))).	7475	7490	1	-20.7	1	5.78186e-05	0.382	0	0	-5.76291	13	15	8	3UTR		0	0
bta-miR-140	NM_001192980	SIRT1	(((((((((((((.........&))))).)))))))).	3048	3063	1	-18.4	1	0.000111236	0.632	0	0	-5.76291	13	15	8	3UTR		0	0
bta-miR-140	NM_001193068	KRT86	..(((((((((((..((.((((&)))).))..)...)))))))))).	1877	1901	1	-21.6	1	1.00983e-06	0.471	0	0	-6.54929	17	24	10	3UTR		0	0
bta-miR-140	NM_001193110	CDA	..(((((((((((((((..(((&.)))...))))))))))))...))).	960	992	1	-21.6	1	0.000309219	0.574	0	0	-4.957	18	26	12	3UTR		0	0
bta-miR-140	NM_001193112	GSDME	...((((((((.(...((((((&)))))).).)))))))).	1804	1822	1	-20.4	1	0.00305591	0.618	0	0	-11.6867	15	18	8	3UTR		0	0
bta-miR-140	NM_001193144	PPP1R3F	..((((..((((..(((((((.&)))))))..)))).)))).	2613	2632	1	-24.2	1	0.000293444	0.426	0	0	-10.9603	15	19	7	3UTR		0	0
bta-miR-140	NM_001193179	IL21R	..(((((((((((..(((((..&.)))))..........))))))))))).	2568	2609	1	-25.4	1	0.000718629	0.412	0	0	-6.54929	16	28	11	3UTR		0	0
bta-miR-140	NM_001193223	EIF5	.(((((((((((((((((((((&.)))))))).)))..........)))))))))).	4206	4265	1	-27	1	0.00492398	0.529	0	0	-3.79332	21	34	10	3UTR		0	0
bta-miR-140	NM_001193224	RAB37	..((((((((.((..(((.((.&.))))))))))))))).	1190	1226	1	-21.9	1	7.63568e-09	0.412	0	0	-9.37406	15	17	15	3UTR		0	0
bta-miR-140	NM_001193228	CPEB3	....((((((((((.(((.(((&))).))).)))))))))).	3643	3662	1	-20.2	1	0.00175276	0.662	0	0	-10.282	16	19	10	3UTR		0	0
bta-miR-140	NM_001193247	SOX10	((((((((((((((((((.((.&)).)))..)))))))))..........)))))).	2719	2753	1	-22	1	0.000742267	0.5	0	0	-3.93757	20	34	9	3UTR		0	0
bta-miR-140	NM_001193254	KCNJ13	.(((((((((.((((.......&))))))))))))).	1408	1422	1	-17.5	1	0.0154348	0.691	0	0	-6.85115	13	14	13	3UTR		0	0
bta-miR-140	NM_001195011	MAMSTR	..((.((((((....((((((.&))))))...))))))..)).	1990	2010	1	-21.8	1	8.72513e-05	0.485	0	0	-15.3043	14	20	6	3UTR		0	0
bta-miR-140	NM_001195018	ZMYM5	((((((((((((.(((......&.))).))))))).....))))).	2328	2356	1	-19.1	1	0.00399104	0.574	0	0	-5.22671	15	23	7	3UTR		0	0
bta-miR-140	NM_001195019	ANP32A	....((((((((((((((....&.)))))))).)))))).	1102	1140	1	-22.1	1	0.039769	0.588	0	0	-9.54656	14	17	8	3UTR		0	0
bta-miR-140	NM_001195064	COX14	..((((((((((((........&.)))))))))))).	324	361	1	-20.9	1	0.00114411	0.485	0	0	-5.9255	12	14	12	3UTR		0	0
bta-miR-140	NM_001198892	RBM12	..(((((((....((((..(((&))).))))....))))))).	3174	3194	1	-20.2	1	2.20713e-05	0.647	0	0	-13.6602	14	20	7	3UTR		0	0
bta-miR-140	NM_001199005	HES2	..((((((((((...((((...&.))).)..)))))))))).	1272	1318	1	-23.1	1	2.26694e-05	0.426	0	0	-7.83842	14	19	10	3UTR		0	0
bta-miR-140	NM_001205368	LSAMP	..(((.(((((((((((.....&)))))))))))..))).	5059	5076	1	-20.9	1	6.8707e-05	0.574	0	0	-6.85796	14	17	11	3UTR		0	0
bta-miR-140	NM_001205408	MLXIPL	..((.((((((((.........&)))))))))).	2606	2617	1	-17.8	1	2.38126e-05	0.353	0	0	-10.9014	10	11	10	3UTR		0	0
bta-miR-140	NM_001205443	NUP214	..((.((((((((..((((.(.&.).))))..)))))))))).	6955	6981	1	-25.1	1	1.43133e-05	0.309	0	0	-10.6683	15	20	10	3UTR		0	0
bta-miR-140	NM_001205454	CWH43	..((((.(((((((........&))))))).)))).	2277	2290	1	-19.1	1	0.00093625	0.647	0	0	-7.46919	11	13	7	3UTR		0	0
bta-miR-140	NM_001205477	ANKRD6	..((((((((((((........&.)))))))))))).	3646	3681	1	-21.4	1	0.00021354	0.603	0	0	-5.9255	12	14	12	3UTR		0	0
bta-miR-140	NM_001205486	UBE2Z	..((((((((((((.((.....&.))..)))))))))))).	2478	2508	1	-22.5	1	2.83281e-05	0.309	0	0	-5.69245	14	18	12	3UTR		0	0
bta-miR-140	NM_001205519	NUP62	..((((((((((.((((((((.&.))))..)))).))).))))))).	2409	2441	1	-28.4	1	8.4037e-06	0.353	0	0	-6.24613	18	24	7	3UTR		0	0
bta-miR-140	NM_001205587	SUZ12	...(((((((((((((......&))))))))))))).	3219	3233	1	-21.3	1	0.000347183	0.603	0	0	-6.51454	13	14	13	3UTR		0	0
bta-miR-140	NM_001205598	WDR43	((((((((...(((((((.(((&)))))).))))...)))))))).	2587	2610	1	-22.5	1	0.0186152	0.676	0	0	-9.06125	18	23	8	3UTR		0	0
bta-miR-140	NM_001205600	SREBF2	..((((((((.(((..((((((&.))).)))..))).)))))))).	3755	3786	1	-23.5	1	0.000297023	0.412	0	0	-8.75027	17	23	8	3UTR		0	0
bta-miR-140	NM_001205602	SMPD4	.....(((((.((((((((...&)))))))).))))).	2943	2958	1	-21	1	0.000750724	0.632	0	0	-16.4904	13	15	8	3UTR		0	0
bta-miR-140	NM_001205603	ALG1	((((.(((((((((.(((.((.&))))).))))..))))))))).	3535	3557	1	-22.1	1	5.57993e-07	0.412	0	0	-8.79206	18	22	9	3UTR		0	0
bta-miR-140	NM_001205653	CSGALNACT2	.(((((((((((((.((..((.&))..)).)))......)))))))))).	2429	2456	1	-24	1	2.91382e-05	0.529	0	0	-4.52877	17	27	10	3UTR		0	0
bta-miR-140	NM_001205721	FKBP8	...((((((((.(..((((((.&))))))..)...)))))))).	1319	1340	1	-24.1	1	0.00199694	0.324	0	0	-11.4536	15	21	8	3UTR		0	0
bta-miR-140	NM_001205881	ATXN1L	..(((((((((....((.(((.&.)))))))))))))).	4579	4613	1	-21.7	1	3.22665e-06	0.456	0	0	-11.1852	14	16	14	3UTR		0	0
bta-miR-140	NM_001205899	AGO1	..((((((((((...(((....&.)))..)))))))))).	4908	4941	1	-23.5	1	1.85359e-07	0.441	0	0	-7.83842	13	17	10	3UTR		0	0
bta-miR-140	NM_001205905	SLC35E4	..((.((((((.((.((((((.&))))))..)).)))))))).	1530	1550	1	-22.5	1	5.11783e-06	0.368	0	0	-13.1583	16	20	8	3UTR		0	0
bta-miR-140	NM_001205994	HS3ST2	((((.((((((((..(((.(((&.))).)))..)))))))))))).	1659	1693	1	-26.1	1	6.56959e-05	0.412	0	0	-9.6489	18	23	12	3UTR		0	0
bta-miR-140	NM_001206037	NAA30	...((((((((((.........&)))))))))).	3959	3970	1	-16.4	1	0.00565891	0.618	0	0	-8.33988	10	11	10	3UTR		0	0
bta-miR-140	NM_001206046	EGLN1	..(((((((((((((...((((&)))).)))))))..)))))).	3381	3402	1	-21.6	1	0.000151576	0.559	0	0	-5.19005	17	21	7	3UTR		0	0
bta-miR-140	NM_001206067	MTMR1	.((((((((((.(((((((((.&)))))))))))))...)))))).	2691	2714	1	-24.2	1	0.000488014	0.456	0	0	-7.14013	19	23	13	3UTR		0	0
bta-miR-140	NM_001206068	PAQR3	.(((((((((((((..(((((.&)))))..))))))))......................))))).	2903	2946	1	-20.9	1	2.43479e-05	0.515	0	0	-4.76182	18	43	8	3UTR		0	0
bta-miR-140	NM_001206092	RSPO2	...(((((((...((((.(((.&)))))))))))))).	1005	1020	1	-18.8	1	0.000222453	0.294	0	0	-13.9752	14	15	14	3UTR		0	0
bta-miR-140	NM_001206172	REV3L	..((((((((.((((..((((.&))))..)).)).)))))))).	9697	9718	1	-19.6	1	3.77001e-05	0.647	0	0	-8.01482	16	21	8	3UTR		0	0
bta-miR-140	NM_001206244	VPS39	..((((((((.(((.((((((.&))).)))...)))))))))..)).	2713	2737	1	-20.7	1	0.000159157	0.397	0	0	-8.51722	17	24	9	3UTR		0	0
bta-miR-140	NM_001206249	FCHSD1	..(((((((((((.(((((...&)))))...)))))))).......))).	2336	2363	1	-22.7	1	0.000190626	0.515	0	0	-5.81384	16	27	8	3UTR		0	0
bta-miR-140	NM_001206283	EFNB3	..((((((((((((((((....&.)))))).)))))))))).	2393	2434	1	-25.2	1	0.00149315	0.382	0	0	-4.957	16	19	10	3UTR		0	0
bta-miR-140	NM_001206301	RPL7L1	..((((((((((((((((.(((&.)))..)))))))..))))))))).	1491	1531	1	-29.9	1	3.25242e-05	0.515	0	0	-4.957	19	25	9	3UTR		0	0
bta-miR-140	NM_001206324	HOXD11	..((((((.((....((((((.&))))))..)).)))))).	1300	1318	1	-26	1	0.000130608	0.382	0	0	-12.2416	14	18	6	3UTR		0	0
bta-miR-140	NM_001206326	FGF10	...((((((((((...((((((&.))))))..)))))))))).	794	844	1	-22.7	1	0.000686188	0.618	0	0	-8.33988	16	20	10	3UTR		0	0
bta-miR-140	NM_001206326	FGF10	..((((((((((((((((....&.))))...)))))).)))).)).	3170	3201	1	-19.4	1	0.0016412	0.559	0	0	-4.957	16	23	6	3UTR		0	0
bta-miR-140	NM_001206334	C7H5orf46	.(((.((((((.((........&)).))))))))).	515	528	1	-15.4	1	0.00364227	0.647	0	0	-12.2277	11	13	9	3UTR		0	0
bta-miR-140	NM_001206394	CNNM1	(((((.((((((...(((.(((&))).)))..)))))).))))).	4790	4812	1	-22.4	1	0.000457442	0.5	0	0	-8.71995	17	22	6	3UTR		0	0
bta-miR-140	NM_001206409	AHDC1	((((((.(((....(((((((.&)))))))))))))))).	5718	5735	1	-22.3	1	8.36308e-05	0.471	0	0	-13.7988	16	17	16	3UTR		0	0
bta-miR-140	NM_001206444	TRIOBP	..((.((((((((.........&)))))))))).	2430	2441	1	-17.8	1	8.84441e-06	0.382	0	0	-10.9014	10	11	10	3UTR		0	0
bta-miR-140	NM_001206476	PSIP1	...(((((((((((........&.))))))))))).	2467	2485	1	-17.3	1	0.0309832	0.676	0	0	-7.48304	11	13	11	3UTR		0	0
bta-miR-140	NM_001206490	ITGB3	.((((((((((.((((((.((.&)).)))))))))))))......))).	2741	2767	1	-21.9	1	0.00245399	0.456	0	0	-7.14013	18	26	13	3UTR		0	0
bta-miR-140	NM_001206562	NRCAM	..(((((((((((((((((...&.)))))))..)))))))))).	7516	7565	1	-23.1	1	7.16292e-06	0.559	0	0	-4.957	17	21	10	3UTR		0	0
bta-miR-140	NM_001206601	DVL1	((((...((((((..(((((((&)))))))))))))..)))).	2584	2604	1	-22.8	1	2.34308e-05	0.544	0	0	-13.0935	17	20	13	3UTR		0	0
bta-miR-140	NM_001206601	DVL1	..((((((((((....(((((.&.))))))))))))))).	2627	2649	1	-21.6	1	0.00065982	0.485	0	0	-8.07147	15	17	15	3UTR		0	0
bta-miR-140	NM_001206624	CCDC69	..((.((((((.(((((((((.&))))))).......)))))))))).	3037	3062	1	-22.8	1	0.000317515	0.529	0	0	-12.4228	17	25	10	3UTR		0	0
bta-miR-140	NM_001206660	NCL	(((((((((((...(((.....&))).))))))).)))).	2483	2500	1	-19.5	1	3.38573e-05	0.662	0	0	-9.43035	14	17	7	3UTR		0	0
bta-miR-140	NM_001206687	FOXN3	..((.(((((.((((((.(((.&))))))))).))))))).	5483	5501	1	-21.8	1	1.1211e-05	0.353	0	0	-11.9008	16	18	9	3UTR		0	0
bta-miR-140	NM_001206687	FOXN3	...((((((((((.........&.)))))))))).	4854	4871	1	-18.7	1	0.0152748	0.618	0	0	-8.33988	10	12	10	3UTR		0	0
bta-miR-140	NM_001206718	LOC618071	...((((((((((.........&)))))))))).	902	913	1	-18.4	1	1.04158e-05	0.441	0	0	-8.33988	10	11	10	3UTR		0	0
bta-miR-140	NM_001206731	EYA3	......(((((((.((((((((&))).)))))))))))).	2433	2450	1	-19.5	0	0.00284361	0.463	0	0	-16.4234	15	17	12	3UTR		0	0
bta-miR-140	NM_001206732	TXNDC5	..(((((((((((..((((((.&.))..))))..))))))))))).	1686	1721	1	-24	1	2.13158e-06	0.426	0	0	-6.54929	17	23	11	3UTR		0	0
bta-miR-140	NM_001206735	IL1R1	..((.((((..((((((((.((&))..)))))))))))))).	2362	2381	1	-20	1	0.00015942	0.412	0	0	-13.1433	16	19	14	3UTR		0	0
bta-miR-140	NM_001206788	KIFC2	..((((((((((..(((.(((.&))))))..))))))).))).	2978	2998	1	-26.9	1	6.53958e-08	0.412	0	0	-7.10297	16	20	7	3UTR		0	0
bta-miR-140	NM_001206821	FMNL2	..(((((((((((...(..(((&)))..).))))))))))).	4477	4496	1	-20.3	1	0.000345727	0.647	0	0	-6.78234	15	19	11	3UTR		0	0
bta-miR-140	NM_001206854	KIF3A	.((((((((((((.(((.....&.))))))....))))))))).	2648	2694	1	-19.1	1	0.000963205	0.588	0	0	-4.65016	15	21	9	3UTR		0	0
bta-miR-140	NM_001206873	PRMT8	..((.((((((.((.((((((.&)))))).))...)))))))).	1910	1931	1	-23.2	1	4.35793e-05	0.412	0	0	-13.1583	16	21	8	3UTR		0	0
bta-miR-140	NM_001206899	MNT	(((((.((((((((((((....&.))))))))))))...))))).	3516	3570	1	-20.7	1	0.00106913	0.485	0	0	-5.83853	17	22	12	3UTR		0	0
bta-miR-140	NM_001206904	LIMK1	...(((((((.((((((.((((&))))))))))))))))).	2751	2769	1	-20.7	1	0.00333361	0.588	0	0	-9.33931	17	18	17	3UTR		0	0
bta-miR-140	NM_001206939	SLC16A2	...(((((((((((((((.((.&.))..)))))))..)))))))).	3602	3625	1	-23	1	0.000250581	0.5	0	0	-6.51454	17	23	8	3UTR		0	0
bta-miR-140	NM_001242341	CNR1	....(((((((((((.((((.(&).)))).))))))))))).	2677	2696	1	-20.2	1	0.243348	0.691	0	0	-9.77961	16	19	11	3UTR		0	0
bta-miR-140	NM_001243331	CPNE2	(((((((((((((.(((..(((&.)))..)))..))))))))))))).	1999	2044	1	-27.9	1	5.70259e-05	0.515	0	0	-4.79441	19	25	13	3UTR		0	0
bta-miR-140	NM_001244125	BCAN	...((((((((.((..((((((&))))))..))..)))))))).	2387	2408	1	-24.3	1	0.00504032	0.441	0	0	-10.8298	16	21	8	3UTR		0	0
bta-miR-140	NM_001244177	MCAT	..((((((((((((.((((...&))))..))))))))).))).	1785	1805	1	-23.7	1	3.13152e-07	0.397	0	0	-5.69245	16	20	9	3UTR		0	0
bta-miR-140	NM_001256553	NADK2	..(((.(((((.(((((.(((.&))).))))).)))))))).	2756	2775	1	-19.9	1	0.00013224	0.603	0	0	-10.2048	16	19	8	3UTR		0	0
bta-miR-140	NM_001256555	TENM1	(((((((.(.(((((.(((((.&)))))))))).).))))))).	8563	8584	1	-23	1	3.05139e-06	0.471	0	0	-7.72676	18	21	10	3UTR		0	0
bta-miR-140	NM_001256563	NOD1	..((((((((((...(((.((.&)))))..)))))).)))).	3596	3615	1	-21	1	6.81982e-06	0.471	0	0	-7.83842	15	19	6	3UTR		0	0
bta-miR-140	NM_001271771	GNAS	..((((((((....((((.((.&.))))))...)))))))).	1287	1324	1	-23.3	1	0.000130192	0.368	0	0	-13.2745	14	19	8	3UTR		0	0
bta-miR-140	NM_001271994	MARF1	..(((((((((((.........&))))))))))).	6526	6538	1	-22.1	1	7.7053e-05	0.412	0	0	-6.78234	11	12	11	3UTR		0	0
bta-miR-140	NM_001272008	DMAC2	...((((((((((.((((((..&)))))))))))))))).	1373	1390	1	-24.1	1	0.000416941	0.559	0	0	-7.37138	16	17	16	3UTR		0	0
bta-miR-140	NM_001272008	DMAC2	..((((((((.(((((((....&.))))))).))))))).).	1236	1271	1	-24.1	1	8.03913e-06	0.412	0	0	-7.78178	15	19	7	3UTR		0	0
bta-miR-140	NM_001272009	DMAC2	...((((((((((.((((((..&)))))))))))))))).	1759	1776	1	-24.1	1	0.000416941	0.559	0	0	-7.37138	16	17	16	3UTR		0	0
bta-miR-140	NM_001272009	DMAC2	..((((((((.(((((((....&.))))))).))))))).).	1622	1657	1	-24.1	1	8.03913e-06	0.412	0	0	-7.78178	15	19	7	3UTR		0	0
bta-miR-140	NM_001276353	LMNB2	..(((((((((((...(((((.&.))))).))))))))))).	3413	3438	1	-25.6	1	6.45911e-05	0.382	0	0	-6.78234	16	19	11	3UTR		0	0
bta-miR-140	NM_001276353	LMNB2	..((((((((((((.((.....&)).)))).)))))))).	3086	3103	1	-23.4	1	2.23705e-05	0.382	0	0	-5.69245	14	17	8	3UTR		0	0
bta-miR-140	NM_001278653	CCDC117	...((((((((((((((.((((&))))))))).................))))))))).	2004	2040	1	-18.9	1	0.00187478	0.662	0	0	-6.51454	18	36	9	3UTR		0	0
bta-miR-140	NM_001281903	CMYA5	..((((((((.(((((......&.))))).)))))))).	12058	12076	1	-20.6	1	3.02269e-05	0.529	0	0	-7.78178	13	16	8	3UTR		0	0
bta-miR-140	NM_001282043	TOMT	....((((((((((.(((.(((&))).))).....)))))))))).	1488	1511	1	-21.3	1	3.38742e-05	0.559	0	0	-10.282	16	23	10	3UTR		0	0
bta-miR-140	NM_001282452	TMEM33	...((((((((((.((((((((&)))..)))))..)))))))))).	5027	5050	1	-22.1	1	0.00440075	0.559	0	0	-7.37138	18	23	10	3UTR		0	0
bta-miR-140	NM_001289769	CLOCK	....(((((.(((((((((...&.)))))))))..))))).	2865	2904	1	-21.4	1	0.00201044	0.588	0	0	-10.7891	14	18	9	3UTR		0	0
bta-miR-140	NM_001289991	TIPIN	((((((((((((...(.(((((&))))).)..)))))))).............)))).	1435	1470	1	-19.9	1	0.000521762	0.721	0	0	-6.81899	18	35	8	3UTR		0	0
bta-miR-140	NM_001289992	TIPIN	((((((((((((...(.(((((&))))).)..)))))))).............)))).	1312	1347	1	-19.9	1	0.000521762	0.721	0	0	-6.81899	18	35	8	3UTR		0	0
bta-miR-140	NM_001302936	FAM180B	...(((((((.((((((.(((.&)))))))))..)).))))).	713	733	1	-23.2	1	0.00309126	0.426	0	0	-9.33931	16	20	9	3UTR		0	0
bta-miR-140	NM_001302941	SERTM1	.((((((((((((..((.....&.))..)))))...))))))).	2120	2163	1	-20.5	1	7.57179e-07	0.485	0	0	-5.38561	14	21	7	3UTR		0	0
bta-miR-140	NM_001304265	BMP2K	.(((.((((.(((((((.....&))))))).)))).))).	3790	3807	1	-21.1	1	5.22032e-06	0.426	0	0	-9.15487	14	17	7	3UTR		0	0
bta-miR-140	NM_001304573	P2RX5	((((((((((.(..(((.....&)))..).)))))))))).	2914	2932	1	-20.6	1	0.00766217	0.515	0	0	-8.90832	14	18	10	3UTR		0	0
bta-miR-140	NM_001304755	MIER3	(((((((((((...........&.))))))))))).	1888	1916	1	-17.2	1	0.000393343	0.559	0	0	-10.3988	11	13	11	3UTR		0	0
bta-miR-140	NM_001314031	AIFM2	((((((..(((((..((.(((.&.)))))..))))))))))).	1277	1311	1	-23.9	1	1.56986e-06	0.338	0	0	-9.38719	16	20	11	3UTR		0	0
bta-miR-140	NM_001314062	TSNAX	((((((((((............&)))))))))).	1947	1958	1	-18.2	1	0.00438265	0.559	0	0	-13.2236	10	11	10	3UTR		0	0
bta-miR-140	NM_001318971	OPRL1	..(((((((((((..(((.(((&))).))).))))))))))).	1410	1430	1	-25.9	1	3.02986e-06	0.397	0	0	-6.54929	17	20	11	3UTR		0	0
bta-miR-140	NM_001319882	CREB5	..((((((((..((.((((...&))))...))..)))))))).	5155	5175	1	-24.3	1	4.6875e-05	0.515	0	0	-11.864	14	20	8	3UTR		0	0
bta-miR-140	NM_001354379	LPIN3	....(((((((((..(((((..&.)))))..))))))))).	3088	3117	1	-25.3	1	0.00023857	0.324	0	0	-11.1389	14	18	9	3UTR		0	0
bta-miR-140	NM_001359988	RUNX1T1	..(((((((((((((((.....&.))))))..))))))))).	6703	6727	1	-21.1	1	0.000389271	0.574	0	0	-4.957	15	19	9	3UTR		0	0
bta-miR-140	NM_173972	XDH	.....((((((((..(((((((&)))))))..........)))))))).	4137	4163	1	-20.7	1	0.000981852	0.515	0	0	-15.2579	15	26	8	3UTR		0	0
bta-miR-140	NM_173979	ACTB	..(((((..(((((((...(((&)))....)))))))..))))).	1409	1431	1	-19.7	1	0.00426517	0.544	0	0	-8.32703	15	22	7	3UTR		0	0
bta-miR-140	NM_173997	ARFGEF1	.(((((((((((((((((....&.)))))))))))).........))))).	6402	6441	1	-23.2	1	0.000692708	0.529	0	0	-3.79332	17	28	12	3UTR		0	0
bta-miR-140	NM_173998	AP3D1	..((((((((((((..((((((&.))))))))))).))))))).	4284	4312	1	-26.2	1	0.00059324	0.382	0	0	-5.9255	18	21	11	3UTR		0	0
bta-miR-140	NM_174002	CASR	((((.(((((((((.((((...&))))..))))))).)))))).	4945	4966	1	-24.9	1	1.9171e-05	0.515	0	0	-8.79206	17	21	7	3UTR		0	0
bta-miR-140	NM_174006	CCL2	((((((((((((((((......&.)))))).)))))...))))).	614	640	1	-20.2	1	2.9818e-05	0.559	0	0	-3.93757	16	22	6	3UTR		0	0
bta-miR-140	NM_174011	CD3E	..((((((((((((........&)))))))))))).	793	806	1	-21.5	1	9.49995e-07	0.412	0	0	-5.9255	12	13	12	3UTR		0	0
bta-miR-140	NM_174018	CFTR	...((((((((((((((..((.&))..))))))))...................)))))).	5798	5836	1	-20	1	0.000108485	0.529	0	0	-6.51454	16	38	8	3UTR		0	0
bta-miR-140	NM_174037	DLK1	((((((((((.(((((((((((&))))))......)))))...)))))))))).	1136	1167	1	-22.2	1	0.00389002	0.544	0	0	-6.76235	21	31	10	3UTR		0	0
bta-miR-140	NM_174044	DSC1	..(((((((((.(((.(((((.&.))))).))).))))))))).	3533	3578	1	-22.7	1	0.00014326	0.529	0	0	-8.53685	17	21	9	3UTR		0	0
bta-miR-140	NM_174045	DSG1	.(((.((((((.(((((..((.&))..))))).))))))))).	3823	3843	1	-21.9	1	7.43786e-09	0.412	0	0	-11.2592	16	20	9	3UTR		0	0
bta-miR-140	NM_174092	IL1A	...((((((((....(((.((.&.)))))..)))))))).	1954	1984	1	-20.2	1	4.69348e-05	0.647	0	0	-12.7428	13	17	8	3UTR		0	0
bta-miR-140	NM_174127	NPR3	..((((((((.(((........&))).)))))))).	2932	2945	1	-19	1	0.0160242	0.515	0	0	-8.75027	11	13	8	3UTR		0	0
bta-miR-140	NM_174147	PLAU	(((((((.(((((((((((...&.)))))))))))))))))).	1514	1557	1	-25.7	1	6.9948e-06	0.456	0	0	-6.25121	18	20	18	3UTR		0	0
bta-miR-140	NM_174153	PPID	...(((((((..((..((((((&)))))).))..))))))).	1256	1275	1	-16.8	1	0.179129	0.529	0	0	-13.6546	15	19	7	3UTR		0	0
bta-miR-140	NM_174218	WARS1	((((((((((........((((&))))..)))))))))).	1773	1790	1	-21.2	1	0.000895079	0.456	0	0	-13.2236	14	17	10	3UTR		0	0
bta-miR-140	NM_174257	S100G	....(((((((((.((((((..&.)))))).))))))))).	315	361	1	-21.9	1	0.00034374	0.544	0	0	-10.4034	15	18	9	3UTR		0	0
bta-miR-140	NM_174302	CYLC1	..(((((((((((((.......&.))))))).)))))).	2087	2109	1	-17.7	1	3.60564e-05	0.676	0	0	-5.19005	13	16	7	3UTR		0	0
bta-miR-140	NM_174329	GPR68	...(((((((..(((((((((.&))))))))).......))))))).	2173	2197	1	-23	1	0.011785	0.471	0	0	-12.6861	16	24	9	3UTR		0	0
bta-miR-140	NM_174361	IMPA1	..(((((((((((((.((((((&)))))).))))))))....))))).	1504	1529	1	-19.5	1	0.000451605	0.603	0	0	-5.19005	19	25	8	3UTR		0	0
bta-miR-140	NM_174373	KCNJ2	..(((((((((.(((((((.((&)).)))).)))..)))))))).).	3704	3728	1	-23.2	1	0.000286737	0.515	0	0	-8.3038	18	24	8	3UTR		0	0
bta-miR-140	NM_174373	KCNJ2	((((((((((((((((((....&)).))))..))))))).))))).	2933	2956	1	-21.3	1	4.10318e-05	0.529	0	0	-3.93757	18	23	7	3UTR		0	0
bta-miR-140	NM_174378	LALBA	..((((.(((((((........&))))))).)))).	505	518	1	-19	1	0.00305974	0.471	0	0	-7.46919	11	13	7	3UTR		0	0
bta-miR-140	NM_174419	PDE6C	...((((((((((..((..(((&)))...))....)))))))))).	2728	2751	1	-19.7	1	0.00331443	0.574	0	0	-8.10683	15	23	10	3UTR		0	0
bta-miR-140	NM_174450	RGS16	..((((((((.((((.(((((.&))))).)))).)))))))).	1740	1760	1	-22.7	1	7.00625e-05	0.426	0	0	-8.01482	17	20	8	3UTR		0	0
bta-miR-140	NM_174460	SFRP1	.....((((((((((((.(((.&)))..)))))))))))).	3327	3345	1	-22.4	1	0.000135914	0.441	0	0	-13.6656	15	18	12	3UTR		0	0
bta-miR-140	NM_174484	VCAM1	........(((((((((.....&))))))))).	2330	2340	1	-16.7	0	0.00944572	0.618	0	0	-19.4239	9	10	9	3UTR		0	0
bta-miR-140	NM_174500	GRK3	..(((((((((...(((.((((&)))))))))))))))).	2239	2256	1	-23.3	1	1.10917e-05	0.353	0	0	-10.4498	16	17	16	3UTR		0	0
bta-miR-140	NM_174501	ALOX15	((((.(((((..(((((.....&)))))...))))))))).	2427	2445	1	-20.5	1	5.49659e-05	0.426	0	0	-14.2282	14	18	9	3UTR		0	0
bta-miR-140	NM_174505	ATP6V0D1	.....((((((((..((((((.&)))))))))))))).	1209	1224	1	-25	1	6.02118e-05	0.338	0	0	-15.2579	14	15	14	3UTR		0	0
bta-miR-140	NM_174531	CYP3A5	.....((((((((.((((((..&)))))))))))))).	1658	1673	1	-20	1	0.0036866	0.574	0	0	-14.5224	14	15	14	3UTR		0	0
bta-miR-140	NM_174533	DNAJC5	(((((((((((((.(((.(((.&))).))).))))))))))))).	1352	1374	1	-31.8	1	1.36933e-05	0.368	0	0	-4.79441	19	22	13	3UTR		0	0
bta-miR-140	NM_174548	GUCY2D	((((((((((..(((((.(((.&))))))))))))...)))))).	3637	3659	1	-22.1	1	0.000209426	0.456	0	0	-10.1092	18	22	12	3UTR		0	0
bta-miR-140	NM_174552	IFNAR1	..(((((((((((((.(.(((.&.)))).))))).)).)))))).	3014	3062	1	-22.5	1	7.03371e-06	0.485	0	0	-5.19005	17	22	6	3UTR		0	0
bta-miR-140	NM_174598	SCNN1A	...(((((((((((....(((.&))).....))))))))))).	3273	3293	1	-24.1	1	0.00583995	0.353	0	0	-7.48304	14	20	11	3UTR		0	0
bta-miR-140	NM_174663	PAFAH1B1	...(((((((((((....((((&))))...)))).))))))).	4640	4660	1	-18.7	1	0.0457286	0.529	0	0	-7.48304	15	20	7	3UTR		0	0
bta-miR-140	NM_174745	MMP2	...(((((((((((.((((...&.)))).))))))))))).	2295	2336	1	-27.5	1	2.80771e-05	0.547	0	0	-7.24999	15	18	11	3UTR		0	0
bta-miR-140	NM_174746	ACSS1	..((((.(((((((..(((((.&))))))))))))..)))).	2274	2293	1	-20.7	1	8.86887e-06	0.426	0	0	-7.46919	16	19	12	3UTR		0	0
bta-miR-140	NM_174764	NEDD8	..((((((((((((........&))).))))))))).	374	388	1	-17.4	1	5.76065e-05	0.471	0	0	-5.9255	12	14	9	3UTR		0	0
bta-miR-140	NM_174770	GPX4	..(((((((((((..(((.((.&.))..)))))))))))))).	839	902	1	-22.8	1	1.85921e-05	0.529	0	0	-6.54929	16	20	14	3UTR		0	0
bta-miR-140	NM_174791	PTGDS	.....(((((((((((((.((.&)))))...)))))))))).	643	662	1	-21.1	1	0.000552369	0.368	0	0	-13.6656	15	19	10	3UTR		0	0
bta-miR-140	NM_174801	PPM1G	...((((((((((((((((.(.&.).)))))))).......)))))))).	1961	2017	1	-23.2	1	0.00603158	0.632	0	0	-6.51454	17	27	8	3UTR		0	0
bta-miR-140	NM_174841	ITPR1	(((((((((((((((((.(((.&.))).).)))).............)))))))))))).	9030	9081	1	-23.1	1	0.000525323	0.441	0	0	-3.93757	20	37	12	3UTR		0	0
bta-miR-140	NM_175832	HDGF	..(((((((((((((.((((((&))))))..))))))))))))).	1188	1210	1	-30.7	1	0.000902592	0.441	0	0	-5.19005	19	22	13	3UTR		0	0
bta-miR-140	NM_176646	SERPINA5	..((((((((((.((((.(((.&))))).)).)))...))))))).	1965	1988	1	-22.5	1	2.23804e-05	0.456	0	0	-6.24613	17	23	7	3UTR		0	0
bta-miR-140	NM_177490	ZFX	(((..((((((((((.((((((&)))))).)))..)))))))..))).	4646	4671	1	-20.5	1	0.00153474	0.647	0	0	-11.3217	19	25	7	3UTR		0	0
bta-miR-140	NM_177498	FNTA	(((((((.((((((........&.))))))))))))).	1221	1239	1	-16.4	1	0.000260626	0.618	0	0	-7.21971	13	15	13	3UTR		0	0
bta-miR-140	NM_178317	TRIB2	((((((((((((((.(((.((.&)).))).)))))))))..........))))).	2793	2825	1	-20.3	1	0.0304131	0.603	0	0	-4.67302	19	32	9	3UTR		0	0
bta-miR-140	NM_181000	SAG	.((((((.((((((..((((((&))))))..)))))).)))))).	1617	1639	1	-24	1	0.00103632	0.471	0	0	-7.07546	18	22	6	3UTR		0	0
bta-miR-140	NM_205789	DERL1	.....((((((((((((((((.&)))).....))))))))).))).	1418	1441	1	-22.9	1	0.000476728	0.529	0	0	-13.6656	16	23	9	3UTR		0	0
bta-miR-140	NM_206970	TREM1	..((((((((.((..(((.(((&))))))..)).))))).))).	1008	1029	1	-21.9	1	9.26403e-06	0.471	0	0	-9.37406	16	21	6	3UTR		0	0
bta-miR-140	XM_002684585	CLIC6	(((((((((((((.........&))))).)))))))).	3073	3088	1	-20.8	1	0.000485264	0.618	0	0	-5.76291	13	15	8	3UTR		0	0
bta-miR-140	XM_002684612	BACH1	....((((((..((((((((((&)))))))))))))))).	3519	3536	1	-17.8	1	0.00143537	0.618	0	0	-15.7181	16	17	16	3UTR		0	0
bta-miR-140	XM_002684870	LIPH	((((.(((((.((((((.....&))))))........))))))))).	2029	2053	1	-19.2	1	8.18241e-05	0.5	0	0	-10.8814	15	24	9	3UTR		0	0
bta-miR-140	XM_002685144	PWP2	((((.((((((.((..(((((.&)))))..)))))))).)))).	3608	3629	1	-23	1	1.71884e-06	0.412	0	0	-12.3719	17	21	8	3UTR		0	0
bta-miR-140	XM_002685311	HOXD8	..(((((((((.((....((((&)))).....))))))))))).	2004	2025	1	-19.1	1	0.0004075	0.574	0	0	-9.2723	15	21	11	3UTR		0	0
bta-miR-140	XM_002685362	LYPD6B	...((((((.(.(((((.....&)))))...).)))))).	995	1012	1	-17.6	1	0.000930676	0.382	0	0	-11.1038	12	17	6	3UTR		0	0
bta-miR-140	XM_002685507	FAM126B	..(((((((((....((..((.&))..))))))))))).	11488	11504	1	-19.9	1	0.00035025	0.426	0	0	-11.1852	13	16	11	3UTR		0	0
bta-miR-140	XM_002685609	KIAA1522	..(((((((((((..((.(((.&)))))..))).)))))))).	4298	4318	1	-23.4	1	4.33553e-05	0.426	0	0	-6.54929	16	20	8	3UTR		0	0
bta-miR-140	XM_002685731	OTUD3	....((((((..((((((((((&)))))))))).)))))).	4173	4191	1	-25.2	1	0.0132257	0.485	0	0	-15.7181	16	18	10	3UTR		0	0
bta-miR-140	XM_002685731	OTUD3	..((((.((((((...(((((.&))))).)))))).)))).	4380	4398	1	-23.6	1	5.36057e-06	0.324	0	0	-8.32603	15	18	6	3UTR		0	0
bta-miR-140	XM_002685991	KCNN3	..((((((((....((((((((&))))))))...........)))))))).	4200	4228	1	-23	1	1.24147e-07	0.456	0	0	-13.2745	16	28	8	3UTR		0	0
bta-miR-140	XM_002686144	PIFO	..(((((((((.....((((((&))))))))))))))).	1408	1424	1	-19.8	1	0.0001425	0.456	0	0	-11.4183	15	16	15	3UTR		0	0
bta-miR-140	XM_002686261	LRRC8B	.(((.(((((..(((((((((.&)))))).)))...)))))))).	4828	4850	1	-26.6	1	9.12494e-06	0.397	0	0	-14.0839	17	22	8	3UTR		0	0
bta-miR-140	XM_002686412	EFCAB14	..((((((.(((.(.((((...&)))).).))).)))))).	2244	2262	1	-21.7	1	0.000618786	0.574	0	0	-8.03797	14	18	6	3UTR		0	0
bta-miR-140	XM_002686451	RIMKLA	...((((((((....((((((.&)))))))))))))).	3716	3731	1	-23.1	1	6.05376e-05	0.368	0	0	-12.7428	14	15	14	3UTR		0	0
bta-miR-140	XM_002686947	CCDC136	(((((((((.(....(((((..&))))).).))))))))).	3671	3689	1	-20.5	1	0.00160476	0.515	0	0	-11.4083	15	18	9	3UTR		0	0
bta-miR-140	XM_002686969	FAM180A	..((.(((((((((..((.(((&)))))..))))))))))).	3423	3442	1	-19.8	1	0.00436372	0.5	0	0	-10.0445	16	19	11	3UTR		0	0
bta-miR-140	XM_002687140	ZNF212	.((((((.(((((((((((.((&)).)))))))......)))).)...))))).	2382	2413	1	-21.7	1	0.0011266	0.471	0	0	-6.10696	19	31	7	3UTR		0	0
bta-miR-140	XM_002687140	ZNF212	.....((((((((.((((((((&)))))))))))..))))).	1915	1934	1	-21.3	1	0.000453732	0.471	0	0	-14.5224	16	19	11	3UTR		0	0
bta-miR-140	XM_002687345	ZNF641	..(((((((((....(((....&)))...))))))))).	5901	5917	1	-20.1	1	1.9075e-05	0.441	0	0	-11.1852	12	16	9	3UTR		0	0
bta-miR-140	XM_002687544	MSRB3	.(((.((((((((.((((((..&.))))))...)))))))).))).	2898	2931	1	-28.1	1	9.58208e-07	0.368	0	0	-8.7692	17	23	8	3UTR		0	0
bta-miR-140	XM_002687663	RIC8B	...(((((((((((((((((.(&).)))).)))))))))..........)))).	3134	3165	1	-19.8	1	0.0143908	0.691	0	0	-6.51454	18	31	9	3UTR		0	0
bta-miR-140	XM_002687781	FAM234B	..((((((((((((((((....&)))))))))))...........))))).	4095	4123	1	-23.1	1	0.00105894	0.588	0	0	-4.957	16	28	11	3UTR		0	0
bta-miR-140	XM_002687846	KLRG1	..(((((((((((((.......&))))))))))))).	700	714	1	-18.7	1	0.000507441	0.515	0	0	-5.19005	13	14	13	3UTR		0	0
bta-miR-140	XM_002688175	SEPSECS	.......(((((((((((((.(&).))))))..))))))).	4377	4395	1	-19.6	0	0.0001644	0.662	0	0	-17.1102	14	18	7	3UTR		0	0
bta-miR-140	XM_002688339	ENAM	...(((..(((((.(((((...&))))).))))).))).	5781	5797	1	-19.3	1	0.000552595	0.632	0	0	-11.2287	13	16	5	3UTR		0	0
bta-miR-140	XM_002688519	MAU2	..(((((.(((((..((((((.&)))))))))))))))).	2112	2129	1	-23.8	1	3.7847e-06	0.368	0	0	-8.86293	16	17	16	3UTR		0	0
bta-miR-140	XM_002688535	HAPLN4	((((.(((((((.(((((.(((&.)))))))).))))))))))).	4181	4218	1	-27.1	1	0.000347194	0.529	0	0	-9.34574	19	22	11	3UTR		0	0
bta-miR-140	XM_002688558	PGLYRP2	.((((((((.(((..((((((.&)))))).....)))..)))))))).	2067	2092	1	-23	1	0.000273419	0.485	0	0	-6.62812	17	25	8	3UTR		0	0
bta-miR-140	XM_002689639	MAMDC2	.......((((((((((((((.&))).))))))))))).	2654	2670	1	-18.7	0	0.00130698	0.647	0	0	-17.1102	14	16	11	3UTR		0	0
bta-miR-140	XM_002689728	DCAF10	...((((((..(((((((.(((&))))))))))..................)))))).	1911	1946	1	-20.3	1	0.00102662	0.544	0	0	-10.5818	16	35	10	3UTR		0	0
bta-miR-140	XM_002689793	TRIM35	..(((((((((((..((.....&.))))))))))))).	2727	2766	1	-20.5	1	0.00011836	0.456	0	0	-6.54929	13	15	13	3UTR		0	0
bta-miR-140	XM_002689900	FKTN	..(((((((((((((((.((((&)))))).)))))))))..).))).	4241	4265	1	-21.7	1	0.000558689	0.529	0	0	-4.957	19	24	9	3UTR		0	0
bta-miR-140	XM_002689900	FKTN	...(((((((((((..(((((.&))))))))).))))))).	7115	7133	1	-21.1	1	0.0055464	0.397	0	0	-7.48304	16	18	9	3UTR		0	0
bta-miR-140	XM_002690020	CGAS	.(((((((((.(((.((.....&)).)))))))).)))).	1878	1895	1	-19.6	1	3.27953e-05	0.559	0	0	-7.35355	14	17	8	3UTR		0	0
bta-miR-140	XM_002690081	CEP85L	..((((((((.(((((((((.(&.).))).)))))).)))))))).	2920	2948	1	-21.4	1	0.0116315	0.574	0	0	-7.78178	18	23	8	3UTR		0	0
bta-miR-140	XM_002690094	DCBLD1	..((((((((((((((((((((&.)))).)))))))))).....................)))))).	3396	3447	1	-24.4	1	0.000161199	0.485	0	0	-4.957	20	44	10	3UTR		0	0
bta-miR-140	XM_002690147	BVES	.(((((((((.(((..((((((&.)))))))))))))))))).	3892	3933	1	-26.2	1	0.000248577	0.544	0	0	-7.5866	18	20	18	3UTR		0	0
bta-miR-140	XM_002690274	ARFGEF3	.((((..((((((..((((((.&))))))))))))..)))).	13106	13125	1	-23.6	1	7.18548e-06	0.353	0	0	-8.83026	16	19	12	3UTR		0	0
bta-miR-140	XM_002690274	ARFGEF3	.((((((((((((...((((..&)))))))))))))))).	9280	9297	1	-22.9	1	0.021536	0.691	0	0	-5.61866	16	17	16	3UTR		0	0
bta-miR-140	XM_002690321	ZC3H12D	..(((((((((((..((((((.&.))).)))..))....))))))))).	1951	2003	1	-24.7	1	8.1104e-05	0.426	0	0	-6.54929	17	26	9	3UTR		0	0
bta-miR-140	XM_002690355	SCAF8	..((((((...((((((((((.&))))))))))...))).))).	4965	4986	1	-23.7	1	0.00554089	0.574	0	0	-10.0807	16	21	10	3UTR		0	0
bta-miR-140	XM_002690410	SIMC1	..(((((((((((...(((((.&)))))...))))))...))))).	3491	3514	1	-21.2	1	0.000224486	0.544	0	0	-6.78234	16	23	6	3UTR		0	0
bta-miR-140	XM_002690460	SERINC5	.((((((((((....((((...&))))..)))))))))).	3356	3373	1	-22.4	1	7.75321e-05	0.324	0	0	-10.0215	14	17	10	3UTR		0	0
bta-miR-140	XM_002690568	LOC786717	..(((((((((...........&))))))))).	1064	1074	1	-18.1	1	0.0144298	0.529	0	0	-11.4183	9	10	9	3UTR		0	0
bta-miR-140	XM_002690810	ZNF106	...((((((((.(((((((...&)))))))...)))))))).	8378	8397	1	-20.8	1	0.0139626	0.559	0	0	-9.86134	15	19	8	3UTR		0	0
bta-miR-140	XM_002690855	ALDH1A2	...(((((((((((((((((..&))))))).))....)))))))).	1927	1950	1	-22.2	1	0.00196581	0.544	0	0	-6.51454	17	23	8	3UTR		0	0
bta-miR-140	XM_002690926	TNFAIP8L3	..(((((((((.((((...((.&.)).))))))))))))).	1051	1106	1	-21.2	1	3.66361e-05	0.353	0	0	-8.3038	15	18	13	3UTR		0	0
bta-miR-140	XM_002690985	SUSD6	...((((((((..((((..((.&))..))))..)))))))).	4727	4746	1	-22.5	1	0.000200138	0.471	0	0	-11.1505	14	19	8	3UTR		0	0
bta-miR-140	XM_002690998	RBM25	.(((((..(((((((..(((((&))).))..))))))).))))).	9621	9643	1	-20.3	1	0.000671891	0.647	0	0	-7.8837	17	22	7	3UTR		0	0
bta-miR-140	XM_002691052	DPF3	..(((((((((((((((((((.&)))))..))).)))))))))....)).	11362	11389	1	-23.1	1	5.12694e-06	0.544	0	0	-4.957	19	27	9	3UTR		0	0
bta-miR-140	XM_002691137	ANKRD23	(((((.((((.((.(((((((.&))))))).))))))))))).	1342	1362	1	-23.8	1	4.73482e-05	0.309	0	0	-9.52015	18	20	11	3UTR		0	0
bta-miR-140	XM_002691147	AFF3	((((((((((.(..((((((((&)))))).))..).))))))).))).	7545	7570	1	-21.8	1	0.00688465	0.544	0	0	-8.90832	19	25	7	3UTR		0	0
bta-miR-140	XM_002691175	CREG2	(((((((((.(((.(((((...&))))).)).).))))))))).	1910	1931	1	-23.1	1	7.7728e-05	0.456	0	0	-6.03692	17	21	9	3UTR		0	0
bta-miR-140	XM_002691184	SLC9A4	((((((((.((((((((.(.((&)).)))))))))..)))))))).	3768	3791	1	-25.4	1	0.00156971	0.529	0	0	-4.99396	19	23	9	3UTR		0	0
bta-miR-140	XM_002691213	FBXO41	((((.((((((((..(((.((.&.))))))))))))))))).	4872	4906	1	-23.9	1	4.39246e-05	0.368	0	0	-9.6489	17	19	17	3UTR		0	0
bta-miR-140	XM_002691489	CMPK2	..((((((((((((.(((.(((&))).))).))).....))))))))).	2480	2506	1	-22.7	1	0.00025868	0.456	0	0	-5.69245	18	26	9	3UTR		0	0
bta-miR-140	XM_002691621	SURF2	...((((((((((.........&)))))))))).	1748	1759	1	-19.2	1	0.00671723	0.324	0	0	-8.33988	10	11	10	3UTR		0	0
bta-miR-140	XM_002691638	SPOUT1	..((((((((.(((...(((((&.))))).))))))))))).	1995	2036	1	-22.6	1	0.000375341	0.456	0	0	-8.75027	16	19	11	3UTR		0	0
bta-miR-140	XM_002691659	SEC16A	..(((((((..((.((((((.(&).))))))))))))))).	7813	7831	1	-22.6	1	1.13952e-05	0.353	0	0	-9.88112	16	18	15	3UTR		0	0
bta-miR-140	XM_002691795	ALG11	..((((((((((..(((((((.&))))))))))))))))).	2384	2402	1	-26.5	1	0.00231214	0.471	0	0	-7.10297	17	18	17	3UTR		0	0
bta-miR-140	XM_002692146	MTPAP	.(((((((((((((((((....&)))))))))))))).....))).	1821	1844	1	-21.2	1	0.000922062	0.529	0	0	-3.79332	17	23	14	3UTR		0	0
bta-miR-140	XM_002692445	NCOA6	...((((.((((...((((((.&))))))...)))).)))).	6765	6784	1	-22.3	1	0.00616674	0.574	0	0	-11.7096	14	19	6	3UTR		0	0
bta-miR-140	XM_002692545	SCX	.....(((((.(((((((.((.&.))))))))).))))).	2403	2436	1	-19.8	1	0.00135075	0.485	0	0	-16.4904	14	17	9	3UTR		0	0
bta-miR-140	XM_002692960	AMOTL1	((((((((((((((.((((((.&)))))).....)))))))))))..))).	4376	4404	1	-26.7	1	0.00491112	0.441	0	0	-4.67302	20	28	11	3UTR		0	0
bta-miR-140	XM_002692960	AMOTL1	(((((((((((((((..((((.&))))..)))))))...)))))))).	5575	5600	1	-24.7	1	0.00163686	0.515	0	0	-4.17062	19	25	8	3UTR		0	0
bta-miR-140	XM_002693003	TMPRSS13	..(((.((((((...((((((.&))))))..))))))))).	2369	2387	1	-20.9	1	0.00511955	0.368	0	0	-9.73938	15	18	9	3UTR		0	0
bta-miR-140	XM_002693024	SIK3	..((((.((((((((((((((.&))).))))))))))))))).	4899	4919	1	-29.3	1	8.60513e-05	0.426	0	0	-6.50069	18	20	15	3UTR		0	0
bta-miR-140	XM_002693059	SCUBE2	....(((((((((..((.(((.&))).))..))))))))).	3342	3360	1	-20.4	1	5.70583e-07	0.456	0	0	-11.1389	14	18	9	3UTR		0	0
bta-miR-140	XM_002693090	ZNF202	...(((((((.(((.((((((.&)))))).))).))))))).	2855	2874	1	-21.3	1	7.15484e-05	0.397	0	0	-10.0748	16	19	7	3UTR		0	0
bta-miR-140	XM_002693868	LOC515828	.(((((((.(((..((((.(((&))))))).)))..))))))).	1638	1659	1	-20.8	1	0.0013973	0.588	0	0	-6.99569	17	21	7	3UTR		0	0
bta-miR-140	XM_002693879	BTG2	..(((((.((((((..(((((.&)).)))))))))))))).	852	870	1	-20.8	1	7.90426e-05	0.412	0	0	-8.23913	16	18	14	3UTR		0	0
bta-miR-140	XM_002694048	GPR157	.(((((((((.(((((((((((&))).)))).))))))))))).)).	3125	3149	1	-23.5	1	0.000240067	0.544	0	0	-6.6181	20	24	11	3UTR		0	0
bta-miR-140	XM_002694124	MORN1	..((((((((((((((..((((&.))))...)))))...))))))))).	2664	2698	1	-24.1	1	7.39605e-06	0.397	0	0	-4.957	18	26	9	3UTR		0	0
bta-miR-140	XM_002694566	SBNO1	..((((.(((((((((((.(((&))).)))....)))))))).)))).	6102	6127	1	-20	1	0.00186421	0.632	0	0	-6.50069	18	25	8	3UTR		0	0
bta-miR-140	XM_002694568	HIP1R	..((((((((((((.((((...&.)))).)))))))))))).	4792	4816	1	-31.4	1	2.02789e-06	0.353	0	0	-5.69245	16	19	12	3UTR		0	0
bta-miR-140	XM_002694723	RFWD3	..(((((((((((.((((....&))))))))))))))).	3133	3149	1	-24.2	1	2.37157e-05	0.471	0	0	-5.81384	15	16	15	3UTR		0	0
bta-miR-140	XM_002694768	ZNF276	...((((((.(.(((((.(((.&))).))))).).)))))).	2086	2105	1	-21.1	1	8.07583e-06	0.338	0	0	-11.1038	15	19	6	3UTR		0	0
bta-miR-140	XM_002694885	CX3CL1	..(((.(((((((((((.....&.)))))))))))))).	2211	2246	1	-24.6	1	2.17894e-05	0.485	0	0	-6.85796	14	16	14	3UTR		0	0
bta-miR-140	XM_002694885	CX3CL1	..((((((((((((.((.((((&))))...))...)))))))))))).	2972	2997	1	-21.7	1	5.55043e-07	0.471	0	0	-5.69245	18	25	12	3UTR		0	0
bta-miR-140	XM_002695604	INTS2	((((((((((((((.(((.(((&))).))).))))))))).))))).	4070	4094	1	-22.9	1	0.00353731	0.662	0	0	-4.67302	20	24	9	3UTR		0	0
bta-miR-140	XM_002695625	LOC616364	...((((((((((((((((...&)))))))))))).....)))).	1403	1425	1	-23.7	1	0.0185447	0.603	0	0	-6.51454	16	22	12	3UTR		0	0
bta-miR-140	XM_002695642	APPBP2	((((((((((((((((((....&.)))))))))))))).)))).	6017	6063	1	-28.1	1	0.00171301	0.588	0	0	-3.93757	18	21	14	3UTR		0	0
bta-miR-140	XM_002695653	SLFN11	.(((((((((.(((((((.((.&.)).)))))))))))))))).	5534	5569	1	-24.1	1	2.28481e-05	0.574	0	0	-6.6181	18	21	16	3UTR		0	0
bta-miR-140	XM_002695710	MRM3	..(((((((((((..((((((.&))).)))..))))))))).....)).	2745	2771	1	-20.5	1	3.0744e-05	0.441	0	0	-6.54929	17	26	9	3UTR		0	0
bta-miR-140	XM_002695868	CTC1	..(((((((((((((((.(((.&.)))))))))).)))))))).	4034	4080	1	-25	1	0.00186444	0.412	0	0	-4.957	18	21	10	3UTR		0	0
bta-miR-140	XM_002696017	LOC788196	(((((((((((...........&))))))))))).	522	534	1	-20.2	1	3.6499e-05	0.529	0	0	-10.3988	11	12	11	3UTR		0	0
bta-miR-140	XM_002696073	C19H17orf53	..((((((((.((..(((....&))).)))))))))).	4937	4952	1	-20.9	1	4.85428e-05	0.5	0	0	-9.37406	13	15	10	3UTR		0	0
bta-miR-140	XM_002696204	SPHK1	...((((((((.((((((.(((&)))...)))))))))))))).	2056	2077	1	-20.4	1	0.0033689	0.368	0	0	-9.86134	17	21	14	3UTR		0	0
bta-miR-140	XM_002696250	FBXW11	..(((..(((.(((((((((((&))))))))).)).))).))).	2888	2909	1	-20.9	1	0.00241162	0.559	0	0	-11.2264	17	21	9	3UTR		0	0
bta-miR-140	XM_002696441	SEMA5A	..(((((((((((((....((.&))...))))))))))))).	4637	4656	1	-22.6	1	0.00119219	0.441	0	0	-5.19005	15	19	13	3UTR		0	0
bta-miR-140	XM_002696452	TRIP13	.((((((((((((((.((.(((&))))).))))))))))....)))).	1716	1741	1	-20.9	1	0.00608111	0.603	0	0	-4.02637	19	25	10	3UTR		0	0
bta-miR-140	XM_002696463	MRPL36	....(((((((((..((..(((&)))..))))))))))).	698	715	1	-18.7	1	1.1434e-05	0.397	0	0	-11.1389	14	17	11	3UTR		0	0
bta-miR-140	XM_002696881	TATDN2	..(((((.((((((.(((((..&)))).).))))))))))).	3249	3268	1	-23.1	1	0.00181101	0.353	0	0	-8.00609	16	19	11	3UTR		0	0
bta-miR-140	XM_002696985	PRICKLE2	..((.((((((((((.((((((&.)))..))).)))))))))))).	7125	7162	1	-25.2	1	0.0016437	0.544	0	0	-9.30909	18	23	12	3UTR		0	0
bta-miR-140	XM_002696985	PRICKLE2	.....(((((((((((((....&))))))))))))).	8215	8229	1	-22.2	1	4.15137e-05	0.559	0	0	-13.6656	13	14	13	3UTR		0	0
bta-miR-140	XM_002696997	DENND6A	...((((((((((((((((((.&)))))))..)))))))...)))).	3269	3293	1	-21.9	1	0.00267277	0.588	0	0	-6.51454	18	24	7	3UTR		0	0
bta-miR-140	XM_002697002	ARHGEF3	...(((((((.(((.(((.(((&))))))...)))))))))).	1810	1830	1	-21	1	0.00183647	0.515	0	0	-10.0748	16	20	10	3UTR		0	0
bta-miR-140	XM_002697118	CDCP1	...(((((((.((.((((.(((&))).)))).))))))))).	5031	5050	1	-21.7	1	0.00535167	0.559	0	0	-10.1962	16	19	9	3UTR		0	0
bta-miR-140	XM_002697198	UHRF1BP1	..((((((((((((..((.((.&))))..)))))).)))))).	5433	5453	1	-22.7	1	0.00198141	0.574	0	0	-5.9255	16	20	6	3UTR		0	0
bta-miR-140	XM_002697448	ZKSCAN4	.((((((((((((.........&.)))))))))))).	3211	3234	1	-23.2	1	0.000390269	0.515	0	0	-5.61866	12	14	12	3UTR		0	0
bta-miR-140	XM_002697599	RIOK1	(((((((.((((((..((((((&)))))).)))))))))).))).	7782	7804	1	-23.5	1	5.73092e-05	0.426	0	0	-7.21971	19	22	10	3UTR		0	0
bta-miR-140	XM_002697666	DOK6	..((((((((((((((..(((.&)))..)))))))).........)))))).	1280	1309	1	-22	1	0.0643898	0.603	0	0	-4.957	17	29	8	3UTR		0	0
bta-miR-140	XM_002698023	USP31	.(((((..(((((((((..(((&)))..)))))))))))))).	8651	8671	1	-21	1	0.00037692	0.632	0	0	-7.65065	17	20	14	3UTR		0	0
bta-miR-140	XM_002698024	EARS2	..((((((((((((((((....&.)))))))))).........)))))).	4327	4361	1	-22.3	1	0.000692313	0.471	0	0	-4.957	16	27	10	3UTR		0	0
bta-miR-140	XM_002698037	XYLT1	.((((.(((((((((((((((.&)))))))..))).))).))..)))).	3141	3167	1	-21.7	1	0.000395817	0.471	0	0	-5.69428	19	26	7	3UTR		0	0
bta-miR-140	XM_002698160	FBXL18	....(((((((((((((.(((.&))))))...)))))))))).	3055	3075	1	-21.9	1	0.000723152	0.338	0	0	-9.54656	16	20	10	3UTR		0	0
bta-miR-140	XM_002698179	CASTOR2	..(((((((.(((..((((((.&)))))).))).))))))).	5391	5410	1	-26.5	1	1.79364e-06	0.353	0	0	-7.7918	16	19	7	3UTR		0	0
bta-miR-140	XM_002698191	LOC518768	...((((((((((((((.....&.)).)))))))))))).	4840	4867	1	-23.7	1	6.20251e-06	0.382	0	0	-6.51454	14	17	12	3UTR		0	0
bta-miR-140	XM_002698347	LOC784522	...(((((((((..........&))))))))).	1771	1781	1	-16.3	1	0.0180931	0.588	0	0	-9.62901	9	10	9	3UTR		0	0
bta-miR-140	XM_002698428	BLOC1S2	..(((.(((((((..((((((.&)))))))))))))))).	645	662	1	-20.6	1	0.00902114	0.559	0	0	-8.45025	16	17	16	3UTR		0	0
bta-miR-140	XM_002698580	DOCK1	..((((((((((..(((((.(.&).))))).))))..)))))).	6185	6206	1	-20.5	1	0.00459209	0.471	0	0	-7.10297	16	21	6	3UTR		0	0
bta-miR-140	XM_002698623	LOC100296670	(((((((((((.((........&)).))))))))))).	764	779	1	-18.8	1	0.000795425	0.515	0	0	-8.25288	13	15	11	3UTR		0	0
bta-miR-140	XM_002699081	NAV2	((((((((((((((((((((((&))))).........))))))))))))).................)))).	8407	8456	1	-25.9	1	0.000243405	0.485	0	0	-3.93757	22	49	13	3UTR		0	0
bta-miR-140	XM_002699224	KCNJ5	.(((.((((((((...(((((.&))).))...))))))))))).	2665	2686	1	-21.2	1	0.000155483	0.368	0	0	-9.7377	16	21	11	3UTR		0	0
bta-miR-140	XM_002699285	FADS1	....((((((..((((((((((&)))..))))))))))))).	2360	2379	1	-20.3	1	0.00151549	0.574	0	0	-15.7181	16	19	13	3UTR		0	0
bta-miR-140	XM_002699670	PRRG3	..((((((((((((........&.)))))))))))).	3760	3792	1	-21.8	1	0.000174378	0.456	0	0	-5.9255	12	14	12	3UTR		0	0
bta-miR-140	XM_002700142	KLF8	....(((((((((.(((.....&))).))))))))).	6348	6362	1	-20.6	1	1.51211e-05	0.588	0	0	-10.4034	12	14	9	3UTR		0	0
bta-miR-140	XM_002700387	TXLNG	..(((((((.((.((.(((((.&)))))..)).)).))))))).	2166	2187	1	-22.5	1	1.3437e-05	0.529	0	0	-7.72169	16	21	7	3UTR		0	0
bta-miR-140	XM_002700459	GPR143	((((((((((((((.((.....&)).)))..)))))))).))).	1370	1391	1	-20.8	1	2.57641e-05	0.471	0	0	-4.67302	16	21	8	3UTR		0	0
bta-miR-140	XM_002700461	SHROOM2	..((.((((((((((((((((.&)))))))....))).....)))))))).	6414	6442	1	-25.1	1	0.00019957	0.368	0	0	-9.07604	18	28	8	3UTR		0	0
bta-miR-140	XM_002707789	NKX1-2	.(((((((((.....(((((..&.)))))))))))))).	992	1045	1	-21.2	1	4.86833e-07	0.382	0	0	-12.8463	14	16	14	3UTR		0	0
bta-miR-140	XM_003585659	LRRC15	(((((((((((....(((.((.&)).))).....))))))))))).	2077	2100	1	-22.3	1	0.000200596	0.5	0	0	-10.1658	16	23	11	3UTR		0	0
bta-miR-140	XM_003585764	CCNYL1	.((((((((((((((.......&)))))))))))).)).	3035	3051	1	-19	1	0.0515105	0.618	0	0	-4.02637	14	16	12	3UTR		0	0
bta-miR-140	XM_003585901	NDC1	..((((.(((((((..(((...&)))))))))).)))).	4138	4154	1	-19.5	1	0.00167002	0.559	0	0	-7.46919	14	16	10	3UTR		0	0
bta-miR-140	XM_003586076	MBD6	..(((((((((((.((.(((((&.)))))...)).)).))))))))).	4039	4079	1	-23.5	1	1.92056e-05	0.529	0	0	-5.81384	18	25	9	3UTR		0	0
bta-miR-140	XM_003586275	RAPGEF6	..((((((((((((((......&)))))))))))).)).	5963	5979	1	-20.5	1	4.18693e-05	0.647	0	0	-4.957	14	16	12	3UTR		0	0
bta-miR-140	XM_003586301	KDM3B	..(((((((((((.(((.(((.&)))..))).........))))))))))).	5551	5580	1	-23.4	1	0.000111379	0.456	0	0	-5.81384	17	29	11	3UTR		0	0
bta-miR-140	XM_003586328	PPARGC1B	((((((((((((((.((((((.&))))).).)))....)))))))).))).	6702	6730	1	-23.6	1	9.91969e-05	0.426	0	0	-4.67302	20	28	8	3UTR		0	0
bta-miR-140	XM_003586417	FAM219A	....((((((..((((((.((.&)).))))))..)))))).	3440	3458	1	-20.9	1	0.00403011	0.397	0	0	-15.7181	14	18	6	3UTR		0	0
bta-miR-140	XM_003586430	ELP1	(((((((((((((...((((((&)))))).))))))))))))).	5580	5601	1	-24.9	1	0.00142973	0.559	0	0	-5.76291	19	21	13	3UTR		0	0
bta-miR-140	XM_003586670	CRB2	.(((((((((((((.((..(((&)))..)).))))))))............))))).	5917	5951	1	-22.7	1	0.00693792	0.5	0	0	-4.52877	18	34	8	3UTR		0	0
bta-miR-140	XM_003586849	LOC100850808	...(((((((((.((.((((((&)))))).)).))).)))))).	465	486	1	-22.3	1	0.000702653	0.397	0	0	-8.03672	17	21	6	3UTR		0	0
bta-miR-140	XM_003586932	ARHGAP42	..((((((((((((((((((((&)))))))).......)))))))..))))).	6458	6488	1	-20.5	1	0.00152836	0.603	0	0	-4.957	20	30	8	3UTR		0	0
bta-miR-140	XM_003586940	PPP2R1B	..((((((((((((((((.((.&.))))))))))))).......))))).	2729	2761	1	-22.9	1	0.000200374	0.544	0	0	-4.957	18	27	13	3UTR		0	0
bta-miR-140	XM_003587112	NEK7	(((((((((((((..(((....&.))).)))))))))).))).	2328	2355	1	-23.9	1	0.00606025	0.603	0	0	-5.52986	16	20	10	3UTR		0	0
bta-miR-140	XM_003587360	LOC100847773	((((((((((.(((..((((..&.))))))).)))))))))).	2217	2260	1	-25.9	1	0.0177765	0.353	0	0	-7.73085	17	20	10	3UTR		0	0
bta-miR-140	XM_003587395	RAP1GAP2	((((((((((((((.((((...&))))..)))))))....))))))).	4600	4625	1	-21.6	1	0.000865429	0.5	0	0	-4.67302	18	25	7	3UTR		0	0
bta-miR-140	XM_003587395	RAP1GAP2	...(((((((((.((((((.(.&).)))))).))))...))))).	4353	4375	1	-20.4	1	0.00210855	0.412	0	0	-7.80367	16	22	6	3UTR		0	0
bta-miR-140	XM_003587455	FZD2	..(((((.((..(((((((...&))))))).......)).))))).	2737	2760	1	-21.1	1	0.0158149	0.588	0	0	-13.4422	14	23	7	3UTR		0	0
bta-miR-140	XM_003587498	FBXW11	..(((..(((.(((((((((((&))))))))).)).))).))).	2863	2884	1	-20.9	1	0.00241162	0.559	0	0	-11.2264	17	21	9	3UTR		0	0
bta-miR-140	XM_003587499	FBXW11	..(((..(((.(((((((((((&))))))))).)).))).))).	2794	2815	1	-20.9	1	0.00241162	0.559	0	0	-11.2264	17	21	9	3UTR		0	0
bta-miR-140	XM_003587500	FBXW11	..(((..(((.(((((((((((&))))))))).)).))).))).	3017	3038	1	-20.9	1	0.00241162	0.559	0	0	-11.2264	17	21	9	3UTR		0	0
bta-miR-140	XM_003587632	ARHGEF3	...(((((((.(((.(((.(((&))))))...)))))))))).	1801	1821	1	-21	1	0.00183647	0.515	0	0	-10.0748	16	20	10	3UTR		0	0
bta-miR-140	XM_003587701	LOC615278	(((((((((((((((((((((.&))))))))))............))))))..))))).	2960	2996	1	-23.3	1	0.00556792	0.618	0	0	-3.93757	21	36	10	3UTR		0	0
bta-miR-140	XM_003587898	SHTN1	((((((((.((.((((......&)))).)).)))))))).	2888	2905	1	-17.4	1	0.000602743	0.662	0	0	-8.34077	14	17	8	3UTR		0	0
bta-miR-140	XM_003588033	CPSF7	..((((((((..((.(((....&.))).))..)))))))).	1938	1967	1	-22.8	1	0.000209305	0.515	0	0	-11.864	13	18	8	3UTR		0	0
bta-miR-140	XM_003588068	ANO9	..((.((((((....(((((.(&).)))))....)))))))).	2483	2503	1	-21.1	1	9.5906e-06	0.397	0	0	-15.3043	14	20	8	3UTR		0	0
bta-miR-140	XM_003588123	PCDH19	((((.(((..(((..((((...&))))..)))...))))))).	7700	7720	1	-19.3	1	0.00102155	0.515	0	0	-11.9478	14	20	7	3UTR		0	0
bta-miR-140	XM_005201351	PLCXD2	..(((((((((((..(((((..&.))))).))))))))))).	2018	2065	1	-25.6	1	4.90284e-05	0.426	0	0	-6.54929	16	19	11	3UTR		0	0
bta-miR-140	XM_005201351	PLCXD2	..((((((((((((.(((((((&)))))..))........)))))))))))).	2540	2570	1	-22.4	1	0.000388954	0.5	0	0	-5.69245	19	30	12	3UTR		0	0
bta-miR-140	XM_005201423	ZNF148	...((((((((((..((((...&.))))..)))))))))).	2878	2901	1	-22.1	1	1.7105e-06	0.651	0	0	-8.10683	14	18	10	3UTR		0	0
bta-miR-140	XM_005201432	GOLGB1	((((((((((((((........&.))))))))..)))))).	10807	10829	1	-21	1	0.000118245	0.529	0	0	-4.90607	14	18	8	3UTR		0	0
bta-miR-140	XM_005201502	CCDC50	...(((((((((((........&))))))))))).	3518	3530	1	-20.8	1	0.0100475	0.735	0	0	-7.48304	11	12	11	3UTR		0	0
bta-miR-140	XM_005201502	CCDC50	((((((.((((((((....(((&))))))))))).)))))).	5700	5719	1	-20.2	1	0.00380975	0.559	0	0	-5.71431	17	19	11	3UTR		0	0
bta-miR-140	XM_005201585	ABCC5	..(..(((((((((((.((((.&))))..)))))..))))))..).	5412	5435	1	-20.8	1	0.000693487	0.382	0	0	-12.1081	16	23	6	3UTR		0	0
bta-miR-140	XM_005201688	PHC3	.....(((((((((..((((((&))))))..))))))))).	4309	4327	1	-23.1	1	0.0042552	0.574	0	0	-14.6341	15	18	9	3UTR		0	0
bta-miR-140	XM_005201690	PHC3	.....(((((((((..((((((&))))))..))))))))).	4150	4168	1	-23.1	1	0.0042552	0.574	0	0	-14.6341	15	18	9	3UTR		0	0
bta-miR-140	XM_005201690	PHC3	.(((((((((.((((((.((((&))))))))))..)))))....)))).	10264	10290	1	-21.2	1	0.000902536	0.676	0	0	-6.6181	19	26	10	3UTR		0	0
bta-miR-140	XM_005201942	ACP3	..(((((((((.(((((.....&.)).))).))))))))).	1414	1455	1	-20.7	1	1.354e-05	0.5	0	0	-8.3038	14	18	9	3UTR		0	0
bta-miR-140	XM_005202043	ICOSLG	...((((((((((.((((((..&.)))))))))))))))).	4132	4168	1	-29.8	1	0.00025146	0.353	0	0	-7.37138	16	18	16	3UTR		0	0
bta-miR-140	XM_005202064	PRMT2	..(((((((((...((((((..&))))))...))))))..))).	2067	2088	1	-21.8	1	0.0001932	0.426	0	0	-10.4498	15	21	6	3UTR		0	0
bta-miR-140	XM_005202199	NAB1	.(((.(((((((((((......&)))))))))))))).	3229	3244	1	-20.6	1	0.00531304	0.691	0	0	-7.91236	14	15	14	3UTR		0	0
bta-miR-140	XM_005202465	KIF5C	...(((((((((((((((....&)))))))).))))).)).	4640	4658	1	-20.9	1	0.00972753	0.5	0	0	-6.51454	15	18	8	3UTR		0	0
bta-miR-140	XM_005202465	KIF5C	..((((((((((((...((((.&))))....)))))))))))).	6079	6100	1	-20.8	1	0.000192998	0.588	0	0	-5.9255	16	21	12	3UTR		0	0
bta-miR-140	XM_005202496	FMNL2	..(((((((((((...(..(((&)))..).))))))))))).	4819	4838	1	-20.3	1	0.000345727	0.647	0	0	-6.78234	15	19	11	3UTR		0	0
bta-miR-140	XM_005202499	FMNL2	..(((((((((((...(..(((&)))..).))))))))))).	4318	4337	1	-20.3	1	0.000345727	0.647	0	0	-6.78234	15	19	11	3UTR		0	0
bta-miR-140	XM_005202662	SATB2	.((((((((.((((((((((((&.)))))))...))))).)))))))).	5435	5475	1	-28.3	1	0.000140669	0.574	0	0	-5.03583	20	26	8	3UTR		0	0
bta-miR-140	XM_005202680	FAM126B	..(((((((((....((..((.&))..))))))))))).	11658	11674	1	-19.9	1	0.00035025	0.426	0	0	-11.1852	13	16	11	3UTR		0	0
bta-miR-140	XM_005202730	MDH1B	.((((((((((...........&.)))))))))).	1717	1776	1	-16.6	1	1.11986e-05	0.574	0	0	-10.2546	10	12	10	3UTR		0	0
bta-miR-140	XM_005202755	NRP2	..((((((((((..(((((((.&))))).)).....)))))))))).	6698	6722	1	-22.5	1	0.00294742	0.618	0	0	-7.10297	17	24	10	3UTR		0	0
bta-miR-140	XM_005202957	AGFG1	.(((((.(((.((((((.((((&)))))))))).)))...))))).	5910	5933	1	-22	1	0.000554147	0.647	0	0	-8.16179	18	23	10	3UTR		0	0
bta-miR-140	XM_005202959	AGFG1	.(((((.(((.((((((.((((&)))))))))).)))...))))).	5790	5813	1	-22	1	0.000554147	0.647	0	0	-8.16179	18	23	10	3UTR		0	0
bta-miR-140	XM_005203051	KIAA1522	..(((((((((((..((.(((.&)))))..))).)))))))).	4390	4410	1	-23.4	1	4.33553e-05	0.426	0	0	-6.54929	16	20	8	3UTR		0	0
bta-miR-140	XM_005203087	WASF2	(((..(((((((((.((((((.&.)))))).)))))))))...))).	4387	4436	1	-22.9	1	9.79485e-05	0.485	0	0	-11.8241	18	24	9	3UTR		0	0
bta-miR-140	XM_005203182	DHDDS	...(((((((((((.((.....&.))..))))))))))).	2763	2807	1	-22.3	1	3.35728e-05	0.471	0	0	-7.24999	13	17	11	3UTR		0	0
bta-miR-140	XM_005203424	POU2F1	(((((((((((.(..((.(((.&))).))..)..))))))))))).	3250	3273	1	-21.3	1	4.42153e-05	0.471	0	0	-8.87667	17	23	11	3UTR		0	0
bta-miR-140	XM_005203427	POU2F1	(((((((((((.(..((.(((.&))).))..)..))))))))))).	3263	3286	1	-21.3	1	4.42153e-05	0.471	0	0	-8.87667	17	23	11	3UTR		0	0
bta-miR-140	XM_005203516	CADM3	..(((.(((((.(..(((((((&)))))))..).)))))))).	2214	2234	1	-23.4	1	0.000124453	0.382	0	0	-11.7971	16	20	8	3UTR		0	0
bta-miR-140	XM_005203574	LOC515418	...((((((((((((((.((((&)))).))).))))))))))).	4178	4199	1	-21.8	1	0.00232973	0.618	0	0	-6.51454	18	21	11	3UTR		0	0
bta-miR-140	XM_005203588	LOC100849046	..(((.(((((((((.......&)))))))))))).	1908	1921	1	-17.6	1	5.39442e-05	0.471	0	0	-7.09101	12	13	12	3UTR		0	0
bta-miR-140	XM_005203603	MEF2D	...(((((((((((((((.((.&)).))).))).))))))))).	4091	4112	1	-21.6	1	0.00290499	0.412	0	0	-6.51454	17	21	9	3UTR		0	0
bta-miR-140	XM_005203639	TPM3	....((((((((((.....(((&.)))....)))))))))).	1542	1566	1	-18.7	1	0.093295	0.5	0	0	-10.5151	13	19	10	3UTR		0	0
bta-miR-140	XM_005203776	ATP8B2	..(((((((((((...((((((&))))))...))))))))..))).	4099	4122	1	-21	1	6.50722e-06	0.5	0	0	-6.78234	17	23	8	3UTR		0	0
bta-miR-140	XM_005203777	ATP8B2	..(((((((((((...((((((&))))))...))))))))..))).	4037	4060	1	-21	1	6.50722e-06	0.5	0	0	-6.78234	17	23	8	3UTR		0	0
bta-miR-140	XM_005203798	KCNN3	..((((((((....((((((((&))))))))...........)))))))).	3953	3981	1	-23	1	1.24147e-07	0.456	0	0	-13.2745	16	28	8	3UTR		0	0
bta-miR-140	XM_005203908	GOLPH3L	(((((((((((((...(((((.&)))))....)))))))))).))).	2217	2241	1	-19.8	1	0.0287886	0.574	0	0	-5.76291	18	24	10	3UTR		0	0
bta-miR-140	XM_005203986	PRKAB2	.....((((((.((((((.((.&)))))))).)))))).	1884	1900	1	-20.9	1	0.00365889	0.529	0	0	-17.0124	14	16	8	3UTR		0	0
bta-miR-140	XM_005204046	ZNF697	......(((((.(((((((((.&)))))))))))))).	5083	5098	1	-22.9	0	0.0156053	0.618	0	0	-18.9134	14	15	14	3UTR		0	0
bta-miR-140	XM_005204167	EXTL2	(((.(((((.(..(((((((((&))))))))).).))))).))).	2662	2684	1	-20.3	1	0.000816761	0.588	0	0	-12.848	18	22	9	3UTR		0	0
bta-miR-140	XM_005204551	MYSM1	..(((((((((((((((.((((&.)))))))..)))))))...))))).	4358	4394	1	-23.2	1	0.000193846	0.574	0	0	-4.957	19	26	7	3UTR		0	0
bta-miR-140	XM_005204676	POMGNT1	((((.((((((((.(((.(((.&))).))).))))))))..)))).	2526	2549	1	-26.4	1	4.87586e-07	0.471	0	0	-8.91345	18	23	8	3UTR		0	0
bta-miR-140	XM_005204916	FOXJ3	(((((((((((((.........&)))))))))).))).	3066	3081	1	-18.1	1	0.0119092	0.618	0	0	-5.76291	13	15	10	3UTR		0	0
bta-miR-140	XM_005204928	MYCL	.(((.((((((.((((((.((.&))))))...)).))))))))).	3522	3544	1	-21.2	1	0.00425002	0.559	0	0	-11.2592	17	22	9	3UTR		0	0
bta-miR-140	XM_005204940	ZSCAN20	..((((((((((((((((((..&.))))))))))................)))))))).	6023	6076	1	-27.2	1	1.49505e-05	0.529	0	0	-4.957	18	36	10	3UTR		0	0
bta-miR-140	XM_005204940	ZSCAN20	.(((((((((.((((((.(((.&))))))))))))))..)))).	6758	6779	1	-24.6	1	0.000381828	0.368	0	0	-6.6181	18	21	14	3UTR		0	0
bta-miR-140	XM_005205022	LRRFIP1	..((...((((((..(((((((&))))))))))))).)).	2185	2202	1	-20.4	1	2.87458e-06	0.368	0	0	-14.113	15	17	13	3UTR		0	0
bta-miR-140	XM_005205041	D2HGDH	..(((((((((((..((((((.&))))))....))))))))))).	2247	2269	1	-31	1	1.72932e-06	0.309	0	0	-6.54929	17	22	11	3UTR		0	0
bta-miR-140	XM_005205135	CDK6	((((((..(((((((..(((((&)))))))))))))))))).	10402	10421	1	-20.4	1	0.000159593	0.618	0	0	-8.02794	18	19	18	3UTR		0	0
bta-miR-140	XM_005205138	CDK6	((((((..(((((((..(((((&)))))))))))))))))).	10530	10549	1	-20.4	1	0.000159593	0.618	0	0	-8.02794	18	19	18	3UTR		0	0
bta-miR-140	XM_005205427	NRCAM	..(((((((((((((((((...&.)))))))..)))))))))).	7996	8045	1	-23.1	1	7.16292e-06	0.559	0	0	-4.957	17	21	10	3UTR		0	0
bta-miR-140	XM_005205429	NRCAM	..(((((((((((((((((...&.)))))))..)))))))))).	7969	8018	1	-23.1	1	7.16292e-06	0.559	0	0	-4.957	17	21	10	3UTR		0	0
bta-miR-140	XM_005205460	THAP5	.(((.(((((...((((.....&))))...)))))))).	2597	2613	1	-18.7	1	9.97094e-05	0.471	0	0	-15.3731	12	16	8	3UTR		0	0
bta-miR-140	XM_005205509	NOD1	..((((((((((...(((.((.&)))))..)))))).)))).	4482	4501	1	-21	1	6.75565e-06	0.471	0	0	-7.83842	15	19	6	3UTR		0	0
bta-miR-140	XM_005205680	RBM28	((((((((((..((((((.((.&)).)))))).))))))).))).	2511	2533	1	-21.4	1	0.000225611	0.544	0	0	-10.1092	18	22	7	3UTR		0	0
bta-miR-140	XM_005205710	AHCYL2	.((((((((((((.........&)))).)))))))).	4671	4685	1	-19.4	1	0.000237997	0.618	0	0	-5.61866	12	14	8	3UTR		0	0
bta-miR-140	XM_005205711	AHCYL2	.((((((((((((.........&)))).)))))))).	4282	4296	1	-19.4	1	0.000237997	0.618	0	0	-5.61866	12	14	8	3UTR		0	0
bta-miR-140	XM_005205720	CALU	..(((((((((((((.(((...&.))))))).))))))))).	2242	2264	1	-22.4	1	7.06986e-05	0.529	0	0	-5.19005	16	19	9	3UTR		0	0
bta-miR-140	XM_005205827	NUB1	..(((.(((((((((.(.(((.&.))).).))))))))).))).	2325	2362	1	-22.3	1	0.00506998	0.324	0	0	-7.09101	16	21	9	3UTR		0	0
bta-miR-140	XM_005205942	LOC768255	...((..((((((.(((((...&)))))))))))..)).	1072	1088	1	-19.6	1	4.37742e-05	0.559	0	0	-10.816	13	16	11	3UTR		0	0
bta-miR-140	XM_005206406	ASB8	....((((((((((((((((.(&.).)))..))))))))))))).	1067	1105	1	-23.3	1	0.000416135	0.485	0	0	-9.54656	17	22	13	3UTR		0	0
bta-miR-140	XM_005206420	PPHLN1	..((((.((((((.........&.)))))).)))).	2322	2339	1	-17.6	1	5.6468e-05	0.529	0	0	-8.32603	10	13	6	3UTR		0	0
bta-miR-140	XM_005206550	TMPO	....(((((((((((((..((.&))..)))))..)))))))).	2579	2599	1	-19.4	1	0.00344386	0.691	0	0	-9.54656	15	20	8	3UTR		0	0
bta-miR-140	XM_005206551	TMPO	....(((((((((((((..((.&))..)))))..)))))))).	2251	2271	1	-19.4	1	0.00344386	0.691	0	0	-9.54656	15	20	8	3UTR		0	0
bta-miR-140	XM_005206663	NR1H4	..((.((((..((..((((((.&)))))).))..)))))).	2967	2985	1	-21.2	1	0.000284407	0.529	0	0	-14.7356	14	18	6	3UTR		0	0
bta-miR-140	XM_005206880	CARD10	...(((((((.(((((((((((&.))))))))))).))))))).	3863	3899	1	-31.6	1	0.0238194	0.412	0	0	-9.33931	18	21	11	3UTR		0	0
bta-miR-140	XM_005207191	PARP11	..(((.(((((.((((((((..&))))))))..)))))))).	4174	4193	1	-21.4	1	6.67181e-06	0.485	0	0	-10.2048	16	19	8	3UTR		0	0
bta-miR-140	XM_005207202	TSPAN11	..((.((((((((((.(((((.&.))))).)))))))))))).	2769	2808	1	-27.2	1	4.60025e-05	0.368	0	0	-9.30909	17	20	12	3UTR		0	0
bta-miR-140	XM_005207223	CRACR2A	...((((((((((((((((.((&)).))))).....))))))))))).	7520	7545	1	-25.9	1	0.000438528	0.412	0	0	-6.51454	18	25	11	3UTR		0	0
bta-miR-140	XM_005207223	CRACR2A	..((((((((..(((.((((((&.)))))))))..)))))))).	3173	3203	1	-24.9	1	0.00293088	0.441	0	0	-11.3616	17	21	9	3UTR		0	0
bta-miR-140	XM_005207274	FBXL14	..(((((((((....((.((((&.)))))).....))))))))).	3677	3715	1	-21.8	1	0.000736074	0.426	0	0	-11.1852	15	22	9	3UTR		0	0
bta-miR-140	XM_005207334	SYNGR1	..((((((((.((..(((....&))).)))))))))).	1989	2004	1	-20.9	1	2.07934e-07	0.382	0	0	-9.37406	13	15	10	3UTR		0	0
bta-miR-140	XM_005207387	RRP7A	.(((.((((((((..((..(((&))).))..)))).))))))).	1914	1935	1	-21.6	1	1.41959e-06	0.426	0	0	-9.50465	16	21	7	3UTR		0	0
bta-miR-140	XM_005207472	PPARA	.(((((((((....(((((.((&.))...)))))))))))))).	6088	6135	1	-22	1	0.0244214	0.426	0	0	-12.1109	16	21	14	3UTR		0	0
bta-miR-140	XM_005207529	GRAMD4	...(((((((..((((((((.(&).))))))))))))))).	2019	2037	1	-22.9	1	0.00036501	0.471	0	0	-12.6861	16	18	15	3UTR		0	0
bta-miR-140	XM_005207530	GRAMD4	...(((((((..((((((((.(&).))))))))))))))).	2034	2052	1	-22.9	1	0.00036501	0.471	0	0	-12.6861	16	18	15	3UTR		0	0
bta-miR-140	XM_005207560	NPY1R	..((((((((((....(((((.&.))))))))))))))).	2879	2903	1	-23.7	1	0.00392053	0.559	0	0	-8.07147	15	17	15	3UTR		0	0
bta-miR-140	XM_005207602	PITX2	...((((((((((.........&)))))))))).	1503	1514	1	-18.7	1	0.0077256	0.691	0	0	-8.33988	10	11	10	3UTR		0	0
bta-miR-140	XM_005207615	SGMS2	..(((((((((((.........&.))))))))))).	2501	2530	1	-23	1	0.000122769	0.515	0	0	-6.78234	11	13	11	3UTR		0	0
bta-miR-140	XM_005207619	SGMS2	..(((((((((((.........&.))))))))))).	3259	3280	1	-23	1	0.000122769	0.515	0	0	-6.78234	11	13	11	3UTR		0	0
bta-miR-140	XM_005208102	SEPTIN11	...(((((..((((((((.(((&))).)))))))).))))).	4402	4421	1	-21.5	1	0.00109793	0.515	0	0	-8.81344	16	19	8	3UTR		0	0
bta-miR-140	XM_005208102	SEPTIN11	...((((((((((.((((((.(&).)))))).)))))....))))).	5008	5032	1	-20.6	1	0.0520471	0.559	0	0	-7.37138	17	24	6	3UTR		0	0
bta-miR-140	XM_005208172	HNRNPDL	..(((((((((.....((((((&)))))).....))))))))).	3011	3032	1	-21.9	1	0.0292187	0.691	0	0	-11.4183	15	21	9	3UTR		0	0
bta-miR-140	XM_005208370	MAPK9	..(((((((((((((((((.(.&).))))))))..))))))))).	2730	2752	1	-22.6	1	5.13126e-06	0.5	0	0	-4.957	18	22	9	3UTR		0	0
bta-miR-140	XM_005208371	MAPK9	..(((((((((((((((((.(.&).))))))))..))))))))).	2730	2752	1	-22.6	1	5.13126e-06	0.5	0	0	-4.957	18	22	9	3UTR		0	0
bta-miR-140	XM_005208442	LPAR2	(((((((((((((..((((((.&)))))).))))).......)))))))).	1484	1512	1	-23.7	1	0.000267687	0.485	0	0	-5.52986	19	28	8	3UTR		0	0
bta-miR-140	XM_005208694	LOC101906266	((((((((((.((((.......&.)))))))))))))).	859	881	1	-18.9	1	0.000763182	0.588	0	0	-6.9954	14	16	14	3UTR		0	0
bta-miR-140	XM_005208936	HDGFL2	.......((((.((((((((((&))))))))))...)))).	2270	2288	1	-19.9	0	0.000236473	0.721	0	0	-20.457	14	18	10	3UTR		0	0
bta-miR-140	XM_005209077	RAPGEF6	..((((((((((((((......&.)))))))))))).)).	5620	5644	1	-20.7	1	4.18693e-05	0.647	0	0	-4.957	14	17	12	3UTR		0	0
bta-miR-140	XM_005209079	RAPGEF6	..((((((((((((((......&.)))))))))))).)).	5375	5399	1	-20.7	1	4.18693e-05	0.647	0	0	-4.957	14	17	12	3UTR		0	0
bta-miR-140	XM_005209160	GPRIN1	..(((((((((((..((.....&)).))))))))))).	4094	4109	1	-24.2	1	8.51828e-05	0.397	0	0	-6.54929	13	15	11	3UTR		0	0
bta-miR-140	XM_005209314	SHROOM1	((((((((((.((((.(((.((&)).))).)))).)))))))))).	2905	2928	1	-23.1	1	0.00192099	0.412	0	0	-6.9954	19	23	10	3UTR		0	0
bta-miR-140	XM_005209314	SHROOM1	..(((((((((((.((((((((&)).)))))))).......))))))))).	2974	3002	1	-21	1	0.0020599	0.647	0	0	-5.81384	19	28	9	3UTR		0	0
bta-miR-140	XM_005209425	KDM3B	..(((((((((((.(((.(((.&)))..))).........))))))))))).	4910	4939	1	-23.4	1	0.000111379	0.456	0	0	-5.81384	17	29	11	3UTR		0	0
bta-miR-140	XM_005209570	DPYSL3	..((((((((((..........&)))))))))).	3205	3216	1	-19.7	1	4.64856e-06	0.544	0	0	-8.07147	10	11	10	3UTR		0	0
bta-miR-140	XM_005209589	PDGFRB	..(((.(((((((((((.((((&))))...)).)))))))))))).	3996	4019	1	-24.1	1	3.51319e-05	0.368	0	0	-6.85796	18	23	12	3UTR		0	0
bta-miR-140	XM_005209630	PPARGC1B	((((((((((((((.((((((.&))))).).)))....)))))))).))).	6789	6817	1	-23.6	1	9.91969e-05	0.426	0	0	-4.67302	20	28	8	3UTR		0	0
bta-miR-140	XM_005209697	GABRG2	..((((((((((..(((((((.&)))))...))...)))))))))).	2625	2649	1	-24.6	1	1.40637e-05	0.5	0	0	-7.10297	17	24	10	3UTR		0	0
bta-miR-140	XM_005209822	CTSB	.....((((((((((.((.((.&)).)).)))))))))).	1517	1534	1	-20.8	1	0.0126854	0.324	0	0	-13.8986	14	17	10	3UTR		0	0
bta-miR-140	XM_005210018	PTAR1	..(((((((((((..((.(((.&)))))..))))))))).)).	9702	9722	1	-23.5	1	5.50741e-05	0.544	0	0	-6.54929	16	20	9	3UTR		0	0
bta-miR-140	XM_005210192	TSTD2	....((((((((..((((.(((&))).)))))))))))).	3319	3336	1	-18.6	1	0.00486586	0.456	0	0	-11.6925	15	17	12	3UTR		0	0
bta-miR-140	XM_005210290	KCTD9	..((((.(((((((.((.....&)).))))))).)))).	1621	1637	1	-18	1	8.69428e-06	0.5	0	0	-7.23614	13	16	7	3UTR		0	0
bta-miR-140	XM_005210372	NTRK2	...((((((((.(..((((((.&))))))))))))))).	5483	5499	1	-22.4	1	5.5853e-05	0.529	0	0	-11.4536	15	16	15	3UTR		0	0
bta-miR-140	XM_005210435	SYK	...(((((((..(((((((((.&))))))))).......................))))))).	3480	3520	1	-21.6	1	0.00169942	0.529	0	0	-12.6861	16	40	9	3UTR		0	0
bta-miR-140	XM_005210747	GOPC	......((((((((((((....&)))))))))))).	4286	4299	1	-21.2	0	0.00133221	0.5	0	0	-15.5666	12	13	12	3UTR		0	0
bta-miR-140	XM_005210754	DCBLD1	..((((((((((((((((((((&.)))).)))))))))).....................)))))).	3618	3669	1	-24.4	1	0.000161199	0.485	0	0	-4.957	20	44	10	3UTR		0	0
bta-miR-140	XM_005210862	GPR63	.((((((((((((((((.....&.))).)))))))))).))).	3000	3025	1	-22.2	1	0.00290096	0.588	0	0	-3.79332	16	20	10	3UTR		0	0
bta-miR-140	XM_005210890	RNGTT	.((((((((.((((..(((...&)))..)))).)))))))).	2800	2819	1	-22	1	0.0247086	0.618	0	0	-6.00433	15	19	8	3UTR		0	0
bta-miR-140	XM_005210919	L3MBTL3	...((((((((...(((((((.&.))))))))))))))).	3238	3263	1	-21.5	1	0.00253649	0.588	0	0	-12.0073	15	17	15	3UTR		0	0
bta-miR-140	XM_005210965	SGK1	...(((((((.((..(((((((&)))..)))).))))))))).	2590	2610	1	-20.4	1	0.00474241	0.515	0	0	-10.9316	16	20	9	3UTR		0	0
bta-miR-140	XM_005210966	SGK1	...(((((((.((..(((((((&)))..)))).))))))))).	1778	1798	1	-20.4	1	0.00474241	0.515	0	0	-10.9316	16	20	9	3UTR		0	0
bta-miR-140	XM_005210967	SGK1	...(((((((.((..(((((((&)))..)))).))))))))).	2458	2478	1	-20.4	1	0.00474241	0.515	0	0	-10.9316	16	20	9	3UTR		0	0
bta-miR-140	XM_005210987	TNFAIP3	..(((((((((((..(((.(((&)))..)))))))))))))).	3572	3592	1	-22.8	1	6.01903e-05	0.574	0	0	-6.54929	17	20	14	3UTR		0	0
bta-miR-140	XM_005210987	TNFAIP3	.(((((((((.((..(((((((&))))))).......)).))))))).)).	4123	4151	1	-21.2	1	0.0012068	0.485	0	0	-8.21039	18	28	7	3UTR		0	0
bta-miR-140	XM_005210993	ARFGEF3	.((((..((((((..((((((.&))))))))))))..)))).	13076	13095	1	-23.6	1	7.18548e-06	0.353	0	0	-8.83026	16	19	12	3UTR		0	0
bta-miR-140	XM_005210993	ARFGEF3	.((((((((((((...((((..&)))))))))))))))).	9250	9267	1	-22.9	1	0.021536	0.691	0	0	-5.61866	16	17	16	3UTR		0	0
bta-miR-140	XM_005211027	STXBP5	..(((.(((((((..(((....&))).)))))))))).	4256	4271	1	-18.1	1	0.00016037	0.632	0	0	-8.45025	13	15	10	3UTR		0	0
bta-miR-140	XM_005211345	INTS14	..((((...((((((((.((((&))))....))))))))...)))).	2287	2311	1	-22.9	1	1.03378e-06	0.485	0	0	-9.87071	16	24	8	3UTR		0	0
bta-miR-140	XM_005211345	INTS14	.(((.((((((((((((((((.&)).)).))).)))))))))))).	2738	2761	1	-20.5	1	0.0010384	0.588	0	0	-7.91236	19	23	12	3UTR		0	0
bta-miR-140	XM_005211356	SLC7A8	(((.((((((((((((((((((&))))))))).............)))))))))...))).	3423	3461	1	-23.1	1	1.67147e-05	0.412	0	0	-6.9696	21	38	9	3UTR		0	0
bta-miR-140	XM_005211359	ANP32A	....((((((((((((((....&.)))))))).)))))).	1122	1160	1	-22.1	1	0.039769	0.588	0	0	-9.54656	14	17	8	3UTR		0	0
bta-miR-140	XM_005211407	KBTBD13	..(((((((.(((..(((....&))).))).))))))).	2198	2214	1	-19.7	1	2.94738e-05	0.353	0	0	-7.7918	13	16	7	3UTR		0	0
bta-miR-140	XM_005211495	SLC12A6	..(((((((((((.(((.....&)))...)))))))))).).	5065	5084	1	-21.9	1	3.82851e-06	0.588	0	0	-5.81384	14	19	10	3UTR		0	0
bta-miR-140	XM_005211497	SLC12A6	..(((((((((((.(((.....&)))...)))))))))).).	4961	4980	1	-21.9	1	3.82851e-06	0.588	0	0	-5.81384	14	19	10	3UTR		0	0
bta-miR-140	XM_005211665	SNX1	(((((((((((((...(((((.&))))).))).).))))))))).	5288	5310	1	-24.3	1	8.22448e-06	0.382	0	0	-5.76291	18	22	9	3UTR		0	0
bta-miR-140	XM_005211680	CSNK1G1	...((((((((((((((.(((.&))).)))))).....)))))).)).	4868	4893	1	-22.9	1	0.000530441	0.471	0	0	-6.51454	17	25	6	3UTR		0	0
bta-miR-140	XM_005211680	CSNK1G1	.......(((((((((((.(((&)))))))))).)))).	2159	2175	1	-19.7	0	0.0219969	0.456	0	0	-17.1102	14	16	10	3UTR		0	0
bta-miR-140	XM_005211682	CSNK1G1	...((((((((((((((.(((.&))).)))))).....)))))).)).	4757	4782	1	-22.9	1	0.000530441	0.471	0	0	-6.51454	17	25	6	3UTR		0	0
bta-miR-140	XM_005211682	CSNK1G1	.......(((((((((((.(((&)))))))))).)))).	2048	2064	1	-19.7	0	0.0219969	0.456	0	0	-17.1102	14	16	10	3UTR		0	0
bta-miR-140	XM_005211684	USP3	..(((((((..(((..((((..&))))..)))..))))))).	4602	4621	1	-20.3	1	0.00671249	0.515	0	0	-9.99278	14	19	7	3UTR		0	0
bta-miR-140	XM_005211772	PRTG	.(((((.((((.((((((((((&)))....))))))).)))).....))))).	7987	8017	1	-21.7	1	0.000379678	0.603	0	0	-8.68381	19	30	7	3UTR		0	0
bta-miR-140	XM_005211842	FBXO34	..(((((((((((((((((...&.))))..))).)))))))))).	2832	2880	1	-26.4	1	5.86854e-06	0.603	0	0	-4.957	17	22	10	3UTR		0	0
bta-miR-140	XM_005211950	SMOC1	....((((((.((((((.(((.&))).)))))))))))).	2752	2769	1	-21.5	1	0.0035717	0.588	0	0	-12.3713	15	17	12	3UTR		0	0
bta-miR-140	XM_005211965	DAAM1	..((((((((...(((((((((&.)))....)))))).....)))))))).	4796	4831	1	-22.9	1	0.000767004	0.574	0	0	-12.4177	17	28	8	3UTR		0	0
bta-miR-140	XM_005211965	DAAM1	......((.((((((((((((.&)))))))))))).)).	5145	5161	1	-20.9	0	0.00181355	0.5	0	0	-16.6229	14	16	12	3UTR		0	0
bta-miR-140	XM_005211966	DAAM1	..((((((((...(((((((((&.)))....)))))).....)))))))).	4763	4798	1	-22.9	1	0.000767004	0.574	0	0	-12.4177	17	28	8	3UTR		0	0
bta-miR-140	XM_005211966	DAAM1	......((.((((((((((((.&)))))))))))).)).	5112	5128	1	-20.9	0	0.00181355	0.5	0	0	-16.6229	14	16	12	3UTR		0	0
bta-miR-140	XM_005211968	ZFYVE26	((((((((((.((.(((.....&))).)))))))))))).	8310	8327	1	-21.4	1	0.000150678	0.456	0	0	-7.61919	15	17	12	3UTR		0	0
bta-miR-140	XM_005212086	SUSD6	...((((((((..((((..((.&))..))))..)))))))).	4846	4865	1	-22.5	1	0.000200138	0.471	0	0	-11.1505	14	19	8	3UTR		0	0
bta-miR-140	XM_005212088	SUSD6	...((((((((..((((..((.&))..))))..)))))))).	4561	4580	1	-22.5	1	0.000200138	0.471	0	0	-11.1505	14	19	8	3UTR		0	0
bta-miR-140	XM_005212147	FOXN3	..((.(((((.((((((.(((.&))))))))).))))))).	5698	5716	1	-21.8	1	1.1211e-05	0.353	0	0	-11.9008	16	18	9	3UTR		0	0
bta-miR-140	XM_005212147	FOXN3	...((((((((((.........&.)))))))))).	5069	5086	1	-18.7	1	0.0152748	0.618	0	0	-8.33988	10	12	10	3UTR		0	0
bta-miR-140	XM_005212348	LMAN2L	...(((((((((((((((.((.&.)).))))))).)))))))).	2902	2945	1	-23.5	1	0.000850343	0.529	0	0	-6.51454	17	21	8	3UTR		0	0
bta-miR-140	XM_005212348	LMAN2L	...(((((((((((....(((.&)))....))))))))))).	2241	2260	1	-22.5	1	7.74819e-05	0.368	0	0	-7.48304	14	19	11	3UTR		0	0
bta-miR-140	XM_005212357	KANSL3	.(((((((..(....((((((.&))))))....)..))))))).	3495	3516	1	-21.3	1	0.00116169	0.426	0	0	-12.3204	14	21	7	3UTR		0	0
bta-miR-140	XM_005212359	KANSL3	..((((((((((((((((.((.&)).))))))))))...)))))).	4925	4948	1	-26.9	1	1.2629e-06	0.456	0	0	-4.957	18	23	10	3UTR		0	0
bta-miR-140	XM_005212360	KANSL3	..((((((((((((((((.((.&)).))))))))))...)))))).	4847	4870	1	-26.9	1	1.2629e-06	0.456	0	0	-4.957	18	23	10	3UTR		0	0
bta-miR-140	XM_005212392	ANKRD23	(((((.((((.((.(((((((.&))))))).))))))))))).	1457	1477	1	-23.8	1	4.73482e-05	0.309	0	0	-9.52015	18	20	11	3UTR		0	0
bta-miR-140	XM_005212505	SFXN5	..(((((((((....(((.((.&)).)))..))))))))).	3334	3352	1	-23.6	1	5.56432e-05	0.471	0	0	-11.1852	14	18	9	3UTR		0	0
bta-miR-140	XM_005212648	PRKD3	....(((.(((((((((((((.&.))))))))))))).))).	5615	5647	1	-21.1	1	0.00353204	0.603	0	0	-11.8602	16	19	13	3UTR		0	0
bta-miR-140	XM_005212823	LOC101907084	..(((((((((...........&.))))))))).	752	769	1	-15.8	1	0.000906792	0.544	0	0	-11.4183	9	11	9	3UTR		0	0
bta-miR-140	XM_005212838	PROKR1	..((.(((((((((((((.(((&))).))))))).......)))))))).	2114	2141	1	-24.2	1	0.000215433	0.529	0	0	-9.07604	18	27	8	3UTR		0	0
bta-miR-140	XM_005212839	PROKR1	..((.(((((((((((((.(((&))).))))))).......)))))))).	1998	2025	1	-24.2	1	0.000215433	0.529	0	0	-9.07604	18	27	8	3UTR		0	0
bta-miR-140	XM_005212901	SPRED2	..((((((((.(((..(((((.&.))))).))))))))))).	3040	3107	1	-23.9	1	9.86393e-05	0.382	0	0	-8.75027	16	19	11	3UTR		0	0
bta-miR-140	XM_005213032	LHX6	..((((.((((.((((((.(((&.))).)))))).)))))))).	2623	2650	1	-24.1	1	0.00894087	0.471	0	0	-9.84749	17	21	8	3UTR		0	0
bta-miR-140	XM_005213058	KLF11	...((((((.....((((((((&))))))))....)))))).	2442	2461	1	-20	1	0.000174345	0.559	0	0	-16.0746	14	19	8	3UTR		0	0
bta-miR-140	XM_005213385	FAM163B	.(((((...((((((((((((.&))))))...))))))))))).	2274	2295	1	-22.1	1	0.0018754	0.382	0	0	-8.70704	17	21	11	3UTR		0	0
bta-miR-140	XM_005213464	SEC16A	..(((((((..((.((((((.(&).))))))))))))))).	7753	7771	1	-22.6	1	1.13952e-05	0.353	0	0	-9.88112	16	18	15	3UTR		0	0
bta-miR-140	XM_005213465	SEC16A	..(((((((..((.((((((.(&).))))))))))))))).	7675	7693	1	-22.6	1	1.13952e-05	0.353	0	0	-9.88112	16	18	15	3UTR		0	0
bta-miR-140	XM_005213633	WDFY2	...((((...((((((((((((&)))))))))))))))).	2352	2369	1	-21.2	1	0.0027017	0.647	0	0	-11.1271	16	17	16	3UTR		0	0
bta-miR-140	XM_005213825	MPHOSPH8	....(((((((.(((((.((((&)))))))))....))))))).	3462	3483	1	-20.4	1	0.00114031	0.588	0	0	-12.8934	16	21	9	3UTR		0	0
bta-miR-140	XM_005214071	TASP1	(((((((((((....((((...&))))))))))))))).	1974	1990	1	-22.6	1	0.00187558	0.632	0	0	-10.1658	15	16	15	3UTR		0	0
bta-miR-140	XM_005214191	NEBL	...(((((((((((..((.(((&))).))))))))))))).	6015	6033	1	-21.4	1	0.0017606	0.515	0	0	-7.48304	16	18	13	3UTR		0	0
bta-miR-140	XM_005214192	NEBL	...(((((((((((..((.(((&))).))))))))))))).	5873	5891	1	-21.4	1	0.0017606	0.515	0	0	-7.48304	16	18	13	3UTR		0	0
bta-miR-140	XM_005214196	ARMC3	...(((((((((....(((...&)))..))))))))).	3043	3058	1	-19.1	1	0.00125154	0.471	0	0	-9.62901	12	15	9	3UTR		0	0
bta-miR-140	XM_005214241	ARHGAP12	..(((((((((...((((.(.(&.).).))))...))))))))).	3486	3535	1	-22.5	1	0.00132282	0.559	0	0	-10.4498	15	22	9	3UTR		0	0
bta-miR-140	XM_005214242	ARHGAP12	..(((((((((...((((.(.(&.).).))))...))))))))).	3432	3481	1	-22.5	1	0.00132282	0.559	0	0	-10.4498	15	22	9	3UTR		0	0
bta-miR-140	XM_005214586	ACSS2	.((((((((((......((((.&))))......)))))))))).	2918	2939	1	-20.1	1	0.000448646	0.582	0	0	-10.2546	14	21	10	3UTR		0	0
bta-miR-140	XM_005214688	COMMD7	..(((((((((((((((..(((&.))).))))))))))...))))).	1139	1188	1	-22	1	6.13111e-06	0.544	0	0	-4.957	18	24	10	3UTR		0	0
bta-miR-140	XM_005214856	PMEPA1	...(((((((((((....((((&))))))))))))))).	4061	4077	1	-18.8	1	0.00494796	0.574	0	0	-7.48304	15	16	15	3UTR		0	0
bta-miR-140	XM_005214890	PI3	...(((((((((.((.((((((&)))))).)).))).)))))).	680	701	1	-22.3	1	0.000580129	0.397	0	0	-8.03672	17	21	6	3UTR		0	0
bta-miR-140	XM_005214891	MANBAL	...(((((((((...(((....&.)))..))))))))).	454	478	1	-20.6	1	7.39075e-05	0.426	0	0	-9.39596	12	16	9	3UTR		0	0
bta-miR-140	XM_005214959	SIRPB2	..((((((((((((........&.))))))).))))).	2393	2416	1	-20.1	1	0.00330904	0.5	0	0	-5.9255	12	15	7	3UTR		0	0
bta-miR-140	XM_005215357	WDYHV1	...((((((((((..((((((.&))))))....)))))))))).	1588	1609	1	-21.6	1	0.00167696	0.441	0	0	-8.10683	16	21	10	3UTR		0	0
bta-miR-140	XM_005215769	JRKL	...(((((((((((((..((((&)))).)))))........)))))))).	2280	2307	1	-20	1	0.00019266	0.618	0	0	-6.51454	17	27	8	3UTR		0	0
bta-miR-140	XM_005215775	AMOTL1	((((((((((((((.((((((.&)))))).....)))))))))))..))).	4553	4581	1	-26.7	1	0.00491112	0.441	0	0	-4.67302	20	28	11	3UTR		0	0
bta-miR-140	XM_005215775	AMOTL1	(((((((((((((((..((((.&))))..)))))))...)))))))).	5752	5777	1	-24.7	1	0.00163686	0.515	0	0	-4.17062	19	25	8	3UTR		0	0
bta-miR-140	XM_005215783	ARHGAP20	...((((((((((((.((((((&))))))..)))))))))..))).	6887	6910	1	-22.2	1	0.00418899	0.588	0	0	-6.74759	18	23	9	3UTR		0	0
bta-miR-140	XM_005215881	ALG9	..(((((.(((((.(((..(((&)))))))))))))))).	3049	3066	1	-20.9	1	0.00160702	0.397	0	0	-8.12748	16	17	16	3UTR		0	0
bta-miR-140	XM_005215943	CALCB	..(((((((((((.........&.))))).)))))).	805	858	1	-18.3	1	6.91695e-06	0.456	0	0	-6.78234	11	14	6	3UTR		0	0
bta-miR-140	XM_005216048	WEE1	(((((((((((..((((..(((&.)))..)))).))).)))))))).	2282	2335	1	-24.8	1	1.56848e-05	0.5	0	0	-8.57351	18	24	8	3UTR		0	0
bta-miR-140	XM_005216048	WEE1	...((((((((((..(((((((&))))))).....)))))))))).	2595	2618	1	-24.5	1	0.0862216	0.618	0	0	-8.10683	17	23	10	3UTR		0	0
bta-miR-140	XM_005216097	SCUBE2	....(((((((((..((.(((.&))).))..))))))))).	3509	3527	1	-20.4	1	5.70583e-07	0.456	0	0	-11.1389	14	18	9	3UTR		0	0
bta-miR-140	XM_005216098	SCUBE2	....(((((((((..((.(((.&))).))..))))))))).	3386	3404	1	-20.4	1	5.70583e-07	0.456	0	0	-11.1389	14	18	9	3UTR		0	0
bta-miR-140	XM_005216099	SCUBE2	....(((((((((..((.(((.&))).))..))))))))).	3374	3392	1	-20.4	1	5.70583e-07	0.456	0	0	-11.1389	14	18	9	3UTR		0	0
bta-miR-140	XM_005216101	SCUBE2	....(((((((((..((.(((.&))).))..))))))))).	3145	3163	1	-20.4	1	5.70583e-07	0.456	0	0	-11.1389	14	18	9	3UTR		0	0
bta-miR-140	XM_005216102	SCUBE2	....(((((((((..((.(((.&))).))..))))))))).	3040	3058	1	-20.4	1	5.70583e-07	0.456	0	0	-11.1389	14	18	9	3UTR		0	0
bta-miR-140	XM_005216278	TCP11L1	..((((((((((....((.(((&.)))))...)))))))))).	2481	2507	1	-22.3	1	0.000309439	0.485	0	0	-8.07147	15	20	10	3UTR		0	0
bta-miR-140	XM_005216725	LOC515828	.(((((((.(((..((((.(((&))))))).)))..))))))).	1851	1872	1	-20.8	1	0.0013973	0.588	0	0	-6.99569	17	21	7	3UTR		0	0
bta-miR-140	XM_005216784	TGFB2	(((((((((((...((((((((&.))))))))))))).)))))).	4330	4357	1	-22.3	1	0.0203384	0.662	0	0	-9.43035	19	22	13	3UTR		0	0
bta-miR-140	XM_005216884	DNM3	..((((((((((((....(((.&.)))...)))))))))))).	2983	3020	1	-21.5	1	0.00446812	0.515	0	0	-5.9255	15	20	12	3UTR		0	0
bta-miR-140	XM_005216951	PEX14	..((((((((((((.((.(((.&)))..))...)))))))))))).	3321	3344	1	-25.1	1	0.000106407	0.397	0	0	-5.69245	17	23	12	3UTR		0	0
bta-miR-140	XM_005216951	PEX14	(((((((((((...(((..((.&))..))).))))))))))).	2058	2078	1	-25.1	1	6.18324e-06	0.294	0	0	-9.43035	16	20	11	3UTR		0	0
bta-miR-140	XM_005216999	RBP7	...((((((((....((((.((&.)).)))).....)))))))).	544	576	1	-19.4	1	0.000120401	0.485	0	0	-12.7428	14	22	8	3UTR		0	0
bta-miR-140	XM_005217135	FBLIM1	...((((((((((..((..(((&.)))..)))))))))))).	2241	2271	1	-22.7	1	6.51467e-05	0.382	0	0	-8.10683	15	19	12	3UTR		0	0
bta-miR-140	XM_005217137	FBLIM1	...((((((((((..((..(((&.)))..)))))))))))).	2235	2265	1	-22.7	1	6.51467e-05	0.382	0	0	-8.10683	15	19	12	3UTR		0	0
bta-miR-140	XM_005217159	RALGPS2	..(((((((((...........&))))))))).	4105	4115	1	-17.8	1	0.0109724	0.662	0	0	-11.4183	9	10	9	3UTR		0	0
bta-miR-140	XM_005217361	PTPN14	...(((((((.((((((.(((.&)))))))))))))))).	7058	7075	1	-23.1	1	2.45183e-05	0.456	0	0	-9.33931	16	17	16	3UTR		0	0
bta-miR-140	XM_005217493	DCLK2	..((.(((((.((((.((((((&))))))))))))))).)).	3356	3375	1	-22.4	1	0.000188071	0.382	0	0	-12.1339	17	19	15	3UTR		0	0
bta-miR-140	XM_005217645	GALNT9	(((((((((((.(((((((((.&)))))))..))..))).....)))))))).	7266	7296	1	-24.6	1	0.00062197	0.412	0	0	-7.28438	20	30	8	3UTR		0	0
bta-miR-140	XM_005217764	RNF34	...((((((((..(((((((((&)))).)))))...)))))))).	2539	2561	1	-22.4	1	3.81353e-05	0.5	0	0	-11.1505	17	22	8	3UTR		0	0
bta-miR-140	XM_005217764	RNF34	..((((((((.....(((.(((&))).))).....)))))))).	2887	2908	1	-21.3	1	0.00121191	0.544	0	0	-14.01	14	21	8	3UTR		0	0
bta-miR-140	XM_005217931	FBXO21	...((((((((....((((((.&))))))..)))))))).	4473	4490	1	-20.6	1	0.000299623	0.441	0	0	-12.7428	14	17	8	3UTR		0	0
bta-miR-140	XM_005217963	TMEM132B	..(((((((((((.(((((((.&))))))).)))........)))))))).	6120	6148	1	-29.2	1	0.001235	0.382	0	0	-5.81384	18	28	8	3UTR		0	0
bta-miR-140	XM_005218426	KIAA0513	...((((((.((((.(((.((.&))))).)))).)))))).	5594	5612	1	-22.5	1	5.53192e-05	0.368	0	0	-8.4925	15	18	6	3UTR		0	0
bta-miR-140	XM_005218489	AP1G1	((((.(((((((((.(..((((&))))..).))))))))).)))).	5777	5800	1	-21.7	1	0.000297544	0.471	0	0	-8.79206	18	23	9	3UTR		0	0
bta-miR-140	XM_005218489	AP1G1	..(((((((..(((.((((...&)))).)))))))))).	4375	4391	1	-21.4	1	2.69894e-05	0.412	0	0	-9.75973	14	16	10	3UTR		0	0
bta-miR-140	XM_005218501	KATNB1	..(((((((((((.........&))))))))))).	2963	2975	1	-22.1	1	1.29935e-05	0.294	0	0	-6.78234	11	12	11	3UTR		0	0
bta-miR-140	XM_005218517	ADGRG5	..(((((((((.(.(((((((.&)))))))))))...)))))).	3211	3232	1	-22.4	1	0.000186658	0.426	0	0	-9.16064	17	21	11	3UTR		0	0
bta-miR-140	XM_005218645	MARVELD3	((((((((((((((((((.((.&)).)))))))).....)))))).)))).	1323	1351	1	-23.7	1	0.00142938	0.588	0	0	-3.93757	20	28	8	3UTR		0	0
bta-miR-140	XM_005218738	GPT2	(((((..((((((((((((((.&.))))))....))))))))..))))).	2542	2588	1	-25.4	1	8.26852e-05	0.485	0	0	-7.38222	19	27	8	3UTR		0	0
bta-miR-140	XM_005218762	FOXL1	((((((((((((((((..((((&.)))).)))))))))................))))))).	3992	4052	1	-24.2	1	0.00460424	0.441	0	0	-3.93757	20	39	9	3UTR		0	0
bta-miR-140	XM_005218982	AKT2	((((((((((((((((((((((&)))))))))))))................))))).)))).	2962	3002	1	-24.4	1	0.00127949	0.412	0	0	-3.93757	22	40	13	3UTR		0	0
bta-miR-140	XM_005219194	MAMSTR	..((.((((((....((((((.&))))))...))))))..)).	2283	2303	1	-21.8	1	8.72513e-05	0.485	0	0	-15.3043	14	20	6	3UTR		0	0
bta-miR-140	XM_005219278	PTGIR	..((((((((.((((((.(((.&))).)))).)).)))))))).	5780	5801	1	-23.4	1	0.000122058	0.309	0	0	-7.78178	17	21	8	3UTR		0	0
bta-miR-140	XM_005219278	PTGIR	...((((((((((((((((((.&)))).....))))))).))))))).	4872	4897	1	-22.8	1	0.000205995	0.515	0	0	-6.51454	18	25	7	3UTR		0	0
bta-miR-140	XM_005219308	BCL2L12	....(((((((((.(((((...&.)))))..))))))))).	1052	1093	1	-24.1	1	0.000435188	0.603	0	0	-10.4034	14	18	9	3UTR		0	0
bta-miR-140	XM_005219895	SMG8	(((((.(((((((((((.(((.&))))))))))))))))))).	3083	3103	1	-20.8	1	0.0281325	0.559	0	0	-5.83853	19	20	19	3UTR		0	0
bta-miR-140	XM_005219962	INTS2	((((((((((((((.(((.(((&))).))).))))))))).))))).	5155	5179	1	-22.9	1	0.00353731	0.662	0	0	-4.67302	20	24	9	3UTR		0	0
bta-miR-140	XM_005219963	INTS2	((((((((((((((.(((.(((&))).))).))))))))).))))).	4210	4234	1	-22.9	1	0.00353731	0.662	0	0	-4.67302	20	24	9	3UTR		0	0
bta-miR-140	XM_005220026	SUZ12	...(((((((((((((......&))))))))))))).	3372	3386	1	-21.3	1	0.000347183	0.603	0	0	-6.51454	13	14	13	3UTR		0	0
bta-miR-140	XM_005220066	YWHAE	.((((((((((((((((.....&.))))).)))))))).))).	1081	1130	1	-24.8	1	0.00767855	0.691	0	0	-3.79332	16	20	8	3UTR		0	0
bta-miR-140	XM_005220126	MNT	(((((.((((((((((((....&.))))))))))))...))))).	3697	3751	1	-20.7	1	0.00106913	0.485	0	0	-5.83853	17	22	12	3UTR		0	0
bta-miR-140	XM_005220158	RAP1GAP2	((((((((((((((.((((...&))))..)))))))....))))))).	4540	4565	1	-21.6	1	0.000865429	0.5	0	0	-4.67302	18	25	7	3UTR		0	0
bta-miR-140	XM_005220158	RAP1GAP2	...(((((((((.((((((.(.&).)))))).))))...))))).	4293	4315	1	-20.4	1	0.00210855	0.412	0	0	-7.80367	16	22	6	3UTR		0	0
bta-miR-140	XM_005220241	ZBTB4	..(((.((((((((((((.(((&))).))).)))))).))).))).	3827	3850	1	-22.1	1	0.000404079	0.515	0	0	-6.85796	18	23	6	3UTR		0	0
bta-miR-140	XM_005220243	ZBTB4	..(((.((((((((((((.(((&))).))).)))))).))).))).	3845	3868	1	-22.1	1	0.000404079	0.515	0	0	-6.85796	18	23	6	3UTR		0	0
bta-miR-140	XM_005220260	P2RX5	((((((((((.(..(((.....&)))..).)))))))))).	3144	3162	1	-20.6	1	0.00766217	0.515	0	0	-8.90832	14	18	10	3UTR		0	0
bta-miR-140	XM_005220339	NDEL1	(((.(((((((((..((.((((&))))..))..))))))))).))).	2020	2044	1	-21.9	1	0.000873053	0.426	0	0	-8.56189	18	24	9	3UTR		0	0
bta-miR-140	XM_005220341	NDEL1	(((.(((((((((..((.((((&))))..))..))))))))).))).	2028	2052	1	-21.9	1	0.000873053	0.426	0	0	-8.56189	18	24	9	3UTR		0	0
bta-miR-140	XM_005220369	MAP2K4	..(((((((((.(.((((((((&))))))))))))))...............)))).	3132	3166	1	-24.4	1	0.000149909	0.412	0	0	-9.16064	18	34	14	3UTR		0	0
bta-miR-140	XM_005220391	GAS7	.(((((((((((((.((.....&))..)))).))))))))).	4357	4376	1	-22.7	1	1.47583e-06	0.456	0	0	-4.52877	15	19	9	3UTR		0	0
bta-miR-140	XM_005220392	GAS7	.(((((((((((((.((.....&))..)))).))))))))).	4212	4231	1	-22.7	1	1.47583e-06	0.456	0	0	-4.52877	15	19	9	3UTR		0	0
bta-miR-140	XM_005220393	GAS7	.(((((((((((((.((.....&))..)))).))))))))).	4088	4107	1	-22.7	1	1.47583e-06	0.456	0	0	-4.52877	15	19	9	3UTR		0	0
bta-miR-140	XM_005220394	GAS7	.(((((((((((((.((.....&))..)))).))))))))).	4101	4120	1	-22.7	1	1.47583e-06	0.456	0	0	-4.52877	15	19	9	3UTR		0	0
bta-miR-140	XM_005220526	PCGF2	((((.((((((((((((((((.&.))))))........)))))))))).)))).	2431	2477	1	-28.9	1	0.000234719	0.515	0	0	-8.05661	20	31	10	3UTR		0	0
bta-miR-140	XM_005220590	NFE2L1	..((((((((((((((((.((.&)))))))))..............................))))))))).	5475	5524	1	-21.3	1	0.000251774	0.556	0	0	-4.957	18	49	9	3UTR		0	0
bta-miR-140	XM_005220702	NKIRAS2	((((.(((((((((........&))))))))).)))).	1087	1102	1	-22.2	1	2.73827e-05	0.412	0	0	-9.02511	13	15	9	3UTR		0	0
bta-miR-140	XM_005220702	NKIRAS2	.(((((((((((((..((.(((&))).))...)))).))))))))).	1963	1987	1	-21.6	1	0.000352521	0.471	0	0	-4.76182	18	24	9	3UTR		0	0
bta-miR-140	XM_005220941	DUSP3	..(((((.(((((((((((...&.))))))))).)).))))).	2345	2372	1	-25.1	1	7.8696e-06	0.574	0	0	-7.27064	16	20	9	3UTR		0	0
bta-miR-140	XM_005220941	DUSP3	..((.(((((((((((((.((.&)).))).....)))))))))))).	854	878	1	-21.5	1	0.000153132	0.412	0	0	-9.07604	17	24	12	3UTR		0	0
bta-miR-140	XM_005221028	PCYT2	..((.(((((((((........&.))))))))))).	1694	1722	1	-19.6	1	1.76339e-08	0.279	0	0	-10.0445	11	13	11	3UTR		0	0
bta-miR-140	XM_005221050	CSNK1D	...((((((((.(((((((((.&))))))).)).)))))))).	2653	2673	1	-26.9	1	0.000191557	0.382	0	0	-9.86134	17	20	8	3UTR		0	0
bta-miR-140	XM_005221202	TBC1D16	.(((.((((.(((((((((...&.))))))))).))))))).	4257	4284	1	-25.1	1	6.31478e-06	0.412	0	0	-9.15487	16	19	9	3UTR		0	0
bta-miR-140	XM_005221270	SLC39A11	((((((((((((...((.((((&))))))..)))))))))..))).	2485	2508	1	-21.3	1	0.00034126	0.5	0	0	-6.81899	18	23	9	3UTR		0	0
bta-miR-140	XM_005221395	KCNIP1	..(((((((((((.........&.))))))))))).	1183	1227	1	-22.3	1	0.00013229	0.485	0	0	-6.78234	11	13	11	3UTR		0	0
bta-miR-140	XM_005221422	FBXW11	..(((..(((.(((((((((((&))))))))).)).))).))).	2970	2991	1	-20.9	1	0.00241162	0.559	0	0	-11.2264	17	21	9	3UTR		0	0
bta-miR-140	XM_005221585	NADK2	..(((.(((((.(((((.(((.&))).))))).)))))))).	2860	2879	1	-19.9	1	0.00013224	0.603	0	0	-10.2048	16	19	8	3UTR		0	0
bta-miR-140	XM_005221640	MTRR	...((((((((((.........&)))))))))).	3284	3295	1	-19.2	1	2.30004e-05	0.353	0	0	-8.33988	10	11	10	3UTR		0	0
bta-miR-140	XM_005221645	OTULIN	((((((((((((((((((.(((&)))))))))))....)))))))))).	4029	4055	1	-22.9	1	0.00131897	0.588	0	0	-3.93757	21	26	11	3UTR		0	0
bta-miR-140	XM_005221671	BRD9	..((.((((((((.((((((..&))))))))).))))))).	2143	2161	1	-21.5	1	8.06273e-06	0.382	0	0	-9.93288	16	18	9	3UTR		0	0
bta-miR-140	XM_005221735	SV2B	.(((((((((((((.(((.((.&)).)))...))))))))))).)).	3756	3780	1	-23.3	1	0.00201381	0.603	0	0	-4.52877	18	24	11	3UTR		0	0
bta-miR-140	XM_005221758	LINS1	...((((((((....(((((((&)))))))..)))))))).	4241	4259	1	-20.6	1	5.19386e-05	0.574	0	0	-12.7428	15	18	8	3UTR		0	0
bta-miR-140	XM_005221765	ST8SIA2	...((((((((((((.......&.)))))))))))).	2448	2471	1	-20.8	1	0.00225977	0.382	0	0	-6.74759	12	14	12	3UTR		0	0
bta-miR-140	XM_005221838	UNC45A	..(((((((((.(((....(((&.)))...)))))))))))).	3124	3163	1	-21.7	1	9.22299e-05	0.426	0	0	-8.53685	15	20	12	3UTR		0	0
bta-miR-140	XM_005222015	RPP25	.(((.(((((((((((((....&.)))))))).)))))))).	1453	1493	1	-24.5	1	0.000510231	0.574	0	0	-7.91236	16	19	8	3UTR		0	0
bta-miR-140	XM_005222109	DLK1	((((((((((.(((((((((((&))))))......)))))...)))))))))).	1375	1406	1	-22.2	1	0.00389002	0.544	0	0	-6.76235	21	31	10	3UTR		0	0
bta-miR-140	XM_005222212	BEGAIN	((((((((((((....((((((&.)))))).....))))))))...)))).	2720	2772	1	-22.7	1	0.00165872	0.588	0	0	-7.05204	18	28	8	3UTR		0	0
bta-miR-140	XM_005222242	SLC24A4	..((((((((((.(.(((((((&))))))).).))).).)))))).	3639	3662	1	-23.8	1	0.00797779	0.485	0	0	-6.98158	18	23	7	3UTR		0	0
bta-miR-140	XM_005222437	SRGAP3	...((((((((((..(((((..&.)))))..)))))))))).	8480	8521	1	-27.1	1	0.000170334	0.569	0	0	-8.10683	15	19	10	3UTR		0	0
bta-miR-140	XM_005222445	RAD18	((((.(((((.((((.((.((.&)).))...))))))))))))).	1897	1919	1	-19.3	1	0.000233961	0.559	0	0	-11.1144	17	22	13	3UTR		0	0
bta-miR-140	XM_005222457	XYLB	....(((((((((((...(((.&)))....))))))))))).	2393	2412	1	-19.1	1	0.0477067	0.559	0	0	-9.77961	14	19	11	3UTR		0	0
bta-miR-140	XM_005222607	ZNF852	.......(((((((((((.(((&)))))))))))))).	2516	2531	1	-18.1	0	0.0559354	0.588	0	0	-17.1102	14	15	14	3UTR		0	0
bta-miR-140	XM_005222690	PRICKLE2	..((.((((((((((.((((((&.)))..))).)))))))))))).	7193	7230	1	-25.2	1	0.0016437	0.544	0	0	-9.30909	18	23	12	3UTR		0	0
bta-miR-140	XM_005222690	PRICKLE2	.....(((((((((((((....&))))))))))))).	8283	8297	1	-22.2	1	4.15137e-05	0.559	0	0	-13.6656	13	14	13	3UTR		0	0
bta-miR-140	XM_005222694	SYNPR	..(((.((((((((((((((((&))))))).))))))))).))).	1883	1905	1	-22.1	1	0.00109288	0.544	0	0	-6.85796	19	22	9	3UTR		0	0
bta-miR-140	XM_005222973	ARHGEF3	...(((((((.(((.(((.(((&))))))...)))))))))).	1703	1723	1	-21	1	0.00183647	0.515	0	0	-10.0748	16	20	10	3UTR		0	0
bta-miR-140	XM_005223431	TJAP1	..(((.((((.((((((((((.&)))))))))).))))..))).	2189	2210	1	-23	1	0.000190601	0.515	0	0	-9.68273	17	21	10	3UTR		0	0
bta-miR-140	XM_005223433	TJAP1	..(((.((((.((((((((((.&)))))))))).))))..))).	2158	2179	1	-23	1	0.000190601	0.515	0	0	-9.68273	17	21	10	3UTR		0	0
bta-miR-140	XM_005223633	FKBPL	...(((((.((((.((((((..&.)))))))))).))))).	1364	1390	1	-22.2	1	0.00216396	0.5	0	0	-8.42777	15	18	10	3UTR		0	0
bta-miR-140	XM_005223893	SNRNP48	.((((((((((.....((((((&.)))))))))))))))).	1304	1369	1	-21.4	1	0.00305897	0.5	0	0	-10.2546	16	18	16	3UTR		0	0
bta-miR-140	XM_005223952	DSC1	..(((((((((.(((.(((((.&.))))).))).))))))))).	3563	3608	1	-22.7	1	0.00014326	0.529	0	0	-8.53685	17	21	9	3UTR		0	0
bta-miR-140	XM_005224035	DTNA	..(((((((((....(((.(((&))).)))........))))))))).	2583	2608	1	-21.2	1	0.00144579	0.529	0	0	-11.1852	15	25	9	3UTR		0	0
bta-miR-140	XM_005224051	LOC100337355	..(((((((((...........&.))))))))).	734	751	1	-15.8	1	0.000906792	0.544	0	0	-11.4183	9	11	9	3UTR		0	0
bta-miR-140	XM_005224101	GNAL	..((.((((.((((..(((((.&))))))))).)))))).	2568	2585	1	-20.3	1	6.58764e-07	0.5	0	0	-11.287	15	17	9	3UTR		0	0
bta-miR-140	XM_005224178	PSTPIP2	...((((((((((((....(((&)))..)))))))))))).	2252	2270	1	-18.9	1	0.00016532	0.559	0	0	-6.74759	15	18	12	3UTR		0	0
bta-miR-140	XM_005224247	MYOM1	...((((((.(((..(((((..&.)))))))).)))))).	5215	5248	1	-22.5	1	0.000189708	0.382	0	0	-9.34934	14	17	8	3UTR		0	0
bta-miR-140	XM_005224332	EPG5	..(((..((((((..((((((.&)))))).))))))..))).	9399	9418	1	-21	1	6.78434e-05	0.588	0	0	-9.99394	15	19	6	3UTR		0	0
bta-miR-140	XM_005224340	CTIF	..(((((((((((.(((((((.&))))))))))....)))))))).	3289	3312	1	-30.1	1	1.44609e-06	0.338	0	0	-5.81384	18	23	10	3UTR		0	0
bta-miR-140	XM_005224420	CDIP1	..((((((((.((.((((((((&.)).)))))).))))))).))).	1166	1191	1	-23.1	1	1.00166e-05	0.456	0	0	-8.63862	18	23	7	3UTR		0	0
bta-miR-140	XM_005224420	CDIP1	..((.(((..(((..((((((.&))))))..)))..))))).	1840	1859	1	-21.2	1	0.000758188	0.324	0	0	-12.9672	14	19	6	3UTR		0	0
bta-miR-140	XM_005224433	DNAJA3	...(((((((..((((((((..&)))...)))))))))))).	2469	2488	1	-20.2	1	1.14811e-05	0.368	0	0	-12.6861	15	19	12	3UTR		0	0
bta-miR-140	XM_005224598	UNKL	...((((((((((.((((((((&)))))))).))...))).))))).	2389	2413	1	-23.1	1	0.000208684	0.382	0	0	-7.37138	18	24	8	3UTR		0	0
bta-miR-140	XM_005224716	MARF1	..(((((((((((.........&))))))))))).	6590	6602	1	-22.1	1	7.7053e-05	0.412	0	0	-6.78234	11	12	11	3UTR		0	0
bta-miR-140	XM_005224816	IL21R	..(((((((((((..(((((..&)))))..........))))))))))).	2432	2459	1	-25.6	1	0.000718629	0.412	0	0	-6.54929	16	27	11	3UTR		0	0
bta-miR-140	XM_005224826	ZNF771	..(((((((((((..(((.((.&)))))))))))))....))).	1201	1222	1	-20.5	1	4.4924e-05	0.353	0	0	-6.54929	16	21	13	3UTR		0	0
bta-miR-140	XM_005224880	TMEM248	..((((((((((((((((((((&))))))).))))))...))))))).	1642	1667	1	-20.3	1	0.00064863	0.647	0	0	-4.957	20	25	7	3UTR		0	0
bta-miR-140	XM_005225242	MLXIPL	..((.((((((((.........&)))))))))).	2632	2643	1	-17.8	1	2.38126e-05	0.353	0	0	-10.9014	10	11	10	3UTR		0	0
bta-miR-140	XM_005225275	LMTK2	.(((((((((..(..(((.((.&)))))..)))))))))).	5648	5666	1	-23.7	1	4.02171e-05	0.338	0	0	-11.5572	15	18	10	3UTR		0	0
bta-miR-140	XM_005225547	CCNJ	..((.((((((...(((((((.&))))))).)))))))).	1695	1712	1	-20.8	1	9.06768e-05	0.588	0	0	-14.5688	15	17	8	3UTR		0	0
bta-miR-140	XM_005225595	KCNIP2	..((.(((((((((.....(((&)))....))))))))))).	1211	1230	1	-20.6	1	1.18725e-06	0.441	0	0	-10.0445	14	19	11	3UTR		0	0
bta-miR-140	XM_005225601	KCNIP2	..((.(((((((((.....(((&)))....))))))))))).	2650	2669	1	-20.6	1	1.18725e-06	0.441	0	0	-10.0445	14	19	11	3UTR		0	0
bta-miR-140	XM_005225604	KCNIP2	..((.(((((((((.....(((&)))....))))))))))).	1049	1068	1	-20.6	1	1.18725e-06	0.441	0	0	-10.0445	14	19	11	3UTR		0	0
bta-miR-140	XM_005225629	CNNM1	(((((.((((((...(((.(((&))).)))..)))))).))))).	6450	6472	1	-22.4	1	0.000457442	0.5	0	0	-8.71995	17	22	6	3UTR		0	0
bta-miR-140	XM_005225632	SLC35G1	......(((((.((((((.(((&)))...))))))))))).	2176	2194	1	-18.5	0	0.0012365	0.662	0	0	-18.9134	14	18	11	3UTR		0	0
bta-miR-140	XM_005225722	GPAM	..((.((((..((((((.((((&))))))))))..))))...)).	5913	5935	1	-19.4	1	0.00311676	0.588	0	0	-13.1433	16	22	10	3UTR		0	0
bta-miR-140	XM_005225758	VTI1A	..(((((((((((.........&.))))))))))).	1239	1258	1	-20.5	1	2.24973e-06	0.338	0	0	-6.78234	11	13	11	3UTR		0	0
bta-miR-140	XM_005225964	RWDD4	.((((.(((((((((((((((.&)))))))).))..........))))))))).	1916	1947	1	-21.1	1	0.00345812	0.471	0	0	-5.69428	19	31	9	3UTR		0	0
bta-miR-140	XM_005226025	SLC7A2	((((.((((.(((((((((((.&.)))))..))))))..)))))))).	5729	5765	1	-25.2	1	0.000522877	0.515	0	0	-9.29912	19	25	8	3UTR		0	0
bta-miR-140	XM_005226034	PRAG1	......(((.(((.(((((((.&)))))))))).))).	4643	4658	1	-21.4	0	0.0081653	0.515	0	0	-17.6659	13	15	10	3UTR		0	0
bta-miR-140	XM_005226036	PRAG1	......(((.(((.(((((((.&)))))))))).))).	4756	4771	1	-21.4	0	0.0081653	0.515	0	0	-17.6659	13	15	10	3UTR		0	0
bta-miR-140	XM_005226183	THRB	((((((.(((((((.((.....&.)).))))))).))).))).	5359	5387	1	-18.4	1	0.0037674	0.706	0	0	-6.21671	15	20	7	3UTR		0	0
bta-miR-140	XM_005226238	MAP3K21	.(((((((((.((((((((((.&)))))).))))))))))......))).	4231	4258	1	-24.1	1	0.00732326	0.515	0	0	-6.6181	19	27	10	3UTR		0	0
bta-miR-140	XM_005226253	CSGALNACT2	.(((((((((((((.((..((.&))..)).)))......)))))))))).	2849	2876	1	-24	1	2.91382e-05	0.529	0	0	-4.52877	17	27	10	3UTR		0	0
bta-miR-140	XM_005226255	CSGALNACT2	.(((((((((((((.((..((.&))..)).)))......)))))))))).	2747	2774	1	-24	1	2.91382e-05	0.529	0	0	-4.52877	17	27	10	3UTR		0	0
bta-miR-140	XM_005226324	PLAU	(((((((.(((((((((((...&.)))))))))))))))))).	1793	1836	1	-25.7	1	6.9948e-06	0.456	0	0	-6.25121	18	20	18	3UTR		0	0
bta-miR-140	XM_005226386	P4HA1	..(((((((((((..(((((((&))))))).......))).)))))))).	2043	2070	1	-19.8	1	0.000586262	0.676	0	0	-6.54929	18	27	8	3UTR		0	0
bta-miR-140	XM_005226552	LOC101907562	..((((((((((..........&)))))))))).	2381	2392	1	-16.2	1	0.0021779	0.441	0	0	-8.07147	10	11	10	3UTR		0	0
bta-miR-140	XM_005226735	LUZP2	...(((((((((((.....((.&))....))))))))))).	4028	4046	1	-17.8	1	0.0571615	0.632	0	0	-7.48304	13	18	11	3UTR		0	0
bta-miR-140	XM_005226774	NAV2	((((((((((((((((((((((&))))).........))))))))))))).................)))).	8476	8525	1	-25.9	1	0.000243405	0.485	0	0	-3.93757	22	49	13	3UTR		0	0
bta-miR-140	XM_005226778	NAV2	((((((((((((((((((((((&))))).........))))))))))))).................)))).	7621	7670	1	-25.9	1	0.000243405	0.485	0	0	-3.93757	22	49	13	3UTR		0	0
bta-miR-140	XM_005226949	CYB561A3	...(((((((.(((.(((.(((&)))))).))).))))))).	1660	1679	1	-23.5	1	0.00202775	0.368	0	0	-10.0748	16	19	7	3UTR		0	0
bta-miR-140	XM_005226959	CPSF7	..((((((((..((.(((....&.))).))..)))))))).	1935	1964	1	-22.8	1	0.000209305	0.515	0	0	-11.864	13	18	8	3UTR		0	0
bta-miR-140	XM_005226961	FADS1	....((((((..((((((((((&)))..))))))))))))).	2637	2656	1	-20.3	1	0.00151549	0.574	0	0	-15.7181	16	19	13	3UTR		0	0
bta-miR-140	XM_005227449	TENM1	(((((((.(.(((((.(((((.&)))))))))).).))))))).	9357	9378	1	-23	1	3.05139e-06	0.471	0	0	-7.72676	18	21	10	3UTR		0	0
bta-miR-140	XM_005227466	TMEM255A	..(((((((((((((((((((.&)))))).........))))))))).)))).	1193	1223	1	-19.5	1	0.000219632	0.662	0	0	-4.957	19	30	9	3UTR		0	0
bta-miR-140	XM_005227550	SLC9A6	...((((((((((((((.....&.))))))))))).))).	3195	3230	1	-21.4	1	0.00095102	0.5	0	0	-6.51454	14	17	11	3UTR		0	0
bta-miR-140	XM_005227552	ARHGEF6	...(((((((((((((((.(((&))).)))..)))))))))))).	3134	3156	1	-21.5	1	4.13191e-06	0.559	0	0	-6.51454	18	22	12	3UTR		0	0
bta-miR-140	XM_005227602	MTMR1	.((((((((((.(((((((((.&)))))))))))))...)))))).	2705	2728	1	-24.2	1	0.000488014	0.456	0	0	-7.14013	19	23	13	3UTR		0	0
bta-miR-140	XM_005227620	PRRG3	..((((((((((((........&.)))))))))))).	5838	5870	1	-21.8	1	0.000174378	0.456	0	0	-5.9255	12	14	12	3UTR		0	0
bta-miR-140	XM_005227621	PRRG3	..((((((((((((........&.)))))))))))).	3813	3845	1	-21.8	1	0.000174378	0.456	0	0	-5.9255	12	14	12	3UTR		0	0
bta-miR-140	XM_005228427	MOSPD2	..(((.(((((((((((.(((.&))))))))))))))))).	2391	2409	1	-24.6	1	0.000245302	0.412	0	0	-6.85796	17	18	17	3UTR		0	0
bta-miR-140	XM_005228459	ASB9	.(((((((.((((((((.....&))))))...)).)))).))).	1178	1199	1	-19.2	1	0.00721906	0.574	0	0	-4.84971	15	21	6	3UTR		0	0
bta-miR-140	XM_005228472	MID1	...(((((((((((((((((((&.))))....))))))))))))).)).	4029	4075	1	-24.1	1	0.00272313	0.574	0	0	-6.51454	19	26	13	3UTR		0	0
bta-miR-140	XM_005228501	WWC3	((((((((((((.(.....(((&))).....).)))))))))))).	5889	5912	1	-21.6	1	0.000275815	0.618	0	0	-6.1952	16	23	12	3UTR		0	0
bta-miR-140	XM_005228503	WWC3	((((((((((((.(.....(((&))).....).)))))))))))).	5889	5912	1	-21.6	1	0.000275815	0.618	0	0	-6.1952	16	23	12	3UTR		0	0
bta-miR-140	XM_010800717	MRAP2	...((((((((((((.(((...&)))..)))))...))))))).	1518	1539	1	-17.7	1	0.023507	0.5	0	0	-6.74759	15	21	7	3UTR		0	0
bta-miR-140	XM_010801164	CASR	((((.(((((((((.((((...&))))..))))))).)))))).	4897	4918	1	-24.9	1	1.9171e-05	0.515	0	0	-8.79206	17	21	7	3UTR		0	0
bta-miR-140	XM_010801537	SLC25A36	.......((((((..((((((.&)))))))))))).	1281	1294	1	-18.7	0	0.000556625	0.544	0	0	-18.7025	12	13	12	3UTR		0	0
bta-miR-140	XM_010801549	SLC9A9	..(((((((.((((.(((((..&.))))).)).)).))))))).	2950	2981	1	-25.6	1	6.08825e-06	0.441	0	0	-6.93496	16	21	7	3UTR		0	0
bta-miR-140	XM_010801922	HOXD3	..((.(((..((((((((((..&)))))))))).))))).	3008	3025	1	-20.2	1	0.0040593	0.544	0	0	-11.3749	15	17	10	3UTR		0	0
bta-miR-140	XM_010802869	MEF2D	...(((((((((((((((.((.&)).))).))).))))))))).	4067	4088	1	-21.6	1	0.00290499	0.412	0	0	-6.51454	17	21	9	3UTR		0	0
bta-miR-140	XM_010802917	RIT1	.(((((((((((((((((.(((&))).)))))..........)))))))))...))).	1662	1697	1	-18.7	1	0.00355756	0.574	0	0	-3.79332	20	35	9	3UTR		0	0
bta-miR-140	XM_010803075	RPTN	((((((((((..((((((.(((&)))))))))...))))))...)))).	4054	4080	1	-20.4	1	0.000652288	0.647	0	0	-10.1092	19	26	9	3UTR		0	0
bta-miR-140	XM_010803345	LRRC8B	.(((.(((((..(((((((((.&)))))).)))...)))))))).	4882	4904	1	-26.6	1	9.12494e-06	0.397	0	0	-14.0839	17	22	8	3UTR		0	0
bta-miR-140	XM_010803474	RAVER2	.(((((((((.((((((...((&.))...)))).........))))))))))).	2920	2972	1	-20	1	9.16916e-05	0.574	0	0	-6.6181	17	31	11	3UTR		0	0
bta-miR-140	XM_010803842	SAG	.....(((((((((((......&))))))))))).	3469	3481	1	-20.2	1	0.00689368	0.5	0	0	-13.6656	11	12	11	3UTR		0	0
bta-miR-140	XM_010804071	MACC1	((((.((((((((.........&)))))))).)))).	4823	4837	1	-19.4	1	0.000345766	0.662	0	0	-9.88195	12	14	8	3UTR		0	0
bta-miR-140	XM_010804076	MACC1	((((.((((((((.........&)))))))).)))).	4624	4638	1	-19.4	1	0.000345766	0.662	0	0	-9.88195	12	14	8	3UTR		0	0
bta-miR-140	XM_010804402	PTPRZ1	.((((((((((((.((((....&)))).)))))))))).)).	7906	7925	1	-19.5	1	0.00163527	0.662	0	0	-4.65016	16	19	10	3UTR		0	0
bta-miR-140	XM_010804403	PTPRZ1	.((((((((((((.((((....&)))).)))))))))).)).	7885	7904	1	-19.5	1	0.00163527	0.662	0	0	-4.65016	16	19	10	3UTR		0	0
bta-miR-140	XM_010804404	PTPRZ1	.((((((((((((.((((....&)))).)))))))))).)).	5338	5357	1	-19.5	1	0.00163527	0.662	0	0	-4.65016	16	19	10	3UTR		0	0
bta-miR-140	XM_010804493	CCDC136	(((((((((.(....(((((..&))))).).))))))))).	1450	1468	1	-20.5	1	0.00160476	0.515	0	0	-11.4083	15	18	9	3UTR		0	0
bta-miR-140	XM_010804593	DGKI	((((((((((((((((((.(((&))).))).)))))).))))...))))).	9606	9634	1	-25.1	1	0.00109432	0.529	0	0	-3.93757	21	28	6	3UTR		0	0
bta-miR-140	XM_010804612	KIAA1147	...(((((((((..(((((((.&))))).......))..))))))))).	5766	5792	1	-21	1	0.000200043	0.353	0	0	-8.66051	16	26	9	3UTR		0	0
bta-miR-140	XM_010804962	ADCY6	..((((((((.((((((.(((.&))))))....))).)))))))).	4706	4729	1	-22	1	7.28118e-05	0.456	0	0	-7.78178	17	23	8	3UTR		0	0
bta-miR-140	XM_010805102	FRS2	..((((((((.(((..(((((.&)))))))).)))))))).	3126	3144	1	-21.8	1	0.00563927	0.5	0	0	-8.75027	16	18	8	3UTR		0	0
bta-miR-140	XM_010805151	TMPO	....(((((((((((((..((.&))..)))))..)))))))).	2455	2475	1	-19.4	1	0.00344386	0.691	0	0	-9.54656	15	20	8	3UTR		0	0
bta-miR-140	XM_010805242	LOC100139075	.(((((((((.((.....((((&))))..))))))))))).	3336	3354	1	-20.9	1	0.000136986	0.397	0	0	-8.44344	15	18	11	3UTR		0	0
bta-miR-140	XM_010805292	RIC8B	...(((((((((((((((((.(&).)))).)))))))))..........)))).	3014	3045	1	-19.8	1	0.0143908	0.691	0	0	-6.51454	18	31	9	3UTR		0	0
bta-miR-140	XM_010805626	CRACR2A	...((((((((((((((((.((&)).))))).....))))))))))).	7296	7321	1	-25.9	1	0.000438528	0.412	0	0	-6.51454	18	25	11	3UTR		0	0
bta-miR-140	XM_010805626	CRACR2A	..((((((((..(((.((((((&.)))))))))..)))))))).	2949	2979	1	-24.9	1	0.00293088	0.441	0	0	-11.3616	17	21	9	3UTR		0	0
bta-miR-140	XM_010805743	CYP2D14	...(((((.((((((((.((..&)))))))))).))))).	2657	2674	1	-22.6	1	0.000534877	0.368	0	0	-7.57093	15	17	10	3UTR		0	0
bta-miR-140	XM_010805949	DNAJB14	((((((((((.(((((((.(((&))).))))))).))))))).))).	2657	2681	1	-20.6	1	0.000743729	0.603	0	0	-6.76235	20	24	7	3UTR		0	0
bta-miR-140	XM_010805950	EMCN	..(((((((((...........&))))))))).	1001	1011	1	-18.1	1	0.000154981	0.456	0	0	-11.4183	9	10	9	3UTR		0	0
bta-miR-140	XM_010805951	EMCN	..(((((((((...........&))))))))).	983	993	1	-18.1	1	0.000154981	0.456	0	0	-11.4183	9	10	9	3UTR		0	0
bta-miR-140	XM_010805952	EMCN	..(((((((((...........&))))))))).	948	958	1	-18.1	1	0.000154981	0.456	0	0	-11.4183	9	10	9	3UTR		0	0
bta-miR-140	XM_010806120	CLOCK	....(((((.(((((((((...&)))))))))..))))).	3384	3401	1	-21.7	1	0.00201044	0.588	0	0	-10.7891	14	17	9	3UTR		0	0
bta-miR-140	XM_010806138	CWH43	..((((.(((((((........&))))))).)))).	2141	2154	1	-19.1	1	0.00093625	0.647	0	0	-7.46919	11	13	7	3UTR		0	0
bta-miR-140	XM_010806300	AFF1	..(((((((((((.(((.((((&.)))).))).))))))))))).	4896	4937	1	-24.2	1	1.91314e-06	0.515	0	0	-5.81384	18	22	11	3UTR		0	0
bta-miR-140	XM_010806933	LOC508459	..(((((((((((((.((((((&))))))))))))...................))))))).	4797	4836	1	-20.9	1	0.000437404	0.529	0	0	-5.19005	19	39	12	3UTR		0	0
bta-miR-140	XM_010806939	LOC508459	..(((((((((((((.((((((&))))))))))))...................))))))).	4521	4560	1	-20.9	1	0.000437404	0.529	0	0	-5.19005	19	39	12	3UTR		0	0
bta-miR-140	XM_010807173	ZFP62	..(((...(((((((((.....&))))))))).))).	3593	3607	1	-18.8	1	0.00169543	0.662	0	0	-10.7153	12	14	9	3UTR		0	0
bta-miR-140	XM_010807184	GCSAML	(((((((((((((.........&.)))).))))))))).	4186	4215	1	-18.1	1	0.000496583	0.559	0	0	-5.76291	13	16	9	3UTR		0	0
bta-miR-140	XM_010807488	GPR151	((((.((((((((..((..(((&)))...))..)))...))))))))).	3013	3039	1	-20.5	1	0.000317361	0.456	0	0	-9.6489	17	26	9	3UTR		0	0
bta-miR-140	XM_010807562	IL12B	.(((((((((.((((((((...&))).)..))))))))))))).	2197	2218	1	-19.8	1	1.02105e-06	0.485	0	0	-6.6181	17	21	13	3UTR		0	0
bta-miR-140	XM_010807721	HMBOX1	((((.((((((.....((((((&))))))....)))))))))).	1972	1993	1	-20.7	1	0.00919594	0.574	0	0	-14.5179	16	21	10	3UTR		0	0
bta-miR-140	XM_010807784	BNC2	..(((((((((.((((((((((&.)))))).)))).)))))))..)).	11741	11775	1	-23.8	1	8.46022e-06	0.574	0	0	-8.3038	19	25	7	3UTR		0	0
bta-miR-140	XM_010807786	BNC2	..(((((((((.((((((((((&.)))))).)))).)))))))..)).	11657	11691	1	-23.8	1	8.46022e-06	0.574	0	0	-8.3038	19	25	7	3UTR		0	0
bta-miR-140	XM_010807871	PTAR1	..(((((((((((..((.(((.&)))))..))))))))).)).	9584	9604	1	-23.5	1	5.50741e-05	0.544	0	0	-6.54929	16	20	9	3UTR		0	0
bta-miR-140	XM_010808087	IL11RA	(((((((((((((.(((.(((.&)))..)))))))))......)))).))).	1530	1559	1	-20.8	1	0.15806	0.5	0	0	-4.79441	19	29	9	3UTR		0	0
bta-miR-140	XM_010808169	SYK	...(((((((..(((((((((.&))))))))).......................))))))).	3409	3449	1	-21.6	1	0.00169942	0.529	0	0	-12.6861	16	40	9	3UTR		0	0
bta-miR-140	XM_010808496	ANKRD6	..((((((((((((........&.)))))))))))).	3637	3672	1	-21.4	1	0.00021354	0.603	0	0	-5.9255	12	14	12	3UTR		0	0
bta-miR-140	XM_010808501	ANKRD6	..((((((((((((........&.)))))))))))).	3497	3532	1	-21.4	1	0.00021354	0.603	0	0	-5.9255	12	14	12	3UTR		0	0
bta-miR-140	XM_010808503	ANKRD6	..((((((((((((........&.)))))))))))).	3235	3270	1	-21.4	1	0.00021354	0.603	0	0	-5.9255	12	14	12	3UTR		0	0
bta-miR-140	XM_010808687	AKAP12	...((((((.(((((((((((.&))))...)))))))..)))))).	7436	7459	1	-21.3	1	0.00194716	0.544	0	0	-7.75705	17	23	7	3UTR		0	0
bta-miR-140	XM_010808798	FAM120B	...((((..(((.((((((.(.&).)))))).)))..)))).	4640	4659	1	-20.6	1	0.000199288	0.441	0	0	-11.1737	14	19	6	3UTR		0	0
bta-miR-140	XM_010808930	SMAD3	((((.(((((((((.(((((..&)))))..))))))))))))).	1881	1902	1	-21.7	1	0.000229991	0.397	0	0	-8.79206	18	21	13	3UTR		0	0
bta-miR-140	XM_010808930	SMAD3	..((((((((((((((((....&))).))))))))).)))).	1745	1764	1	-21.3	1	9.01891e-06	0.5	0	0	-4.957	16	19	9	3UTR		0	0
bta-miR-140	XM_010809138	OR11G2	....(((((..((.((((((((&)))))))).))))))).	2176	2193	1	-20.7	1	0.0053768	0.559	0	0	-14.4707	15	17	8	3UTR		0	0
bta-miR-140	XM_010809196	PAK6	((((.(((((((((((......&.)))))))))))..)))).	3153	3180	1	-20.1	1	0.00120276	0.5	0	0	-8.05661	15	19	11	3UTR		0	0
bta-miR-140	XM_010809213	INAFM2	...((((((((...(((((((.&.))))))).........)))))))).	2128	2170	1	-23.7	1	0.0132266	0.529	0	0	-12.0073	15	26	8	3UTR		0	0
bta-miR-140	XM_010809284	TRIM9	..(((.((((((((((((((..&)))))).))))))))..))).	3337	3358	1	-24	1	2.95361e-06	0.544	0	0	-6.85796	17	21	8	3UTR		0	0
bta-miR-140	XM_010809284	TRIM9	...((((((((((((.(((...&.))))))).)))))))).	3003	3026	1	-21.7	1	0.0272816	0.559	0	0	-6.74759	15	18	8	3UTR		0	0
bta-miR-140	XM_010809304	MYZAP	(((((((((...(((.(((((.&)))))...)))...))))))))).	2479	2503	1	-22.3	1	0.00041679	0.603	0	0	-11.5847	17	24	9	3UTR		0	0
bta-miR-140	XM_010809503	SLC8A3	((((((..((....(((((((.&)))))))..))..)))))).	3812	3832	1	-22.4	1	1.223e-05	0.426	0	0	-16.1124	15	20	7	3UTR		0	0
bta-miR-140	XM_010809505	SLC8A3	((((((..((....(((((((.&)))))))..))..)))))).	3794	3814	1	-22.4	1	1.223e-05	0.426	0	0	-16.1124	15	20	7	3UTR		0	0
bta-miR-140	XM_010809629	FOXN3	..((.(((((.((((((.(((.&))))))))).))))))).	5641	5659	1	-21.8	1	1.1211e-05	0.353	0	0	-11.9008	16	18	9	3UTR		0	0
bta-miR-140	XM_010809629	FOXN3	...((((((((((.........&.)))))))))).	5012	5029	1	-18.7	1	0.0152748	0.618	0	0	-8.33988	10	12	10	3UTR		0	0
bta-miR-140	XM_010809717	BCL2L11	..((.(((((((((..((((..&))))....))))))))))).	2874	2894	1	-20.8	1	2.19101e-05	0.294	0	0	-10.0445	15	20	11	3UTR		0	0
bta-miR-140	XM_010810232	LDAH	..(((((((((...((((.((.&))))))..))))))))).	3388	3406	1	-22.4	1	0.000213819	0.471	0	0	-10.4498	15	18	9	3UTR		0	0
bta-miR-140	XM_010810373	NR6A1	..(((.(((((((((((((.((&.)).))))))))))))).....))).	4755	4792	1	-23.7	1	0.000507203	0.485	0	0	-6.85796	18	26	13	3UTR		0	0
bta-miR-140	XM_010810373	NR6A1	((((.(((((...(((((....&)))))....))))))))).	3351	3370	1	-19.8	1	0.000531521	0.471	0	0	-15.5173	14	19	9	3UTR		0	0
bta-miR-140	XM_010810697	CDADC1	..(((((((((((.........&))))))))))).	3189	3201	1	-22.1	1	0.00357254	0.5	0	0	-6.78234	11	12	11	3UTR		0	0
bta-miR-140	XM_010810713	WDFY2	...((((...((((((((((((&)))))))))))))))).	2279	2296	1	-21.2	1	0.0027017	0.647	0	0	-11.1271	16	17	16	3UTR		0	0
bta-miR-140	XM_010810715	GPALPP1	..(((((((((((((.......&))))))))))))).	3881	3895	1	-21.7	1	0.00207133	0.588	0	0	-5.19005	13	14	13	3UTR		0	0
bta-miR-140	XM_010811425	GMEB2	((((((((((((((((..((((&)))).))))))))))))..)))).	3440	3464	1	-20.9	1	0.0204257	0.559	0	0	-3.93757	20	24	12	3UTR		0	0
bta-miR-140	XM_010811566	GFRA4	.(((((((((.(((........&))).))))))))).	1420	1434	1	-20.1	1	0.000473963	0.456	0	0	-7.5866	12	14	9	3UTR		0	0
bta-miR-140	XM_010811633	SOX12	.(((((((((((((........&))).)))))))))).	3207	3222	1	-21	1	0.00332724	0.529	0	0	-4.76182	13	15	10	3UTR		0	0
bta-miR-140	XM_010812210	RALYL	..((((((((.(((((((....&.)))).)))..)))))))).	1964	1999	1	-20	1	0.00300976	0.544	0	0	-7.78178	15	20	8	3UTR		0	0
bta-miR-140	XM_010812393	SIK3	..((((.((((((((((((((.&))).))))))))))))))).	4728	4748	1	-29.3	1	8.60513e-05	0.426	0	0	-6.50069	18	20	15	3UTR		0	0
bta-miR-140	XM_010812408	TMPRSS13	..(((.((((((...((((((.&))))))..))))))))).	2409	2427	1	-20.9	1	0.00511955	0.368	0	0	-9.73938	15	18	9	3UTR		0	0
bta-miR-140	XM_010812665	PGAP2	..((((((((.((((...((((&)))).)))))))))))).	1688	1706	1	-21.8	1	0.000161267	0.456	0	0	-8.01482	16	18	12	3UTR		0	0
bta-miR-140	XM_010812719	MUC15	..(((((((.(((((((((...&.))))))))).)...............)))))).	2692	2736	1	-21.2	1	0.000307939	0.588	0	0	-6.19951	16	34	9	3UTR		0	0
bta-miR-140	XM_010813225	PRRX1	((((((..(((((((....(((&)))....))))))))))))).	3259	3280	1	-18.9	1	0.00373195	0.632	0	0	-8.02794	16	21	13	3UTR		0	0
bta-miR-140	XM_010813384	NPHP4	..((((((((.((((.(.(((.&.)))).)))))))))))).	4761	4793	1	-21.7	1	4.942e-05	0.368	0	0	-8.01482	16	19	12	3UTR		0	0
bta-miR-140	XM_010814004	SBNO1	..((((.(((((((((((.(((&))).)))....)))))))).)))).	5997	6022	1	-20	1	0.00186421	0.632	0	0	-6.50069	18	25	8	3UTR		0	0
bta-miR-140	XM_010814042	SRRM4	...(((((((((((((((((.(&).)))))))))...))))...)))).	7125	7151	1	-19.6	1	0.00563293	0.515	0	0	-6.51454	18	26	9	3UTR		0	0
bta-miR-140	XM_010814421	MMP15	..(((((((((.((((((.(((&.)))))))))..))))))))).	3178	3214	1	-27.5	1	0.000364209	0.397	0	0	-8.3038	18	22	9	3UTR		0	0
bta-miR-140	XM_010814517	SLC7A6	((((((((((.(((((......&))))))))))))))).	5892	5908	1	-22.2	1	0.000419599	0.544	0	0	-6.76235	15	16	15	3UTR		0	0
bta-miR-140	XM_010815016	HIF3A	...(((((..((((((((((((&))))))))))))..))))).	3743	3763	1	-27.3	1	0.000162321	0.471	0	0	-8.81344	17	20	12	3UTR		0	0
bta-miR-140	XM_010815628	LOC528802	..(((((((..(...(((((..&)))))...)..))))))).	1927	1946	1	-20.9	1	0.000266257	0.5	0	0	-11.9057	13	19	7	3UTR		0	0
bta-miR-140	XM_010815661	LOC100847773	((((((((((.(((..((((..&.))))))).)))))))))).	2287	2330	1	-25.9	1	0.0177765	0.353	0	0	-7.73085	17	20	10	3UTR		0	0
bta-miR-140	XM_010815793	RFFL	...(((((((.((..(((((((&)))))))))))))))).	1795	1812	1	-19.6	1	0.00214518	0.559	0	0	-10.9316	16	17	16	3UTR		0	0
bta-miR-140	XM_010815936	UBE2G1	..((((((((((((((((....&)))).....)))))))))))).	2221	2243	1	-21	1	0.000981368	0.618	0	0	-4.957	16	22	12	3UTR		0	0
bta-miR-140	XM_010816046	GAS7	.(((((((((((((.((.....&))..)))).))))))))).	4220	4239	1	-22.7	1	1.47583e-06	0.456	0	0	-4.52877	15	19	9	3UTR		0	0
bta-miR-140	XM_010816055	ZNF286A	.(((((.(((((....(((((.&))))).....)))))..))))).	1853	1876	1	-18.9	1	0.00103206	0.588	0	0	-8.45148	15	23	5	3UTR		0	0
bta-miR-140	XM_010816067	CTC1	..(((((((((((((((.(((.&.)))))))))).)))))))).	4028	4074	1	-25	1	0.00186444	0.412	0	0	-4.957	18	21	10	3UTR		0	0
bta-miR-140	XM_010816264	LRRC3C	.((((((((((((.((((....&))))..)))))))).)))).	1353	1373	1	-19.9	1	0.000961483	0.5	0	0	-4.65016	16	20	8	3UTR		0	0
bta-miR-140	XM_010816655	AXIN2	...((((((((.((((((((..&.)))))))))))))))).	3424	3472	1	-24.7	1	0.000216932	0.382	0	0	-9.86134	16	18	16	3UTR		0	0
bta-miR-140	XM_010816694	FBXW11	..(((..(((.(((((((((((&))))))))).)).))).))).	2793	2814	1	-20.9	1	0.00241162	0.559	0	0	-11.2264	17	21	9	3UTR		0	0
bta-miR-140	XM_010816707	BDP1	(((((((((((((..(((((((&)))))))..)...))))..)))))))).	9949	9977	1	-27.8	1	3.1805e-05	0.544	0	0	-5.52986	20	28	8	3UTR		0	0
bta-miR-140	XM_010816725	ADAMTS6	..(((((((((((((((.....&.)).))))))))))).)).	5361	5393	1	-23.7	1	0.000218587	0.456	0	0	-4.957	15	19	11	3UTR		0	0
bta-miR-140	XM_010816847	OTULINL	.(((.(((((..(((((.((..&)))))))...)))))))).	3486	3505	1	-20.7	1	1.27947e-05	0.515	0	0	-14.0839	15	19	8	3UTR		0	0
bta-miR-140	XM_010816848	SEMA5A	..(((((((((((((....((.&))...))))))))))))).	4323	4342	1	-22.6	1	0.00119219	0.441	0	0	-5.19005	15	19	13	3UTR		0	0
bta-miR-140	XM_010817039	SH3GL3	..(((((((..(.(((((((..&))))))).)))))))).	1526	1543	1	-21.6	1	0.00081792	0.574	0	0	-10.3134	15	17	8	3UTR		0	0
bta-miR-140	XM_010817164	NUBPL	..(((((((((.((........&)).))))))))).	1276	1289	1	-19.1	1	4.50954e-05	0.25	0	0	-9.2723	11	13	9	3UTR		0	0
bta-miR-140	XM_010817257	BEGAIN	((((((((((((....((((((&.)))))).....))))))))...)))).	3015	3067	1	-22.7	1	0.00165872	0.588	0	0	-7.05204	18	28	8	3UTR		0	0
bta-miR-140	XM_010817259	BEGAIN	((((((((((((....((((((&.)))))).....))))))))...)))).	2923	2975	1	-22.7	1	0.00165872	0.588	0	0	-7.05204	18	28	8	3UTR		0	0
bta-miR-140	XM_010817306	BTBD7	..((((((((((((.....(((&)))...)))))))))))).	5341	5360	1	-21.8	1	0.00068627	0.632	0	0	-5.9255	15	19	12	3UTR		0	0
bta-miR-140	XM_010817306	BTBD7	..(((((((.(((((((.(((.&)))..))))))).)).))))).	4491	4513	1	-21.4	1	2.82907e-06	0.588	0	0	-6.19951	17	22	7	3UTR		0	0
bta-miR-140	XM_010817593	IL17RE	..(((((((.(((.((((((((&)))))))).......))).))))))).	2900	2927	1	-28.3	1	1.50855e-05	0.412	0	0	-7.05635	18	27	8	3UTR		0	0
bta-miR-140	XM_010817654	MAP4	..((.((((((.((.(((((((&))).)))).))..)))))))).	6984	7006	1	-23.8	1	9.20114e-11	0.221	0	0	-13.1583	17	22	8	3UTR		0	0
bta-miR-140	XM_010817655	MAP4	..((.((((((.((.(((((((&))).)))).))..)))))))).	6884	6906	1	-23.8	1	9.20114e-11	0.221	0	0	-13.1583	17	22	8	3UTR		0	0
bta-miR-140	XM_010817656	MAP4	..((.((((((.((.(((((((&))).)))).))..)))))))).	6870	6892	1	-23.8	1	9.20114e-11	0.221	0	0	-13.1583	17	22	8	3UTR		0	0
bta-miR-140	XM_010817658	MAP4	..((.((((((.((.(((((((&))).)))).))..)))))))).	6777	6799	1	-23.8	1	9.20114e-11	0.221	0	0	-13.1583	17	22	8	3UTR		0	0
bta-miR-140	XM_010818075	KHDRBS2	.((((((((.((((((......&)))).)).)))))))).	1296	1313	1	-20.5	1	0.00012274	0.574	0	0	-5.03583	14	17	8	3UTR		0	0
bta-miR-140	XM_010818407	LOC506486	..(((.(((((((((((.(((.&))).)))))))))))))).	2234	2253	1	-26.8	1	1.03917e-05	0.471	0	0	-6.85796	17	19	14	3UTR		0	0
bta-miR-140	XM_010818407	LOC506486	.(((((((((.(((((((.((.&.)).)))))))))))))))).	2531	2566	1	-24.1	1	2.38928e-05	0.544	0	0	-6.6181	18	21	16	3UTR		0	0
bta-miR-140	XM_010818847	PIGN	..(((((((((((..((((.(.&.).)))))))).))))))).	3228	3256	1	-23.2	1	5.56024e-06	0.515	0	0	-6.54929	16	20	8	3UTR		0	0
bta-miR-140	XM_010819001	CTIF	..(((((((((((.(((((((.&))))))))))....)))))))).	3353	3376	1	-30.1	1	1.44609e-06	0.338	0	0	-5.81384	18	23	10	3UTR		0	0
bta-miR-140	XM_010819011	NEDD4L	..(((((((((((.(((((((.&.)))))..)).))..))))))))).	4601	4640	1	-23.4	1	0.00115087	0.515	0	0	-5.81384	18	25	9	3UTR		0	0
bta-miR-140	XM_010819011	NEDD4L	...((((((((.....(((((.&))))))))))))).	6974	6988	1	-20.8	1	0.00403878	0.5	0	0	-12.9758	13	14	13	3UTR		0	0
bta-miR-140	XM_010819130	MCRIP2	..((.((((((.(((.(((((.&))))).))))))))))).	897	915	1	-22.1	1	0.000421857	0.309	0	0	-12.6559	16	18	11	3UTR		0	0
bta-miR-140	XM_010819174	UNKL	...((((((((((.((((((((&)))))))).))...))).))))).	2154	2178	1	-23.1	1	0.000208684	0.382	0	0	-7.37138	18	24	8	3UTR		0	0
bta-miR-140	XM_010819778	CPEB3	....((((((((((.(((.(((&))).))).)))))))))).	3977	3996	1	-20.2	1	0.00175276	0.662	0	0	-10.282	16	19	10	3UTR		0	0
bta-miR-140	XM_010820134	ZRANB1	..((((((((.((((.......&)))).)))))))).	4338	4352	1	-20.1	1	4.02244e-05	0.588	0	0	-8.01482	12	14	8	3UTR		0	0
bta-miR-140	XM_010820288	SLC7A2	((((.((((.(((((((((((.&.)))))..))))))..)))))))).	5726	5762	1	-25.2	1	0.000522877	0.515	0	0	-9.29912	19	25	8	3UTR		0	0
bta-miR-140	XM_010820651	ATOH7	..((((((((.((...(((((.&)))))..)).)))))))).	2528	2547	1	-20.4	1	0.000165585	0.559	0	0	-9.60711	15	19	8	3UTR		0	0
bta-miR-140	XM_010820653	AIFM2	.((((((((((....((((((.&))))))..)))))))))).	2134	2153	1	-25.6	1	1.12319e-05	0.456	0	0	-10.0215	16	19	10	3UTR		0	0
bta-miR-140	XM_010820653	AIFM2	(((.(((((((((((((((((.&))))))).......)))))))))).))).	2676	2705	1	-24.6	1	0.00806205	0.471	0	0	-6.9696	20	29	10	3UTR		0	0
bta-miR-140	XM_010820653	AIFM2	..(((((((((((.((((((((&))).))))))))))))))..)).	2456	2479	1	-23.5	1	0.0001033	0.412	0	0	-5.81384	19	23	14	3UTR		0	0
bta-miR-140	XM_010820889	NAV2	((((((((((((((((((((((&))))).........))))))))))))).................)))).	8410	8459	1	-25.9	1	0.000243405	0.485	0	0	-3.93757	22	49	13	3UTR		0	0
bta-miR-140	XM_010820892	NAV2	((((((((((((((((((((((&))))).........))))))))))))).................)))).	7523	7572	1	-25.9	1	0.000243405	0.485	0	0	-3.93757	22	49	13	3UTR		0	0
bta-miR-140	XM_010821638	PCDH19	((((.(((..(((..((((...&))))..)))...))))))).	7559	7579	1	-19.3	1	0.00102155	0.515	0	0	-11.9478	14	20	7	3UTR		0	0
bta-miR-140	XM_010822032	ARHGEF9	...(((((((((.(((......&.))).))))))))).	2750	2778	1	-20.6	1	0.0104445	0.574	0	0	-7.80367	12	15	9	3UTR		0	0
bta-miR-140	XM_010822034	ARHGEF9	...(((((((((.(((......&.))).))))))))).	3108	3136	1	-20.6	1	0.0104445	0.574	0	0	-7.80367	12	15	9	3UTR		0	0
bta-miR-140	XM_010822036	ARHGEF9	...(((((((((.(((......&.))).))))))))).	2292	2320	1	-20.6	1	0.0104445	0.574	0	0	-7.80367	12	15	9	3UTR		0	0
bta-miR-140	XM_010822046	ASB12	..((((((((((((((((((((&))))))))))))))....................)))))).	3401	3442	1	-26.4	1	0.000120005	0.676	0	0	-4.957	20	41	14	3UTR		0	0
bta-miR-140	XM_015458391	SHISA7	..(((((((((((..((.(((.&.)))))....))))))))))).	3097	3150	1	-27.7	1	1.00919e-07	0.353	0	0	-6.54929	16	22	11	3UTR		0	0
bta-miR-140	XM_015458392	SHISA7	..(((((((((((..((.(((.&.)))))....))))))))))).	3035	3088	1	-27.7	1	1.00919e-07	0.353	0	0	-6.54929	16	22	11	3UTR		0	0
bta-miR-140	XM_015458622	ANKRD44	....((((((((((((((.((.&)).)))))))))))))).	3505	3523	1	-20.6	1	0.0124048	0.588	0	0	-9.54656	16	18	14	3UTR		0	0
bta-miR-140	XM_015458625	TRPV3	...(((((((((((..((((((&)))))).))))))))))).	5060	5079	1	-25.6	1	0.000189884	0.5	0	0	-7.48304	17	19	11	3UTR		0	0
bta-miR-140	XM_015458625	TRPV3	..((((((((......(((((.&.)))))..)))))))).	5616	5651	1	-21.1	1	0.000753369	0.529	0	0	-14.243	13	17	8	3UTR		0	0
bta-miR-140	XM_015458732	STX8	......((((((((..((((((&)))))))))))))).	1200	1215	1	-19.1	0	0.0832779	0.618	0	0	-16.5351	14	15	14	3UTR		0	0
bta-miR-140	XM_015458812	SRCIN1	...(((((((((...(((((((&))))))).))))))))).	6934	6952	1	-20.6	1	0.00124871	0.559	0	0	-9.39596	16	18	9	3UTR		0	0
bta-miR-140	XM_015458813	SRCIN1	...(((((((((...(((((((&))))))).))))))))).	6831	6849	1	-20.6	1	0.00124871	0.559	0	0	-9.39596	16	18	9	3UTR		0	0
bta-miR-140	XM_015458855	C19H17orf113	....(((.(((((((((((((.&))))))))))))).))).	2757	2775	1	-19	1	0.00222385	0.691	0	0	-11.8602	16	18	13	3UTR		0	0
bta-miR-140	XM_015459301	LOC788328	..(((((((((.((((.((((.&)))).))))))))))))).	1326	1345	1	-23.7	1	0.000559195	0.456	0	0	-8.3038	17	19	13	3UTR		0	0
bta-miR-140	XM_015459525	SYNPR	..(((.((((((((((((((((&))))))).))))))))).))).	1895	1917	1	-22.1	1	0.00109288	0.544	0	0	-6.85796	19	22	9	3UTR		0	0
bta-miR-140	XM_015459532	MAP4	..((.((((((.((.(((((((&))).)))).))..)))))))).	6769	6791	1	-23.8	1	9.20114e-11	0.221	0	0	-13.1583	17	22	8	3UTR		0	0
bta-miR-140	XM_015459779	C23H6orf222	((((((((((.((((((((((.&.)).)))))))).)))))...))))).	3170	3217	1	-26.2	1	0.00482815	0.529	0	0	-6.76235	20	27	8	3UTR		0	0
bta-miR-140	XM_015460086	YES1	((((((((.(((((((......&))))))).)))))))).	3510	3527	1	-20.8	1	0.000215398	0.647	0	0	-4.99396	15	17	8	3UTR		0	0
bta-miR-140	XM_015460372	RAP1GAP	.((((((((.(((.((((.(((&.))))).)).))).)))))))).	2682	2717	1	-21.6	1	5.52684e-05	0.368	0	0	-5.89267	18	23	8	3UTR		0	0
bta-miR-140	XM_015460706	ARHGAP19	.((((((((((....((.((((&))))))..)))))))))).	4634	4653	1	-23.4	1	1.93258e-05	0.515	0	0	-10.0215	16	19	10	3UTR		0	0
bta-miR-140	XM_015460706	ARHGAP19	..((.((((((((..((((...&)))).)))))))))).	4431	4447	1	-21.7	1	0.000319945	0.485	0	0	-10.6683	14	16	10	3UTR		0	0
bta-miR-140	XM_015460706	ARHGAP19	...((((...((((((((((((&)))))))))))))))).	3524	3541	1	-21.2	1	0.00374368	0.515	0	0	-11.1271	16	17	16	3UTR		0	0
bta-miR-140	XM_015460745	VWA2	.(((((.(((((((........&)))))))..))))).	3296	3311	1	-19.5	1	0.000261903	0.515	0	0	-6.30551	12	15	7	3UTR		0	0
bta-miR-140	XM_015461035	C28H10orf105	((((((((((............&)))))))))).	1038	1049	1	-18.4	1	0.000165151	0.397	0	0	-13.2236	10	11	10	3UTR		0	0
bta-miR-140	XM_015461146	TENM4	..(((((((((((((((..((.&.))..)))))))))))))).).	11478	11506	1	-23.9	1	0.000947055	0.397	0	0	-4.957	17	22	14	3UTR		0	0
bta-miR-140	XM_015461318	SLC22A11	....(((((((((..(((((..&)))))..))))))))).	2712	2729	1	-23.7	1	5.82011e-05	0.456	0	0	-11.1389	14	17	9	3UTR		0	0
bta-miR-140	XM_015461434	GPR119	(((((((((((((((....((.&))...))))..))))))))))).	2033	2056	1	-19.3	1	0.000105311	0.426	0	0	-4.17062	17	23	11	3UTR		0	0
bta-miR-140	XM_015461446	ARHGEF6	...(((((((((((((((.(((&))).)))..)))))))))))).	3255	3277	1	-21.5	1	4.13191e-06	0.559	0	0	-6.51454	18	22	12	3UTR		0	0
bta-miR-140	XM_015461483	ZNF185	....((((((.((.(((((...&))))))))))))).	4187	4201	1	-19.8	1	0.000127246	0.471	0	0	-13.2282	13	14	13	3UTR		0	0
bta-miR-140	XM_015461486	ZNF185	....((((((.((.(((((...&))))))))))))).	4150	4164	1	-19.8	1	0.000127246	0.471	0	0	-13.2282	13	14	13	3UTR		0	0
bta-miR-140	XM_015461506	ATP2B3	..((((.((((((((.((.(((&)))))..)))))))).)))).	4899	4920	1	-22.3	1	5.04216e-05	0.529	0	0	-6.73374	17	21	8	3UTR		0	0
bta-miR-140	XM_015461509	ATP2B3	..((((.((((((((.((.(((&)))))..)))))))).)))).	5053	5074	1	-22.3	1	5.04216e-05	0.529	0	0	-6.73374	17	21	8	3UTR		0	0
bta-miR-140	XM_015461607	DCX	.(((((((((.((((.......&)))).))))))))).	8594	8609	1	-18	1	0.0150922	0.544	0	0	-6.85115	13	15	9	3UTR		0	0
bta-miR-140	XM_015461643	NHSL2	((((((((((.(((........&.))).)))))))))).	8822	8855	1	-21.4	1	0.000246873	0.559	0	0	-7.73085	13	16	10	3UTR		0	0
bta-miR-140	XM_015464077	DCLRE1B	....((((((((((((((((..&.))))..)))))))))))).	2792	2829	1	-23.3	1	5.49223e-05	0.412	0	0	-9.54656	16	20	12	3UTR		0	0
bta-miR-140	XM_015465943	OSCP1	((((((((((((((((((((((&)))))))))))..............))))...))))))).	1845	1885	1	-25.7	1	0.000135383	0.515	0	0	-3.93757	22	40	11	3UTR		0	0
bta-miR-140	XM_015465943	OSCP1	.((((((((((((((..(((..&))).)))))))))))).)).	1679	1699	1	-21.1	1	0.00175755	0.515	0	0	-4.02637	17	20	12	3UTR		0	0
bta-miR-140	XM_015465996	POMGNT1	((((.((((((((.(((.(((.&))).))).))))))))..)))).	2440	2463	1	-26.4	1	4.87586e-07	0.471	0	0	-8.91345	18	23	8	3UTR		0	0
bta-miR-140	XM_015465997	POMGNT1	((((.((((((((.(((.(((.&))).))).))))))))..)))).	2419	2442	1	-26.4	1	4.87586e-07	0.471	0	0	-8.91345	18	23	8	3UTR		0	0
bta-miR-140	XM_015466937	FOXJ3	(((((((((((((.........&)))))))))).))).	2950	2965	1	-18.1	1	0.0119092	0.618	0	0	-5.76291	13	15	10	3UTR		0	0
bta-miR-140	XM_015469210	NRCAM	..(((((((((((((((((...&.)))))))..)))))))))).	8047	8096	1	-23.1	1	7.16292e-06	0.559	0	0	-4.957	17	21	10	3UTR		0	0
bta-miR-140	XM_015469514	PDE1C	..(((((((((((.((((.((.&))))))..))))..))))))).	3817	3839	1	-21.5	1	1.28254e-09	0.353	0	0	-5.81384	17	22	7	3UTR		0	0
bta-miR-140	XM_015469830	CREB5	..((((((((..((.((((...&))))...))..)))))))).	4754	4774	1	-24.3	1	4.6875e-05	0.515	0	0	-11.864	14	20	8	3UTR		0	0
bta-miR-140	XM_015471166	NCF4	..((.(((((....(((((((.&.)).)))))..))))))).	1272	1299	1	-21.8	1	3.2135e-06	0.382	0	0	-17.3936	14	19	7	3UTR		0	0
bta-miR-140	XM_015471200	IL2RB	..((((((((.....((((((.&))))))..)))))))).	2275	2292	1	-21.3	1	0.000392387	0.471	0	0	-14.01	14	17	8	3UTR		0	0
bta-miR-140	XM_015471293	CLEC2B	((((.(((((..(((((.....&)))))...))))))))).	5722	5740	1	-21.2	1	9.30498e-05	0.426	0	0	-14.2282	14	18	9	3UTR		0	0
bta-miR-140	XM_015471674	SLC4A4	((((((((((((.(..((((((&))))))..).))))))))).))).	4612	4636	1	-20.3	1	0.0054239	0.603	0	0	-6.1952	19	24	9	3UTR		0	0
bta-miR-140	XM_015472244	PCDHA13	...(((((((((((.(((....&)))....))))))))))).	3805	3824	1	-20.6	1	0.000176399	0.382	0	0	-7.24999	14	19	11	3UTR		0	0
bta-miR-140	XM_015472681	EPB41L4B	((((((((((((.((..((((.&)))))).))))...)))))))).	4666	4689	1	-21.4	1	0.000163777	0.5	0	0	-5.45975	18	23	8	3UTR		0	0
bta-miR-140	XM_015472704	ZNF618	..(((((((((((.((((.(((&)))))))..))))))))...))).	5925	5949	1	-24.3	1	0.000702319	0.456	0	0	-5.81384	18	24	8	3UTR		0	0
bta-miR-140	XM_015472705	ZNF618	..(((((((((((.((((.(((&)))))))..))))))))...))).	5922	5946	1	-24.3	1	0.000702319	0.456	0	0	-5.81384	18	24	8	3UTR		0	0
bta-miR-140	XM_015472709	ZNF618	..(((((((((((.((((.(((&)))))))..))))))))...))).	5862	5886	1	-24.3	1	0.000702319	0.456	0	0	-5.81384	18	24	8	3UTR		0	0
bta-miR-140	XM_015472712	ZNF618	..(((((((((((.((((.(((&)))))))..))))))))...))).	5685	5709	1	-24.3	1	0.000702319	0.456	0	0	-5.81384	18	24	8	3UTR		0	0
bta-miR-140	XM_015472897	STXBP5	..(((.(((((((..(((....&))).)))))))))).	4318	4333	1	-18.1	1	0.00016037	0.632	0	0	-8.45025	13	15	10	3UTR		0	0
bta-miR-140	XM_015473681	LOC104968656	((((((((((.((.((((.(((&.))).)))).)))))))))))).	1664	1696	1	-29	1	5.18298e-05	0.294	0	0	-7.61919	19	23	12	3UTR		0	0
bta-miR-140	XM_015473689	KCNT1	..(((((((.((((.((((((.&)))))).....)))).))))))).	4988	5012	1	-28.6	1	6.07936e-06	0.353	0	0	-6.93496	17	24	7	3UTR		0	0
bta-miR-140	XM_015474274	NCOA6	...((((.((((...((((((.&))))))...)))).)))).	6724	6743	1	-22.3	1	0.00616674	0.574	0	0	-11.7096	14	19	6	3UTR		0	0
bta-miR-140	XM_015474473	NCOA2	...((((.((((...((((((.&))))))....)))).)))).	4963	4983	1	-23.5	1	3.64585e-05	0.441	0	0	-11.7096	14	20	6	3UTR		0	0
bta-miR-140	XM_015474576	DCUN1D5	...((((((...(((((((((.&))))))))))))))).	1333	1349	1	-19.8	1	0.00224649	0.632	0	0	-13.9286	15	16	15	3UTR		0	0
bta-miR-140	XM_015474615	NXPE4	.(((.((((((.(((((.....&.)))))..))))))))).	2628	2674	1	-21.5	1	3.83644e-05	0.426	0	0	-11.2592	14	18	9	3UTR		0	0
bta-miR-140	XM_015474794	MUC15	..(((((((.(((((((((...&.))))))))).)...............)))))).	2679	2735	1	-21.2	1	0.000307939	0.588	0	0	-6.19951	16	34	9	3UTR		0	0
bta-miR-140	XM_015475090	PEX14	..((((((((((((.((.(((.&)))..))...)))))))))))).	3398	3421	1	-25.1	1	0.000106407	0.397	0	0	-5.69245	17	23	12	3UTR		0	0
bta-miR-140	XM_015475090	PEX14	(((((((((((...(((..((.&))..))).))))))))))).	2135	2155	1	-25.1	1	6.18324e-06	0.294	0	0	-9.43035	16	20	11	3UTR		0	0
bta-miR-140	XM_015475158	ZBTB37	...(((((..(((((((((.((&)).))))))))).))))).	8932	8951	1	-20.5	1	0.000598508	0.588	0	0	-8.81344	16	19	9	3UTR		0	0
bta-miR-140	XM_015475198	HES4	..((((((((((((.(((((((&)))))))...))).))))))))).	2884	2908	1	-29.6	1	0.000486916	0.382	0	0	-5.69245	19	24	9	3UTR		0	0
bta-miR-140	XM_015475251	MR1	.....((((.(((..(((((((&)))))))))).)))).	2460	2476	1	-20	1	0.00233208	0.529	0	0	-16.5004	14	16	10	3UTR		0	0
bta-miR-140	XM_015475639	SLC25A1	...((((((.(((((((((((.&))))).))...)))).)))))).	1248	1271	1	-22.5	1	0.0068845	0.412	0	0	-7.75705	17	23	6	3UTR		0	0
bta-miR-140	XM_015475697	KIAA0513	...((((((.((((.(((.((.&))))).)))).)))))).	5594	5612	1	-22.5	1	5.53192e-05	0.368	0	0	-8.4925	15	18	6	3UTR		0	0
bta-miR-140	XM_024975117	FAM160A2	((((((((((.((..((.....&))..)))))))))))).	10941	10958	1	-22.5	1	6.28349e-05	0.5	0	0	-8.35464	14	17	12	3UTR		0	0
bta-miR-140	XM_024975131	TCP11L1	..((((((((((....((.(((&.)))))...)))))))))).	2545	2571	1	-22.3	1	0.000309439	0.485	0	0	-8.07147	15	20	10	3UTR		0	0
bta-miR-140	XM_024975464	SCN1A	(((((((((((((((.......&))))))))))))))).	7293	7309	1	-23.8	1	0.000198828	0.662	0	0	-4.17062	15	16	15	3UTR		0	0
bta-miR-140	XM_024975609	RAP1GAP	.((((((((.(((.((((.(((&.))))).)).))).)))))))).	2636	2671	1	-21.6	1	5.52684e-05	0.368	0	0	-5.89267	18	23	8	3UTR		0	0
bta-miR-140	XM_024975612	RAP1GAP	.((((((((.(((.((((.(((&.))))).)).))).)))))))).	2688	2723	1	-21.6	1	5.52684e-05	0.368	0	0	-5.89267	18	23	8	3UTR		0	0
bta-miR-140	XM_024975695	UBE2E3	(((.((((.((.((((((((..&.)))))))))).)))).))).	1193	1227	1	-20.3	1	0.000398488	0.647	0	0	-11.3728	17	21	10	3UTR		0	0
bta-miR-140	XM_024975698	UBE2E3	(((.((((.((.((((((((..&.)))))))))).)))).))).	1093	1127	1	-20.3	1	0.000398488	0.647	0	0	-11.3728	17	21	10	3UTR		0	0
bta-miR-140	XM_024975703	UBE2E3	(((.((((.((.((((((((..&.)))))))))).)))).))).	1299	1333	1	-20.3	1	0.000398488	0.647	0	0	-11.3728	17	21	10	3UTR		0	0
bta-miR-140	XM_024975717	ARHGAP42	..((((((((((((((((((((&)))))))).......)))))))..))))).	6015	6045	1	-20.5	1	0.00152836	0.603	0	0	-4.957	20	30	8	3UTR		0	0
bta-miR-140	XM_024975721	AMOTL1	((((((((((((((.((((((.&)))))).....)))))))))))..))).	4441	4469	1	-26.7	1	0.00491112	0.441	0	0	-4.67302	20	28	11	3UTR		0	0
bta-miR-140	XM_024975721	AMOTL1	(((((((((((((((..((((.&))))..)))))))...)))))))).	5640	5665	1	-24.7	1	0.00163686	0.515	0	0	-4.17062	19	25	8	3UTR		0	0
bta-miR-140	XM_024975906	PRDM11	...((((((((((((.((((((&))).))).)))))))))))).	6483	6504	1	-25.7	1	0.00426552	0.559	0	0	-6.74759	18	21	12	3UTR		0	0
bta-miR-140	XM_024975918	PTPRJ	..((((((((.((((((.....&)))).)).)))))))).	7176	7193	1	-23	1	2.44523e-05	0.441	0	0	-7.78178	14	17	8	3UTR		0	0
bta-miR-140	XM_024975932	ZFP91	......(((((((((((((((.&))))))).......)))))))).	2138	2161	1	-23.7	0	0.00780991	0.456	0	0	-15.5666	15	23	8	3UTR		0	0
bta-miR-140	XM_024976047	ATP2B4	.....(((((((((((((((((&)))))).)...)))))))))).	4734	4756	1	-21.4	1	0.0858036	0.441	0	0	-13.6656	17	22	10	3UTR		0	0
bta-miR-140	XM_024976070	PTPRC	....((((((((((((((....&.))))))))).))))).	4056	4099	1	-19.5	1	0.00124003	0.618	0	0	-9.54656	14	17	9	3UTR		0	0
bta-miR-140	XM_024976075	PLXNA2	...((((((((((((((.....&.))))))))).))))).	6775	6812	1	-24.6	1	0.00157377	0.485	0	0	-6.51454	14	17	9	3UTR		0	0
bta-miR-140	XM_024976193	NADK	..((((.((((((...((((((&))))))))))))..)))).	2310	2329	1	-21	1	1.08419e-05	0.412	0	0	-8.32603	16	19	12	3UTR		0	0
bta-miR-140	XM_024976198	AGFG1	.(((((.(((.((((((.((((&)))))))))).)))...))))).	5769	5792	1	-22	1	0.000554147	0.647	0	0	-8.16179	18	23	10	3UTR		0	0
bta-miR-140	XM_024976207	PROX1	..(((((((((((.........&)))))))).))).	4377	4390	1	-18.3	1	0.00324143	0.662	0	0	-6.78234	11	13	8	3UTR		0	0
bta-miR-140	XM_024976633	NFASC	..((((((((.....(((((((&)))))..)).....)))))))).	8193	8216	1	-22.3	1	1.27474e-05	0.382	0	0	-14.01	15	23	8	3UTR		0	0
bta-miR-140	XM_024976633	NFASC	...(.((((((((((((.(((.&))))))...))))))))).).	7503	7524	1	-20.4	1	0.000210555	0.353	0	0	-10.6336	16	21	9	3UTR		0	0
bta-miR-140	XM_024976635	NFASC	..((((((((.....(((((((&)))))..)).....)))))))).	8175	8198	1	-22.3	1	1.27474e-05	0.382	0	0	-14.01	15	23	8	3UTR		0	0
bta-miR-140	XM_024976635	NFASC	...(.((((((((((((.(((.&))))))...))))))))).).	7485	7506	1	-20.4	1	0.000210555	0.353	0	0	-10.6336	16	21	9	3UTR		0	0
bta-miR-140	XM_024976636	NFASC	..((((((((.....(((((((&)))))..)).....)))))))).	8148	8171	1	-22.3	1	1.27474e-05	0.382	0	0	-14.01	15	23	8	3UTR		0	0
bta-miR-140	XM_024976636	NFASC	...(.((((((((((((.(((.&))))))...))))))))).).	7458	7479	1	-20.4	1	0.000210555	0.353	0	0	-10.6336	16	21	9	3UTR		0	0
bta-miR-140	XM_024976645	NFASC	..((((((((.....(((((((&)))))..)).....)))))))).	7680	7703	1	-22.3	1	1.27474e-05	0.382	0	0	-14.01	15	23	8	3UTR		0	0
bta-miR-140	XM_024976645	NFASC	...(.((((((((((((.(((.&))))))...))))))))).).	6990	7011	1	-20.4	1	0.000210555	0.353	0	0	-10.6336	16	21	9	3UTR		0	0
bta-miR-140	XM_024976654	MFSD4A	((((((((((((((........&))))))))....)))))).	3442	3461	1	-19.9	1	0.000311609	0.441	0	0	-4.90607	14	19	8	3UTR		0	0
bta-miR-140	XM_024976682	TP53BP2	...(((((((((...((.(((.&))))).....))))))))).	3517	3537	1	-19.7	1	7.06293e-05	0.456	0	0	-9.39596	14	20	9	3UTR		0	0
bta-miR-140	XM_024976741	CLSTN1	((((((((((((((........&)))))))))..))))).	3234	3251	1	-20.4	1	2.63325e-05	0.309	0	0	-4.90607	14	17	9	3UTR		0	0
bta-miR-140	XM_024976770	CHD5	...((((((((((.((((.((.&.)).)))).)))))))))).	6846	6872	1	-27.3	1	0.000290566	0.324	0	0	-7.37138	16	20	10	3UTR		0	0
bta-miR-140	XM_024976771	CHD5	...((((((((((.((((.((.&.)).)))).)))))))))).	6731	6757	1	-27.3	1	0.000290566	0.324	0	0	-7.37138	16	20	10	3UTR		0	0
bta-miR-140	XM_024976819	LOC526769	..((((((..(((.(((((((.&))))))))))..)))))).	2405	2424	1	-26.1	1	0.000124557	0.353	0	0	-8.11274	16	19	10	3UTR		0	0
bta-miR-140	XM_024976859	RC3H1	(((((.((((((((((((((..&)))))).))))))))..))))).	7606	7629	1	-24.1	1	8.50098e-05	0.559	0	0	-5.83853	19	23	8	3UTR		0	0
bta-miR-140	XM_024976891	SYT14	..(((((((((((((....(((&)))...))))))))).....)))).	6174	6199	1	-19.5	1	0.000344055	0.603	0	0	-5.19005	16	25	9	3UTR		0	0
bta-miR-140	XM_024977101	SMPD4	.....(((((.((((((((...&)))))))).))))).	2918	2933	1	-21	1	0.000750724	0.632	0	0	-16.4904	13	15	8	3UTR		0	0
bta-miR-140	XM_024977103	ARFIP1	(((((((.((.....(((((..&.)))))..)).))))))).	2652	2690	1	-23.1	1	0.000272557	0.426	0	0	-15.3042	14	19	7	3UTR		0	0
bta-miR-140	XM_024977104	ARFIP1	(((((((.((.....(((((..&.)))))..)).))))))).	2378	2416	1	-23.1	1	0.000272557	0.426	0	0	-15.3042	14	19	7	3UTR		0	0
bta-miR-140	XM_024977105	ARFIP1	(((((((.((.....(((((..&.)))))..)).))))))).	2224	2262	1	-23.1	1	0.000272557	0.426	0	0	-15.3042	14	19	7	3UTR		0	0
bta-miR-140	XM_024977120	WSB2	.(((((((((((((((((.((.&.)).))))))))))))).)))).	1724	1774	1	-27	1	6.19536e-07	0.426	0	0	-3.79332	19	23	13	3UTR		0	0
bta-miR-140	XM_024977169	ACADS	..(((((((((((((...(((.&)))..))))))))))))).	1623	1642	1	-22.7	1	0.000875594	0.353	0	0	-5.19005	16	19	13	3UTR		0	0
bta-miR-140	XM_024977185	TRAFD1	((((((((((((..(((((((.&)).))..)))..)))....))))))))).	2269	2298	1	-21.3	1	0.000857681	0.397	0	0	-6.08354	19	29	9	3UTR		0	0
bta-miR-140	XM_024977316	SATB2	.((((((((.((((((((((((&.)))))))...))))).)))))))).	4661	4701	1	-28.3	1	0.000140669	0.574	0	0	-5.03583	20	26	8	3UTR		0	0
bta-miR-140	XM_024977411	ATP2A2	.((((((((((((..((((...&.))))...)))))))))))).	5748	5796	1	-26.5	1	5.22946e-05	0.5	0	0	-5.38561	16	21	12	3UTR		0	0
bta-miR-140	XM_024977542	LRBA	..(((((((((..(.((.(((.&.))))).)..))))))))).	9352	9395	1	-23.2	1	7.32562e-06	0.397	0	0	-10.3284	15	20	9	3UTR		0	0
bta-miR-140	XM_024977543	LRBA	..(((((((((..(.((.(((.&.))))).)..))))))))).	9346	9389	1	-23.2	1	7.32562e-06	0.397	0	0	-10.3284	15	20	9	3UTR		0	0
bta-miR-140	XM_024977623	LOC784914	..((((((((((((((((((..&))))))..)))))))))))).	4760	4781	1	-23.5	1	0.000656797	0.676	0	0	-4.957	18	21	12	3UTR		0	0
bta-miR-140	XM_024977665	RIMBP2	(((((((((((((..((((.((&.)).))))....))))))))).)))).	4277	4321	1	-23.5	1	7.78531e-05	0.632	0	0	-5.52986	19	27	9	3UTR		0	0
bta-miR-140	XM_024977731	LOC513508	.((((((((((((.(((..((.&.))..))).)))).)))))))).	2254	2309	1	-24	1	0.000196067	0.471	0	0	-4.65016	17	23	8	3UTR		0	0
bta-miR-140	XM_024977799	ASPHD2	...(((((((((((((..((((&))))..)))))))..)))))).	2503	2525	1	-20.9	1	0.0107711	0.603	0	0	-6.51454	17	22	7	3UTR		0	0
bta-miR-140	XM_024977824	LOC101906447	..((((((((((.(.....((.&)).....).)))))))))).	4420	4440	1	-21.3	1	3.6502e-06	0.382	0	0	-7.21463	13	20	10	3UTR		0	0
bta-miR-140	XM_024977850	MMP11	..(((((.((((...((((((.&))))))...))))))))).	1554	1573	1	-24.5	1	4.91064e-06	0.338	0	0	-10.1521	15	19	9	3UTR		0	0
bta-miR-140	XM_024977857	BCR	..((((((((((....(((((.&.))))))))))))))).	5511	5555	1	-26.8	1	3.47631e-07	0.25	0	0	-8.07147	15	17	15	3UTR		0	0
bta-miR-140	XM_024977858	BCR	..((((((((((....(((((.&.))))))))))))))).	4214	4258	1	-26.8	1	3.47631e-07	0.25	0	0	-8.07147	15	17	15	3UTR		0	0
bta-miR-140	XM_024978033	STPG1	((((((((....(((((.....&)))))...)))))))).	3569	3586	1	-19.3	1	0.0274914	0.618	0	0	-12.408	13	17	8	3UTR		0	0
bta-miR-140	XM_024978216	DPF1	.(((((((((.(.(((((((..&))))))).).))))))))).	2116	2136	1	-25.5	1	0.384735	0.515	0	0	-7.90723	17	20	9	3UTR		0	0
bta-miR-140	XM_024978458	ARHGAP35	..(((((((((((..((((((.&.))))))........))))))))))).	5111	5154	1	-30.1	1	1.11905e-05	0.368	0	0	-6.54929	17	27	11	3UTR		0	0
bta-miR-140	XM_024978999	SLC7A6	((((((((((.(((((......&))))))))))))))).	5945	5961	1	-22.2	1	0.000419599	0.544	0	0	-6.76235	15	16	15	3UTR		0	0
bta-miR-140	XM_024979093	LOC540707	(((((((((.((((.(((((((&)))).))).))))...))))))))).	2779	2805	1	-22.3	1	0.00105307	0.515	0	0	-5.91553	20	26	9	3UTR		0	0
bta-miR-140	XM_024979144	ZNF112	.((((((((((((.........&)))))))))).)).	3887	3901	1	-19.4	1	0.0907436	0.706	0	0	-5.61866	12	14	10	3UTR		0	0
bta-miR-140	XM_024979203	LOC510613	..(((((((((((((((((((.&.))))))))).........................))))).))))).	1744	1813	1	-26.8	1	0.00186579	0.574	0	0	-4.957	19	47	9	3UTR		0	0
bta-miR-140	XM_024979496	OCA2	..(((((((((((.(((.....&.)))))))).)))))).	3266	3290	1	-19.8	1	3.68343e-07	0.603	0	0	-5.81384	14	17	8	3UTR		0	0
bta-miR-140	XM_024979497	OCA2	..(((((((((((.(((.....&.)))))))).)))))).	3201	3225	1	-19.8	1	3.68343e-07	0.603	0	0	-5.81384	14	17	8	3UTR		0	0
bta-miR-140	XM_024979636	PAFAH1B1	...(((((((((((....((((&))))...)))).))))))).	4382	4402	1	-18.7	1	0.0457286	0.529	0	0	-7.48304	15	20	7	3UTR		0	0
bta-miR-140	XM_024979700	EIF5A	.((((((.(((((..((((...&))))...))))))))))).	875	894	1	-20.2	1	0.0211699	0.603	0	0	-7.69925	15	19	11	3UTR		0	0
bta-miR-140	XM_024979782	GOSR2	(((((.((((((((........&)))))))).))))).	2550	2565	1	-19.9	1	0.000261017	0.368	0	0	-6.80703	13	15	8	3UTR		0	0
bta-miR-140	XM_024979853	TMEM106A	..((((.((((...((((((((&)))))))))))).)).)).	958	977	1	-22.2	1	2.76546e-06	0.5	0	0	-11.9935	16	19	12	3UTR		0	0
bta-miR-140	XM_024979917	FBXL20	..((..(((((((((((((...&)))))))..))))))....)).	6305	6327	1	-20.1	1	0.000867785	0.574	0	0	-10.977	15	22	7	3UTR		0	0
bta-miR-140	XM_024979974	TBC1D16	.(((.((((.(((((((((...&.))))))))).))))))).	4077	4104	1	-25.1	1	6.31478e-06	0.412	0	0	-9.15487	16	19	9	3UTR		0	0
bta-miR-140	XM_024980019	ACOX1	...((((((((((.(((.((((&))))...)))..)))))))))).	3035	3058	1	-23.2	1	0.000905567	0.456	0	0	-7.37138	17	23	10	3UTR		0	0
bta-miR-140	XM_024980111	MAP2K3	(((((.((((((((.((((((.&)))))).))))))))))))).	1783	1804	1	-21.6	1	0.0720035	0.676	0	0	-6.57398	19	21	13	3UTR		0	0
bta-miR-140	XM_024980191	CSNK1D	...((((((((.(((((((((.&))))))).)).)))))))).	2904	2924	1	-26.9	1	0.000191557	0.382	0	0	-9.86134	17	20	8	3UTR		0	0
bta-miR-140	XM_024980228	BECN1	...(((((((((((..((.((.&)))).))))))))))).	2097	2114	1	-18.8	1	0.0109386	0.618	0	0	-7.48304	15	17	11	3UTR		0	0
bta-miR-140	XM_024980252	MPRIP	.(((((((((..((.((((...&)))).))........))))))))).	7526	7551	1	-23.1	1	4.57204e-05	0.426	0	0	-10.7004	15	25	9	3UTR		0	0
bta-miR-140	XM_024980254	MPRIP	.(((((((((..((.((((...&)))).))........))))))))).	7403	7428	1	-23.1	1	4.57204e-05	0.426	0	0	-10.7004	15	25	9	3UTR		0	0
bta-miR-140	XM_024980258	MPRIP	.(((((((((..((.((((...&)))).))........))))))))).	7136	7161	1	-23.1	1	4.57204e-05	0.426	0	0	-10.7004	15	25	9	3UTR		0	0
bta-miR-140	XM_024980260	MPRIP	.(((((((((..((.((((...&)))).))........))))))))).	3839	3864	1	-23.1	1	4.57204e-05	0.426	0	0	-10.7004	15	25	9	3UTR		0	0
bta-miR-140	XM_024980268	RARA	...(((((((((((((((((..&)))).))).))..)))))))).	2916	2938	1	-22	1	0.000261635	0.368	0	0	-6.51454	17	22	8	3UTR		0	0
bta-miR-140	XM_024980268	RARA	..((.((((((.((.((((...&)))).)))))))))).	2859	2875	1	-21.6	1	6.89684e-05	0.324	0	0	-13.1583	14	16	10	3UTR		0	0
bta-miR-140	XM_024980270	RARA	...(((((((((((((((((..&)))).))).))..)))))))).	2791	2813	1	-22	1	0.000261635	0.368	0	0	-6.51454	17	22	8	3UTR		0	0
bta-miR-140	XM_024980270	RARA	..((.((((((.((.((((...&)))).)))))))))).	2734	2750	1	-21.6	1	6.89684e-05	0.324	0	0	-13.1583	14	16	10	3UTR		0	0
bta-miR-140	XM_024980399	RAB37	..((((((((.((..(((.((.&.))))))))))))))).	1427	1463	1	-21.9	1	7.63568e-09	0.412	0	0	-9.37406	15	17	15	3UTR		0	0
bta-miR-140	XM_024980434	SLC39A11	((((((((((((...((.((((&))))))..)))))))))..))).	2592	2615	1	-21.3	1	0.00034126	0.5	0	0	-6.81899	18	23	9	3UTR		0	0
bta-miR-140	XM_024980482	ASIC2	...(((((((.(((.((((((.&)))).)).)))))))))).	2414	2433	1	-25	1	0.0010016	0.382	0	0	-10.0748	16	19	10	3UTR		0	0
bta-miR-140	XM_024980652	C19H17orf75	((((((((..(((((((((((.&))))))).))))...)))))))).	1454	1478	1	-26.3	1	8.30513e-05	0.574	0	0	-6.23647	19	24	8	3UTR		0	0
bta-miR-140	XM_024980698	RFLNB	((((((.((((((((((((((.&))))))..)))).....)))).)))))).	3006	3035	1	-24	1	0.0156934	0.5	0	0	-5.48126	20	29	6	3UTR		0	0
bta-miR-140	XM_024980698	RFLNB	.(((.((((((((((((..((.&))..))))))).)))))))).	1580	1601	1	-23.5	1	2.2002e-07	0.485	0	0	-7.91236	17	21	8	3UTR		0	0
bta-miR-140	XM_024980703	HIC1	.(((((((((.(((....((((&.))))..)))))))))))).	2647	2677	1	-20.5	1	0.000328497	0.309	0	0	-7.5866	16	20	12	3UTR		0	0
bta-miR-140	XM_024980703	HIC1	..(((.(((((((...((((((&)))))))))))))))).	2698	2715	1	-20	1	0.000328079	0.265	0	0	-8.6833	16	17	16	3UTR		0	0
bta-miR-140	XM_024980707	RAP1GAP2	((((((((((((((.((((...&))))..)))))))....))))))).	4580	4605	1	-21.6	1	0.000865429	0.5	0	0	-4.67302	18	25	7	3UTR		0	0
bta-miR-140	XM_024980707	RAP1GAP2	...(((((((((.((((((.(.&).)))))).))))...))))).	4333	4355	1	-20.4	1	0.00210855	0.412	0	0	-7.80367	16	22	6	3UTR		0	0
bta-miR-140	XM_024980709	RAP1GAP2	((((((((((((((.((((...&))))..)))))))....))))))).	4411	4436	1	-21.6	1	0.000865429	0.5	0	0	-4.67302	18	25	7	3UTR		0	0
bta-miR-140	XM_024980709	RAP1GAP2	...(((((((((.((((((.(.&).)))))).))))...))))).	4164	4186	1	-20.4	1	0.00210855	0.412	0	0	-7.80367	16	22	6	3UTR		0	0
bta-miR-140	XM_024980711	RAP1GAP2	((((((((((((((.((((...&))))..)))))))....))))))).	4477	4502	1	-21.6	1	0.000865429	0.5	0	0	-4.67302	18	25	7	3UTR		0	0
bta-miR-140	XM_024980711	RAP1GAP2	...(((((((((.((((((.(.&).)))))).))))...))))).	4230	4252	1	-20.4	1	0.00210855	0.412	0	0	-7.80367	16	22	6	3UTR		0	0
bta-miR-140	XM_024980712	RAP1GAP2	((((((((((((((.((((...&))))..)))))))....))))))).	4492	4517	1	-21.6	1	0.000865429	0.5	0	0	-4.67302	18	25	7	3UTR		0	0
bta-miR-140	XM_024980712	RAP1GAP2	...(((((((((.((((((.(.&).)))))).))))...))))).	4245	4267	1	-20.4	1	0.00210855	0.412	0	0	-7.80367	16	22	6	3UTR		0	0
bta-miR-140	XM_024980714	ANKFY1	..((.((((((((.((((((((&)).))))))..)))))))))).	5910	5932	1	-25.4	1	4.28761e-06	0.412	0	0	-9.93288	18	22	10	3UTR		0	0
bta-miR-140	XM_024980925	ADAM11	(((((((((((((((((.(((.&))))))))))).............................))))))))).	4694	4744	1	-21.7	1	1.0124e-06	0.456	0	0	-3.93757	20	50	11	3UTR		0	0
bta-miR-140	XM_024980957	BPTF	..(((((.((((((((((....&))))))))))..))))).	9010	9028	1	-20.1	1	0.000363434	0.676	0	0	-7.27064	15	18	10	3UTR		0	0
bta-miR-140	XM_024980958	BPTF	..(((((.((((((((((....&))))))))))..))))).	8959	8977	1	-20.1	1	0.000363434	0.676	0	0	-7.27064	15	18	10	3UTR		0	0
bta-miR-140	XM_024980968	FOXK2	..((.((((((....((((((.&)))))))))))))).	3973	3988	1	-20.9	1	1.88371e-05	0.294	0	0	-15.3043	14	15	14	3UTR		0	0
bta-miR-140	XM_024981064	SPHK1	...((((((((.((((((.(((&)))...)))))))))))))).	1642	1663	1	-20.4	1	0.0033689	0.368	0	0	-9.86134	17	21	14	3UTR		0	0
bta-miR-140	XM_024981136	HELZ	((((..((((((.((((((.(.&).)))))).)))))).)))).	12982	13003	1	-22.4	1	0.00258583	0.618	0	0	-11.2467	17	21	6	3UTR		0	0
bta-miR-140	XM_024981137	HELZ	((((..((((((.((((((.(.&).)))))).)))))).)))).	12925	12946	1	-22.4	1	0.00258583	0.618	0	0	-11.2467	17	21	6	3UTR		0	0
bta-miR-140	XM_024981153	WNT9B	...(((((((.((..((..(((&)))..))..))))))))).	2667	2686	1	-22.7	1	2.90937e-05	0.353	0	0	-10.9316	14	19	9	3UTR		0	0
bta-miR-140	XM_024981193	ANKRD44	....((((((((((((((.((.&)).)))))))))))))).	3249	3267	1	-20.6	1	0.0124048	0.588	0	0	-9.54656	16	18	14	3UTR		0	0
bta-miR-140	XM_024981197	TPPP	(((((((((((((..((.((((&.)))).)).)))).......))))))))).	3771	3816	1	-23.4	1	0.000616384	0.412	0	0	-5.52986	19	30	9	3UTR		0	0
bta-miR-140	XM_024981311	FAM117B	......(((((((((((((((.&))))))......))))))))).	2812	2834	1	-20.4	0	0.00638774	0.5	0	0	-15.5666	15	22	9	3UTR		0	0
bta-miR-140	XM_024981427	SH3PXD2B	...(((((((((.(..((.(((&))).))..).))))))))).	3895	3915	1	-21.1	1	0.0368377	0.368	0	0	-8.77217	15	20	9	3UTR		0	0
bta-miR-140	XM_024981456	ZSWIM6	...((((((((((((((((((.&))).)))))))...)))))))).	5152	5175	1	-23	1	0.00189932	0.662	0	0	-6.51454	18	23	8	3UTR		0	0
bta-miR-140	XM_024981483	C20H5orf51	((((((((((((.(...(((((&.))))).).)))))))).)))).	1810	1869	1	-22.4	1	0.000473254	0.618	0	0	-6.1952	18	23	8	3UTR		0	0
bta-miR-140	XM_024981580	BTBD6	.(((((((((((((((((.(((&)))...))).)))))))))..))))).	2040	2067	1	-20.6	1	0.00035491	0.603	0	0	-3.79332	20	27	9	3UTR		0	0
bta-miR-140	XM_024981639	TRAF3	...((((((((((..((.(...&.).))..)))))))))).	3409	3440	1	-23.2	1	4.92621e-06	0.353	0	0	-8.10683	13	18	10	3UTR		0	0
bta-miR-140	XM_024981640	TRAF3	...((((((((((..((.(...&.).))..)))))))))).	3478	3509	1	-23.2	1	4.92621e-06	0.353	0	0	-8.10683	13	18	10	3UTR		0	0
bta-miR-140	XM_024981642	ASIC4	..((((((((.....(((((..&)))))..)))))))).	3994	4010	1	-23.8	1	5.18613e-05	0.382	0	0	-14.01	13	16	8	3UTR		0	0
bta-miR-140	XM_024981895	NTRK3	..((((((((.((.((((.((.&)).)))).)).)).)))))).	3783	3804	1	-22.6	1	0.000300489	0.368	0	0	-8.63862	16	21	6	3UTR		0	0
bta-miR-140	XM_024982020	TBC1D2B	((((((((((((((........&)))))))))))))).	2906	2921	1	-26.4	1	1.49737e-05	0.441	0	0	-4.90607	14	15	14	3UTR		0	0
bta-miR-140	XM_024982022	SH2D7	..(((((((((.(..(((....&)))..)..))))))))).	3019	3037	1	-21.9	1	2.26446e-06	0.471	0	0	-9.89609	13	18	9	3UTR		0	0
bta-miR-140	XM_024982067	NPAS3	..(((((((((((((((((...&))).)))))))))))...))).	3561	3583	1	-20.5	1	0.000280029	0.574	0	0	-4.957	17	22	11	3UTR		0	0
bta-miR-140	XM_024982068	NPAS3	..(((((((((((((((((...&))).)))))))))))...))).	3572	3594	1	-20.5	1	0.000280029	0.574	0	0	-4.957	17	22	11	3UTR		0	0
bta-miR-140	XM_024982131	CLMN	(((((((((((....(((((..&.)).)))..))))))))))).	3890	3922	1	-25.8	1	4.52443e-05	0.338	0	0	-10.1658	16	21	11	3UTR		0	0
bta-miR-140	XM_024982131	CLMN	..((.((((((((((..(((((&))))).....)))))))))))).	4660	4683	1	-24	1	0.00554271	0.426	0	0	-9.30909	17	23	12	3UTR		0	0
bta-miR-140	XM_024982133	CLMN	(((((((((((....(((((..&.)).)))..))))))))))).	3797	3829	1	-25.8	1	4.52443e-05	0.338	0	0	-10.1658	16	21	11	3UTR		0	0
bta-miR-140	XM_024982133	CLMN	..((.((((((((((..(((((&))))).....)))))))))))).	4567	4590	1	-24	1	0.00554271	0.426	0	0	-9.30909	17	23	12	3UTR		0	0
bta-miR-140	XM_024982177	LOC112443175	..(((((((((((.........&))))))))))).	3494	3506	1	-22.1	1	0.000528624	0.382	0	0	-6.78234	11	12	11	3UTR		0	0
bta-miR-140	XM_024982204	ZBTB42	...((((((((.(..((.(((.&)))))..))))))))).	1613	1630	1	-21.9	1	1.67987e-06	0.294	0	0	-11.4536	14	17	9	3UTR		0	0
bta-miR-140	XM_024982220	JAG2	((((((.(((((((.(((((((&)))))))...)))).)))....)))))).	3971	4000	1	-25.9	1	1.48776e-05	0.441	0	0	-6.21671	20	29	7	3UTR		0	0
bta-miR-140	XM_024982221	JAG2	((((((.(((((((.(((((((&)))))))...)))).)))....)))))).	3857	3886	1	-25.9	1	1.48776e-05	0.441	0	0	-6.21671	20	29	7	3UTR		0	0
bta-miR-140	XM_024982262	ADAMTS17	.(((((((((.((....((((.&))))....)).))))))))).	4558	4579	1	-21.6	1	0.000108195	0.382	0	0	-8.44344	15	21	9	3UTR		0	0
bta-miR-140	XM_024982343	MEX3B	..((((((((..((((((((((&)))))).))))..)))))))).	3589	3611	1	-23.6	1	0.00814481	0.515	0	0	-11.1286	18	22	8	3UTR		0	0
bta-miR-140	XM_024982373	MAP4	..((.((((((.((.(((((((&))).)))).))..)))))))).	6791	6813	1	-23.8	1	9.20114e-11	0.221	0	0	-13.1583	17	22	8	3UTR		0	0
bta-miR-140	XM_024982443	CHL1	..((((((((((((((......&))).))))))))))).	4295	4311	1	-21.3	1	0.000736881	0.529	0	0	-4.957	14	16	11	3UTR		0	0
bta-miR-140	XM_024982444	CHL1	..((((((((((((((......&))).))))))))))).	4181	4197	1	-21.3	1	0.000736881	0.529	0	0	-4.957	14	16	11	3UTR		0	0
bta-miR-140	XM_024982554	SYF2	..(((((((((((..((.....&))..))))))))))).	1425	1441	1	-20.6	1	7.75518e-05	0.588	0	0	-6.54929	13	16	11	3UTR		0	0
bta-miR-140	XM_024982571	TMCC1	.....(((((.(((.(((((..&.))))).)))))))).	3012	3041	1	-21.8	1	0.00458606	0.485	0	0	-17.2258	13	16	8	3UTR		0	0
bta-miR-140	XM_024982572	TMCC1	.....(((((.(((.(((((..&.))))).)))))))).	2997	3026	1	-21.8	1	0.00458606	0.485	0	0	-17.2258	13	16	8	3UTR		0	0
bta-miR-140	XM_024982578	TMCC1	.....(((((.(((.(((((..&.))))).)))))))).	2136	2165	1	-21.8	1	0.00458606	0.485	0	0	-17.2258	13	16	8	3UTR		0	0
bta-miR-140	XM_024982737	TEX46	..((((((((((..(((.((((&.)))).))).......)))))))))).	1590	1624	1	-27.5	1	3.55104e-06	0.5	0	0	-7.10297	17	27	10	3UTR		0	0
bta-miR-140	XM_024982957	GORASP1	...((((((((.((...((((.&)))).)))))))))).	3007	3023	1	-19.9	1	0.0114026	0.368	0	0	-10.8298	14	16	10	3UTR		0	0
bta-miR-140	XM_024982961	GORASP1	...((((((((.((...((((.&)))).)))))))))).	1931	1947	1	-19.9	1	0.0114026	0.368	0	0	-10.8298	14	16	10	3UTR		0	0
bta-miR-140	XM_024982963	GORASP1	...((((((((.((...((((.&)))).)))))))))).	2522	2538	1	-19.9	1	0.0114026	0.368	0	0	-10.8298	14	16	10	3UTR		0	0
bta-miR-140	XM_024983157	MAGI1	...((.((((((..(((((((.&))))))))))))).)).	6053	6070	1	-19.6	1	0.000556004	0.471	0	0	-10.5615	15	17	13	3UTR		0	0
bta-miR-140	XM_024983160	MAGI1	...((.((((((..(((((((.&))))))))))))).)).	6017	6034	1	-19.6	1	0.000556004	0.471	0	0	-10.5615	15	17	13	3UTR		0	0
bta-miR-140	XM_024983162	MAGI1	...((.((((((..(((((((.&))))))))))))).)).	6014	6031	1	-19.6	1	0.000556004	0.471	0	0	-10.5615	15	17	13	3UTR		0	0
bta-miR-140	XM_024983163	MAGI1	...((.((((((..(((((((.&))))))))))))).)).	5972	5989	1	-19.6	1	0.000556004	0.471	0	0	-10.5615	15	17	13	3UTR		0	0
bta-miR-140	XM_024983167	MAGI1	...((.((((((..(((((((.&))))))))))))).)).	5933	5950	1	-19.6	1	0.000556004	0.471	0	0	-10.5615	15	17	13	3UTR		0	0
bta-miR-140	XM_024983170	MAGI1	...((.((((((..(((((((.&))))))))))))).)).	5852	5869	1	-19.6	1	0.000556004	0.471	0	0	-10.5615	15	17	13	3UTR		0	0
bta-miR-140	XM_024983172	MAGI1	...((.((((((..(((((((.&))))))))))))).)).	6143	6160	1	-19.6	1	0.000556004	0.471	0	0	-10.5615	15	17	13	3UTR		0	0
bta-miR-140	XM_024983235	ARHGEF3	...(((((((.(((.(((.(((&))))))...)))))))))).	1792	1812	1	-21	1	0.00183647	0.515	0	0	-10.0748	16	20	10	3UTR		0	0
bta-miR-140	XM_024983349	CLCNKA	(((((((((((((.........&.))))))))))))).	2381	2418	1	-24.7	1	5.53914e-07	0.456	0	0	-5.76291	13	15	13	3UTR		0	0
bta-miR-140	XM_024983352	CLCNKA	(((((((((((((.........&.))))))))))))).	2279	2316	1	-24.7	1	5.53914e-07	0.456	0	0	-5.76291	13	15	13	3UTR		0	0
bta-miR-140	XM_024983354	CLCNKA	(((((((((((((.........&.))))))))))))).	2270	2307	1	-24.7	1	5.53914e-07	0.456	0	0	-5.76291	13	15	13	3UTR		0	0
bta-miR-140	XM_024983639	TBC1D7	((((((.((((((.((.((((.&)))).))...)))))).))).))).	2971	2996	1	-21.5	1	0.00404647	0.412	0	0	-6.3381	18	25	6	3UTR		0	0
bta-miR-140	XM_024983678	CDYL	...(((((((((......((((&))))....))))))))).	3021	3039	1	-19.7	1	0.00504559	0.456	0	0	-9.62901	13	18	9	3UTR		0	0
bta-miR-140	XM_024983679	CDYL	...(((((((((......((((&))))....))))))))).	2716	2734	1	-19.7	1	0.00504559	0.456	0	0	-9.62901	13	18	9	3UTR		0	0
bta-miR-140	XM_024983681	CDYL	...(((((((((......((((&))))....))))))))).	2969	2987	1	-19.7	1	0.00504559	0.456	0	0	-9.62901	13	18	9	3UTR		0	0
bta-miR-140	XM_024983855	GLP1R	...(((((((.(((((((.(((&)))...))))).)).))))))).	2453	2476	1	-22.7	1	0.00487837	0.471	0	0	-9.33931	17	23	7	3UTR		0	0
bta-miR-140	XM_024984022	PDE4B	...(((((((((((((((((((&)))))))))))....)))..))))).	2565	2591	1	-24.1	1	0.000589018	0.485	0	0	-6.51454	19	26	11	3UTR		0	0
bta-miR-140	XM_024984187	ST8SIA5	...((((((((.(((((..(((&.))).))))).)))))))).	1926	1953	1	-22.2	1	0.000122145	0.559	0	0	-9.86134	16	20	8	3UTR		0	0
bta-miR-140	XM_024984264	SMAD2	((((((((((..((((......&)))))))))))))).	9452	9467	1	-21.6	1	0.00321933	0.471	0	0	-10.1092	14	15	14	3UTR		0	0
bta-miR-140	XM_024984267	SMAD2	((((((((((..((((......&)))))))))))))).	9266	9281	1	-21.6	1	0.00321933	0.471	0	0	-10.1092	14	15	14	3UTR		0	0
bta-miR-140	XM_024984283	PIGN	..(((((((((((..((((.(.&.).)))))))).))))))).	3078	3106	1	-23.2	1	5.56024e-06	0.515	0	0	-6.54929	16	20	8	3UTR		0	0
bta-miR-140	XM_024984383	SS18	...(((((((..((.((((((.&))))))..))..))))))).	1150	1170	1	-20.1	1	2.97799e-05	0.515	0	0	-13.4216	15	20	7	3UTR		0	0
bta-miR-140	XM_024984392	DTNA	..(((((((((....(((.(((&))).)))........))))))))).	2710	2735	1	-21.2	1	0.00144579	0.529	0	0	-11.1852	15	25	9	3UTR		0	0
bta-miR-140	XM_024984404	C24H18orf25	.....(((((((..((((((((&))))))))...))))))).	4133	4152	1	-18.2	1	0.0592783	0.75	0	0	-15.8116	15	19	8	3UTR		0	0
bta-miR-140	XM_024984466	ONECUT2	...(((((((((((..((.(((&.))).))..))))))))))).	5225	5255	1	-22	1	0.0085536	0.5	0	0	-7.48304	16	21	11	3UTR		0	0
bta-miR-140	XM_024984474	SAG	.....(((((((((((......&.))))))))))).	1616	1664	1	-20.2	1	0.00689368	0.5	0	0	-13.6656	11	13	11	3UTR		0	0
bta-miR-140	XM_024984617	STARD6	.(((.(((((..(((((.....&.)))))...)))))))).	2168	2210	1	-19	1	7.24182e-06	0.456	0	0	-14.0839	13	18	8	3UTR		0	0
bta-miR-140	XM_024984964	MYH11	..(((((((((((.........&.))))))))))).	6348	6391	1	-22.5	1	0.000721495	0.324	0	0	-6.78234	11	13	11	3UTR		0	0
bta-miR-140	XM_024985014	GJC3	...(((((((..((.(((.((.&))))).))))))))).	1459	1475	1	-19	1	0.00343138	0.456	0	0	-13.4216	14	16	9	3UTR		0	0
bta-miR-140	XM_024985051	MCRIP2	..((.((((((.(((.(((((.&))))).))))))))))).	831	849	1	-22.1	1	0.000421857	0.309	0	0	-12.6559	16	18	11	3UTR		0	0
bta-miR-140	XM_024985129	POLR3E	..(((((((...(((((((((.&)))).)))))))))))).	2844	2862	1	-21.2	1	0.000140558	0.632	0	0	-12.3711	16	18	12	3UTR		0	0
bta-miR-140	XM_024985130	POLR3E	..(((((((...(((((((((.&)))).)))))))))))).	2950	2968	1	-21.2	1	0.000140558	0.632	0	0	-12.3711	16	18	12	3UTR		0	0
bta-miR-140	XM_024985225	LMTK2	.(((((((((..(..(((.((.&)))))..)))))))))).	5691	5709	1	-23.7	1	4.02171e-05	0.338	0	0	-11.5572	15	18	10	3UTR		0	0
bta-miR-140	XM_024985226	LMTK2	.(((((((((..(..(((.((.&)))))..)))))))))).	5590	5608	1	-23.7	1	4.02171e-05	0.338	0	0	-11.5572	15	18	10	3UTR		0	0
bta-miR-140	XM_024985273	CUX1	..(((((((((((..((((((.&.)))))))))...)))))))).	11114	11142	1	-24.1	1	2.44733e-05	0.559	0	0	-6.54929	17	22	9	3UTR		0	0
bta-miR-140	XM_024985289	PDPK1	..((.((((.((((.((((((.&))))))...)))).)))))).	6298	6319	1	-23.9	1	0.00119123	0.441	0	0	-11.054	16	21	6	3UTR		0	0
bta-miR-140	XM_024985369	CASKIN1	((((((.((((((((((.....&.))))))))))..)))))).	5675	5716	1	-26.4	1	2.95169e-05	0.353	0	0	-5.48126	16	20	10	3UTR		0	0
bta-miR-140	XM_024985638	ZRANB1	..((((((((.((((.......&)))).)))))))).	4280	4294	1	-20.1	1	4.02244e-05	0.588	0	0	-8.01482	12	14	8	3UTR		0	0
bta-miR-140	XM_024985732	CPEB3	....((((((((((.(((.(((&))).))).)))))))))).	4296	4315	1	-20.2	1	0.00175276	0.662	0	0	-10.282	16	19	10	3UTR		0	0
bta-miR-140	XM_024985754	TCF7L2	..(((((((((...(((.(((.&))))))))))))))).	2443	2459	1	-20	1	1.25186e-05	0.559	0	0	-10.4498	15	16	15	3UTR		0	0
bta-miR-140	XM_024985757	TCF7L2	..(((((((((...(((.(((.&))))))))))))))).	2332	2348	1	-20	1	1.25186e-05	0.559	0	0	-10.4498	15	16	15	3UTR		0	0
bta-miR-140	XM_024985838	ARHGAP19	.((((((((((....((.((((&))))))..)))))))))).	4525	4544	1	-23.4	1	1.93258e-05	0.515	0	0	-10.0215	16	19	10	3UTR		0	0
bta-miR-140	XM_024985838	ARHGAP19	..((.((((((((..((((...&)))).)))))))))).	4322	4338	1	-21.7	1	0.000319945	0.485	0	0	-10.6683	14	16	10	3UTR		0	0
bta-miR-140	XM_024985838	ARHGAP19	...((((...((((((((((((&)))))))))))))))).	3415	3432	1	-21.2	1	0.00374368	0.515	0	0	-11.1271	16	17	16	3UTR		0	0
bta-miR-140	XM_024985878	LCOR	..(((((((.(((..((.((((&))))))..))).))))))).	11779	11799	1	-20	1	0.00178031	0.603	0	0	-7.7918	16	20	7	3UTR		0	0
bta-miR-140	XM_024985882	LCOR	(((((((((((((((((.....&)))))))..))).))))))).	4212	4233	1	-22.3	1	0.0401936	0.632	0	0	-3.93757	17	21	7	3UTR		0	0
bta-miR-140	XM_024985925	SH3PXD2A	..(((((((((((.((...(((&.)))...)).))))))))))).	5525	5562	1	-25.9	1	3.47267e-06	0.368	0	0	-5.81384	16	22	11	3UTR		0	0
bta-miR-140	XM_024985925	SH3PXD2A	..(((((((((((..((((((.&))...))))..)))...)))))))).	7940	7966	1	-22.6	1	1.22136e-05	0.412	0	0	-6.54929	17	26	8	3UTR		0	0
bta-miR-140	XM_024986037	INPP5A	..((((((((((((((.((((.&)))).)).))))))).))))).	1698	1720	1	-21.1	1	0.000200818	0.574	0	0	-4.957	18	22	7	3UTR		0	0
bta-miR-140	XM_024986047	POLR3GL	((((((((((.(((........&))).)))))))))).	1454	1469	1	-18.7	1	0.00417748	0.5	0	0	-7.73085	13	15	10	3UTR		0	0
bta-miR-140	XM_024986065	CACUL1	.((((((((((...(((.((((&)))).)))..)))))))))).	5925	5946	1	-22.6	1	0.00327525	0.662	0	0	-9.2861	17	21	10	3UTR		0	0
bta-miR-140	XM_024986065	CACUL1	.(((.(((((..((((((.(((&)))))))))...)))))))).	9088	9109	1	-21.3	1	1.67159e-05	0.485	0	0	-14.0839	17	21	9	3UTR		0	0
bta-miR-140	XM_024986252	PPP1R3B	..((.(((((((((((((.((.&.)).))).)))))))))))).	4591	4641	1	-26.5	1	2.91116e-07	0.485	0	0	-9.07604	17	21	12	3UTR		0	0
bta-miR-140	XM_024986262	SLC20A2	.(((((((.(.(((((((.(((&))).))))).)).).))))))).	3518	3541	1	-22.6	1	9.14576e-06	0.485	0	0	-7.67449	18	23	7	3UTR		0	0
bta-miR-140	XM_024986282	PLEKHA2	...((((((((...((((((..&))))))...)))))))).	4825	4843	1	-20.5	1	0.0157074	0.544	0	0	-12.0073	14	18	8	3UTR		0	0
bta-miR-140	XM_024986284	PLEKHA2	...((((((((...((((((..&))))))...)))))))).	4734	4752	1	-20.5	1	0.0157074	0.544	0	0	-12.0073	14	18	8	3UTR		0	0
bta-miR-140	XM_024986360	PSD3	..(((((((((((..((.((((&))))))..))...))))))))).	6253	6276	1	-25	1	8.67246e-05	0.441	0	0	-6.54929	17	23	9	3UTR		0	0
bta-miR-140	XM_024986361	PSD3	..(((((((((((..((.((((&))))))..))...))))))))).	6069	6092	1	-25	1	8.67246e-05	0.441	0	0	-6.54929	17	23	9	3UTR		0	0
bta-miR-140	XM_024986435	KAT6A	...(((((((((..(((((((.&))))).))......))))))))).	8379	8403	1	-22.9	1	0.000408851	0.368	0	0	-8.66051	16	24	9	3UTR		0	0
bta-miR-140	XM_024986459	STOX2	((((((((((((((........&))))))))..)))))).	4719	4736	1	-21	1	1.80051e-06	0.559	0	0	-4.90607	14	17	8	3UTR		0	0
bta-miR-140	XM_024986518	PLAU	(((((((.(((((((((((...&.)))))))))))))))))).	1617	1660	1	-25.7	1	6.9948e-06	0.456	0	0	-6.25121	18	20	18	3UTR		0	0
bta-miR-140	XM_024986564	KCNMA1	.((.((((((((..(((((((.&))))))))))))))).)).	5624	5643	1	-24	1	0.00106505	0.618	0	0	-8.97132	17	19	15	3UTR		0	0
bta-miR-140	XM_024986652	RET	..(((((((((((.(((((((.&)))))))..)))))))....)))).	6846	6871	1	-27.8	1	1.62482e-08	0.426	0	0	-5.81384	18	25	7	3UTR		0	0
bta-miR-140	XM_024986727	RTKN2	.(((((((((..(((.......&)))..))))))))).	5269	5284	1	-18.9	1	0.0236945	0.662	0	0	-10.198	12	15	9	3UTR		0	0
bta-miR-140	XM_024986924	ZCCHC24	..(((((.(((((((((((((.&)))))))................)))))).))))).	2845	2881	1	-23.1	1	7.23532e-05	0.441	0	0	-7.27064	18	36	7	3UTR		0	0
bta-miR-140	XM_024986939	TET1	...(((((((((((.(((((((&)))))).)..))).)))))))).	11732	11755	1	-20.8	1	0.000568465	0.603	0	0	-7.24999	18	23	8	3UTR		0	0
bta-miR-140	XM_024987410	GAB2	...((((.(.(((..((((((.&))))))..))).).)))).	5358	5377	1	-26	1	0.000372057	0.426	0	0	-11.663	14	19	6	3UTR		0	0
bta-miR-140	XM_024987447	PATE3	....((((((((((((((.((.&)).)))...))))))))))).	500	521	1	-22.8	1	0.000732832	0.382	0	0	-9.54656	16	21	11	3UTR		0	0
bta-miR-140	XM_024987456	KDM2A	((((.((((((((((((.(((.&))))))))).)))))).)))).	4066	4088	1	-24.2	1	0.00363204	0.353	0	0	-8.05661	19	22	9	3UTR		0	0
bta-miR-140	XM_024987456	KDM2A	...((((((((((.....(((.&))).....)))))))))).	4947	4966	1	-21.9	1	0.000303862	0.324	0	0	-8.33988	13	19	10	3UTR		0	0
bta-miR-140	XM_024987457	KDM2A	((((.((((((((((((.(((.&))))))))).)))))).)))).	4069	4091	1	-24.2	1	0.00363204	0.353	0	0	-8.05661	19	22	9	3UTR		0	0
bta-miR-140	XM_024987457	KDM2A	...((((((((((.....(((.&))).....)))))))))).	4950	4969	1	-21.9	1	0.000303862	0.324	0	0	-8.33988	13	19	10	3UTR		0	0
bta-miR-140	XM_024987527	TENM4	..(((((((((((((((..((.&.))..)))))))))))))).).	11476	11504	1	-23.9	1	0.000947055	0.397	0	0	-4.957	17	22	14	3UTR		0	0
bta-miR-140	XM_024987528	TENM4	..(((((((((((((((..((.&.))..)))))))))))))).).	11556	11584	1	-23.9	1	0.000947055	0.397	0	0	-4.957	17	22	14	3UTR		0	0
bta-miR-140	XM_024987529	TENM4	..(((((((((((((((..((.&.))..)))))))))))))).).	11674	11702	1	-23.9	1	0.000947055	0.397	0	0	-4.957	17	22	14	3UTR		0	0
bta-miR-140	XM_024987531	TENM4	..(((((((((((((((..((.&.))..)))))))))))))).).	11367	11395	1	-23.9	1	0.000947055	0.397	0	0	-4.957	17	22	14	3UTR		0	0
bta-miR-140	XM_024987574	PTPRF	..(((((((((((((..(((((&)))))))))))))))))).	7479	7498	1	-22.1	1	0.00145729	0.574	0	0	-5.19005	18	19	18	3UTR		0	0
bta-miR-140	XM_024987579	PTPRF	..(((((((((((((..(((((&)))))))))))))))))).	7145	7164	1	-22.1	1	0.00145729	0.574	0	0	-5.19005	18	19	18	3UTR		0	0
bta-miR-140	XM_024987581	PTPRF	..(((((((((((((..(((((&)))))))))))))))))).	6850	6869	1	-22.1	1	0.00145729	0.574	0	0	-5.19005	18	19	18	3UTR		0	0
bta-miR-140	XM_024987740	ZFX	(((..((((((((((.((((((&)))))).)))..)))))))..))).	4786	4811	1	-20.5	1	0.00160986	0.647	0	0	-11.3217	19	25	7	3UTR		0	0
bta-miR-140	XM_024987744	ZFX	(((..((((((((((.((((((&)))))).)))..)))))))..))).	4575	4600	1	-20.5	1	0.00160986	0.647	0	0	-11.3217	19	25	7	3UTR		0	0
bta-miR-140	XM_024987967	PHKA2	...(((((((((((((((.(((&))).)).)))).......))))))))).	3944	3972	1	-21.2	1	0.0301355	0.456	0	0	-6.51454	18	28	9	3UTR		0	0
bta-miR-140	XM_024987968	PHKA2	...(((((((((((((((.(((&))).)).)))).......))))))))).	3914	3942	1	-21.2	1	0.0301355	0.456	0	0	-6.51454	18	28	9	3UTR		0	0
bta-miR-140	XM_024987971	PHKA2	...(((((((((((((((.(((&))).)).)))).......))))))))).	3812	3840	1	-21.2	1	0.0301355	0.456	0	0	-6.51454	18	28	9	3UTR		0	0
bta-miR-140	XM_024987972	TBL1X	(((((((((((((((((((((.&)))))))))).............)))))))............)))).	2638	2685	1	-22.9	1	0.0101882	0.368	0	0	-3.93757	21	47	10	3UTR		0	0
bta-miR-140	XM_024987974	TBL1X	(((((((((((((((((((((.&)))))))))).............)))))))............)))).	2634	2681	1	-22.9	1	0.0101882	0.368	0	0	-3.93757	21	47	10	3UTR		0	0
bta-miR-140	XM_024987976	TBL1X	(((((((((((((((((((((.&)))))))))).............)))))))............)))).	2481	2528	1	-22.9	1	0.0101882	0.368	0	0	-3.93757	21	47	10	3UTR		0	0
bta-miR-140	XM_024988001	VANGL1	...((((((((((((.((((((&)))))).))))......)))))))).	5704	5730	1	-25.2	1	0.000294932	0.529	0	0	-6.74759	18	26	8	3UTR		0	0
bta-miR-140	XM_024988007	VANGL1	...((((((((((((.((((((&)))))).))))......)))))))).	5337	5363	1	-25.2	1	0.000294932	0.529	0	0	-6.74759	18	26	8	3UTR		0	0
bta-miR-140	XM_024988154	ARHGEF9	...(((((((((.(((......&.))).))))))))).	4479	4507	1	-20.6	1	0.0104445	0.574	0	0	-7.80367	12	15	9	3UTR		0	0
bta-miR-140	XM_024988156	ARHGEF9	...(((((((((.(((......&.))).))))))))).	2250	2278	1	-20.6	1	0.0104445	0.574	0	0	-7.80367	12	15	9	3UTR		0	0
bta-miR-140	XM_024988176	KLHL15	...((((((((((...((((((&))))))......)))))))))).	5491	5514	1	-20.1	1	6.91916e-05	0.632	0	0	-8.33988	16	23	10	3UTR		0	0
bta-miR-140	XM_024988240	CHIC1	..((((((((((((.(((((((&)))))))..))))))).))))).	6786	6809	1	-25.4	1	0.000816744	0.544	0	0	-5.69245	19	23	7	3UTR		0	0
bta-miR-140	XM_024988355	DCX	.(((((((((.((((.......&)))).))))))))).	8617	8632	1	-18	1	0.0150922	0.544	0	0	-6.85115	13	15	9	3UTR		0	0
bta-miR-140	XM_024988404	DGKK	((((((((((.(((.(((((..&.)))).).)))..)))))))))).	4113	4152	1	-21.6	1	0.0040915	0.574	0	0	-7.4978	18	24	10	3UTR		0	0
bta-miR-140	XM_024988425	SHROOM2	..((.((((((((((((((((.&)))))))....))).....)))))))).	6537	6565	1	-25.1	1	0.00019957	0.368	0	0	-9.07604	18	28	8	3UTR		0	0
bta-miR-140	XM_024988428	SHROOM2	..((.((((((((((((((((.&)))))))....))).....)))))))).	3611	3639	1	-25.1	1	0.00019957	0.368	0	0	-9.07604	18	28	8	3UTR		0	0
bta-miR-140	XM_024988429	SHROOM2	..((.((((((((((((((((.&)))))))....))).....)))))))).	3641	3669	1	-25.1	1	0.00019957	0.368	0	0	-9.07604	18	28	8	3UTR		0	0
bta-miR-140	XM_024988443	LOC112445029	...((((((((((((((.....&.))))))))))).))).	3227	3262	1	-21.4	1	0.00095102	0.5	0	0	-6.51454	14	17	11	3UTR		0	0
bta-miR-140	XM_024988457	ZNF185	....((((((.((.(((((...&))))))))))))).	4304	4318	1	-19.8	1	0.000127246	0.471	0	0	-13.2282	13	14	13	3UTR		0	0
bta-miR-140	XM_024988592	NYX	((((((((((((...(((.((.&)).)))....))))))))).))).	2434	2458	1	-21.7	1	0.00656051	0.485	0	0	-6.81899	17	24	9	3UTR		0	0
bta-miR-140	XM_024988633	SYTL5	((((((((((.((((((.(((.&.))).)))))).....)))))))))).	3192	3240	1	-24.7	1	0.0106492	0.618	0	0	-6.76235	19	27	10	3UTR		0	0
bta-miR-140	XM_024988793	OPHN1	..((.(((((..(((((((((.&)))))))))))))))).	5835	5852	1	-21.7	1	0.00247168	0.588	0	0	-15.2476	16	17	16	3UTR		0	0
bta-miR-140	XM_024988795	OPHN1	..((.(((((..(((((((((.&)))))))))))))))).	5687	5704	1	-21.7	1	0.00247168	0.588	0	0	-15.2476	16	17	16	3UTR		0	0
bta-miR-140	XM_024989103	LOC112445610	.((((((((((.(((..((((.&))))..))))))))))))).	1896	1916	1	-21.2	1	0.00235889	0.485	0	0	-7.37318	17	20	13	3UTR		0	0
bta-miR-140	XM_024989151	MGC133764	..(((((((((.((((.((((.&)))).))))))))))))).	1360	1379	1	-23.7	1	0.000471467	0.441	0	0	-8.3038	17	19	13	3UTR		0	0
bta-miR-140	XM_024989613	PPCS	(((((((.(((((.........&.))))).))))))).	1349	1392	1	-19.3	1	0.00012298	0.544	0	0	-8.07655	12	15	7	3UTR		0	0
bta-miR-140	XM_024989729	LRRFIP1	..((...((((((..(((((((&))))))))))))).)).	2119	2136	1	-20.4	1	2.87458e-06	0.368	0	0	-14.113	15	17	13	3UTR		0	0
bta-miR-140	XM_024989730	LRRFIP1	..((...((((((..(((((((&))))))))))))).)).	2107	2124	1	-20.4	1	2.87458e-06	0.368	0	0	-14.113	15	17	13	3UTR		0	0
bta-miR-140	XM_024989756	ASMT	.((((..(((((((((((((((&)))))))))))).........)))..)))).	1716	1747	1	-22.3	1	0.00509903	0.544	0	0	-7.23797	19	31	12	3UTR		0	0
bta-miR-140	XM_024989801	HOOK1	..(((((((((.((.((((...&))).).))...))))))))).	4752	4773	1	-20	1	0.00011443	0.647	0	0	-9.03925	15	21	9	3UTR		0	0
bta-miR-140	XM_024989897	FCRL3	...((((((((((((((((((.&))))).....))))))))........))))).	2425	2457	1	-19.7	1	0.0361921	0.515	0	0	-6.51454	18	32	8	3UTR		0	0
bta-miR-140	XM_024989962	PGLYRP4	.((((((((((...........&)))))))))).	1441	1452	1	-18.9	1	0.000198485	0.382	0	0	-10.2546	10	11	10	3UTR		0	0
bta-miR-140	XM_024990004	NOTCH2	...((((((..((((((((((.&)))))).))))..)))))).	10300	10320	1	-22.7	1	0.0171531	0.662	0	0	-10.5818	16	20	6	3UTR		0	0
bta-miR-140	XM_024990020	SEC22A	..(((((((((((.(((.((((&))))))).))))))))))).	2134	2154	1	-30.2	1	0.000115779	0.544	0	0	-5.81384	18	20	11	3UTR		0	0
bta-miR-140	XM_024990065	LOC614522	((((((((((.((((((((...&.)))))))).)))))).......)))).	3935	3988	1	-26	1	0.000139242	0.632	0	0	-6.76235	18	28	8	3UTR		0	0
bta-miR-140	XM_024990237	ZSCAN20	..((((((((((((((((((..&.))))))))))................)))))))).	6002	6055	1	-27.2	1	1.49505e-05	0.529	0	0	-4.957	18	36	10	3UTR		0	0
bta-miR-140	XM_024990237	ZSCAN20	.(((((((((.((((((.(((.&))))))))))))))..)))).	6737	6758	1	-24.6	1	0.000381828	0.368	0	0	-6.6181	18	21	14	3UTR		0	0
bta-miR-140	XM_024990317	LOC112446047	.((((((((((((((((((...&.))))).)))))))))..)))).	3027	3079	1	-27.5	1	4.54855e-05	0.426	0	0	-3.79332	18	23	9	3UTR		0	0
bta-miR-140	XM_024990508	GRB10	..((((((((((..((((((..&.)))))).)))))))))).	2776	2808	1	-27.1	1	0.000278468	0.382	0	0	-7.10297	16	19	10	3UTR		0	0
bta-miR-140	XM_024990739	LOC538060	((((((..(((((((((((((.&)))))))))))))...................)))))).	1565	1604	1	-28.9	1	7.29454e-05	0.618	0	0	-7.7949	19	39	13	3UTR		0	0
bta-miR-140	XM_024990839	KCNH2	..((.((((((((.((((((((&)))))))).......)))))))))).	2961	2987	1	-25.9	1	5.65383e-08	0.338	0	0	-9.93288	18	26	10	3UTR		0	0
bta-miR-140	XM_024990910	SKAP2	..(((.(((((((((.((.(((&.))))).))))))))).))).	2102	2145	1	-23.2	1	0.00026791	0.603	0	0	-7.09101	17	21	9	3UTR		0	0
bta-miR-140	XM_024990910	SKAP2	((((.(((((((((........&))))))))))))).	2860	2874	1	-18.8	1	0.00987341	0.676	0	0	-9.02511	13	14	13	3UTR		0	0
bta-miR-140	XM_024991079	AVL9	.(((((((((((((((......&))))))))))....))))).	4230	4250	1	-22.2	1	0.00649183	0.647	0	0	-3.79332	15	20	10	3UTR		0	0
bta-miR-140	XM_024991094	HOXA13	..((((((((.((..((..(((&)))..)))))))))))).	2848	2866	1	-20.4	1	3.38218e-05	0.574	0	0	-9.37406	15	18	12	3UTR		0	0
bta-miR-140	XM_024991200	MGAM	..(((.(((((.((((((((((&)))))))))).))))).))).	5798	5819	1	-27.2	1	0.0410623	0.559	0	0	-10.2048	18	21	10	3UTR		0	0
bta-miR-140	XM_024991301	SHH	((((.((((.(.((.((((((.&))))))..)).).)))))))).	4271	4293	1	-23.8	1	8.57287e-06	0.382	0	0	-13.3814	17	22	8	3UTR		0	0
bta-miR-140	XM_024991379	ATP2B1	(((((((((((((((.......&)))))))).))))))).	5550	5567	1	-19.9	1	0.00114422	0.588	0	0	-4.17062	15	17	8	3UTR		0	0
bta-miR-140	XM_024991465	HMGXB4	((((((((((.(((((((....&)))......))))..)))))))))).	2304	2330	1	-18.9	1	0.000183336	0.632	0	0	-6.76235	17	26	10	3UTR		0	0
bta-miR-140	XM_024991631	PDZRN4	.((((((((((((((.(((...&.))))))))...........))))))))).	3247	3298	1	-21.8	1	0.00472378	0.691	0	0	-4.02637	17	30	9	3UTR		0	0
bta-miR-140	XM_024991756	RBX1	...(((((((((((.(..(((.&.)))..).))))))))))).	944	986	1	-24.8	1	0.000241884	0.618	0	0	-7.24999	15	20	11	3UTR		0	0
bta-miR-140	XM_024991756	RBX1	..((.(((((((.((((((((.&)))))))).....))))))))).	864	887	1	-23.6	1	0.000659153	0.588	0	0	-10.3652	17	23	9	3UTR		0	0
bta-miR-140	XM_024991783	SLC11A2	.(((((((((((.(((((.(((&)))))))......).))))))))))).	2502	2529	1	-23.4	1	0.0692779	0.618	0	0	-5.08246	19	27	11	3UTR		0	0
bta-miR-140	XM_024991825	B4GALNT3	..((((.(((((((.((.(((.&)))..)).))))))).)))).	4418	4439	1	-23.6	1	5.51084e-07	0.353	0	0	-7.23614	16	21	7	3UTR		0	0
bta-miR-140	XM_024992102	KRAS	.((((((((((((..(((((..&.))))).)))...))))))))).	2022	2072	1	-22.9	1	7.92289e-05	0.485	0	0	-5.38561	17	23	9	3UTR		0	0
bta-miR-140	XM_024992109	GRAMD4	...(((((((..((((((((.(&).))))))))))))))).	2067	2085	1	-22.9	1	0.00036501	0.471	0	0	-12.6861	16	18	15	3UTR		0	0
bta-miR-140	XM_024992285	CSNK1E	..((.((((((....(((((((&)))))))....)))))))).	2384	2404	1	-23.6	1	5.6675e-06	0.397	0	0	-15.3043	15	20	8	3UTR		0	0
bta-miR-140	XM_024992391	PPFIA2	..((((((((.(((........&))).)))))))).	5161	5174	1	-19	1	0.00283071	0.647	0	0	-8.75027	11	13	8	3UTR		0	0
bta-miR-140	XM_024992396	PPFIA2	..((((((((.(((........&))).)))))))).	5069	5082	1	-19	1	0.00283071	0.647	0	0	-8.75027	11	13	8	3UTR		0	0
bta-miR-140	XM_024992552	CARD10	...(((((((.(((((((((((&.))))))))))).))))))).	4230	4266	1	-31.6	1	0.0238194	0.412	0	0	-9.33931	18	21	11	3UTR		0	0
bta-miR-140	XM_024992651	CLEC2B	((((.(((((..(((((.....&)))))...))))))))).	5703	5721	1	-21.2	1	9.30498e-05	0.426	0	0	-14.2282	14	18	9	3UTR		0	0
bta-miR-140	XM_024992799	SHISA8	..((.((((((((((((((((.&)).)))))))))))))))).	1406	1426	1	-27.2	1	5.88676e-06	0.5	0	0	-9.07604	18	20	16	3UTR		0	0
bta-miR-140	XM_024992820	MPPED1	..((((((((.((((.(((((.&.)))))..)))))))))))).	1742	1781	1	-25.5	1	0.00157595	0.471	0	0	-8.01482	17	21	12	3UTR		0	0
bta-miR-140	XM_024992825	SHISAL1	...((((((((((((((.(((.&)))))))...........)))))))))).	5934	5963	1	-23.1	1	0.000188658	0.426	0	0	-6.51454	17	29	10	3UTR		0	0
bta-miR-140	XM_024992828	WNT7B	.....(((((((((((((.((.&)).)))).))))))))).	3153	3171	1	-23.7	1	6.87745e-06	0.324	0	0	-13.6656	15	18	9	3UTR		0	0
bta-miR-140	XM_024992829	WNT7B	.....(((((((((((((.((.&)).)))).))))))))).	2801	2819	1	-23.7	1	6.87745e-06	0.324	0	0	-13.6656	15	18	9	3UTR		0	0
bta-miR-140	XM_024992902	GSK3B	((((((((.((((.(((((...&)))))))...)).)))))))).	5788	5810	1	-21.7	1	0.00350335	0.515	0	0	-5.8508	17	22	8	3UTR		0	0
bta-miR-140	XM_024992902	GSK3B	......(((((((((((.((((&))))))....))))))))).	5652	5672	1	-19.9	0	0.000187343	0.471	0	0	-15.5666	15	20	9	3UTR		0	0
bta-miR-140	XM_024993099	BMP2K	.(((.((((.(((((((.....&))))))).)))).))).	3595	3612	1	-21.1	1	5.22032e-06	0.426	0	0	-9.15487	14	17	7	3UTR		0	0
bta-miR-140	XM_024993230	GRSF1	..(((((((((((.........&.))))))))))).	3980	4004	1	-19.5	1	0.00220671	0.412	0	0	-6.78234	11	13	11	3UTR		0	0
bta-miR-140	XM_024993301	SLAIN2	..(((((.((((((((..(((.&)))..)))))))).)).))).	3750	3771	1	-21.7	1	0.00107038	0.603	0	0	-7.27064	16	21	8	3UTR		0	0
bta-miR-140	XM_024993428	SH3BP2	..((((((((((.(((((....&.))))).)))))))))).	7451	7502	1	-25.3	1	0.00132631	0.529	0	0	-6.24613	15	18	10	3UTR		0	0
bta-miR-140	XM_024993430	SH3BP2	..((((((((((.(((((....&.))))).)))))))))).	7572	7623	1	-25.3	1	0.00132631	0.529	0	0	-6.24613	15	18	10	3UTR		0	0
bta-miR-140	XM_024993431	SH3BP2	..((((((((((.(((((....&.))))).)))))))))).	7366	7417	1	-25.3	1	0.00132631	0.529	0	0	-6.24613	15	18	10	3UTR		0	0
bta-miR-140	XM_024993540	RFC1	...(((((((((.....((((.&))))))))))))).	4290	4304	1	-20	1	0.0290736	0.544	0	0	-9.62901	13	14	13	3UTR		0	0
bta-miR-140	XM_024993542	RFC1	...(((((((((.....((((.&))))))))))))).	4268	4282	1	-20	1	0.0290736	0.544	0	0	-9.62901	13	14	13	3UTR		0	0
bta-miR-140	XM_024993544	PDS5A	...((((((((((((((((...&.)))))))).)).)))))).	5236	5283	1	-22.4	1	0.000903385	0.735	0	0	-6.51454	16	20	8	3UTR		0	0
bta-miR-140	XM_024993545	PDS5A	...((((((((((((((((...&.)))))))).)).)))))).	4945	4992	1	-22.4	1	0.000903385	0.735	0	0	-6.51454	16	20	8	3UTR		0	0
bta-miR-140	XM_024993631	STK32B	((((.(((.((((..((((((.&)))))))))).)))..)))).	3142	3163	1	-22.3	1	0.000319075	0.471	0	0	-10.7053	17	21	10	3UTR		0	0
bta-miR-140	XM_024993632	SLC2A9	...(((.((((.((((((((((&))))))))..............)).)))).))).	3403	3437	1	-19.7	1	0.0251562	0.515	0	0	-11.405	17	34	8	3UTR		0	0
bta-miR-140	XM_024993633	SLC2A9	...(((.((((.((((((((((&))))))))..............)).)))).))).	3254	3288	1	-19.7	1	0.0251562	0.515	0	0	-11.405	17	34	8	3UTR		0	0
bta-miR-140	XM_024993846	NRIP1	..(((((((((.((((((((((&))))))))))..))))))))).	6798	6820	1	-26.1	1	0.00541836	0.603	0	0	-8.3038	19	22	10	3UTR		0	0
bta-miR-140	XM_024994167	PWWP3A	..((((((((.((.(((..(((&)))..))))))))))))).	2406	2425	1	-21.2	1	0.000131705	0.353	0	0	-8.63862	16	19	13	3UTR		0	0
bta-miR-140	XM_024994531	SEPTIN8	...(((((((((((((((.((.&)).)))).............))))))))))).	2487	2519	1	-19.6	1	0.00101378	0.544	0	0	-6.51454	17	32	11	3UTR		0	0
bta-miR-140	XM_024994536	GABRB2	.((((((((((((..((((((.&.))).))).)))))))))))).	1678	1719	1	-23.2	1	9.59003e-05	0.559	0	0	-5.38561	18	22	12	3UTR		0	0
bta-miR-140	XM_024994598	ILF3	...(((((((((.(..((((((&)))))).).))))))))).	2499	2518	1	-24.8	1	0.00096388	0.456	0	0	-8.77217	16	19	9	3UTR		0	0
bta-miR-140	XM_024994656	GOLGB1	((((((((((((((........&.))))))))..)))))).	10718	10740	1	-21	1	0.000118245	0.529	0	0	-4.90607	14	18	8	3UTR		0	0
bta-miR-140	XM_024994671	ZFP2	..((((((((((((((((.(((&))).))).........))))))))))..))).	5456	5488	1	-20.4	1	0.000753727	0.559	0	0	-4.957	19	32	10	3UTR		0	0
bta-miR-140	XM_024994673	ZFP2	..((((((((((((((((.(((&))).))).........))))))))))..))).	6094	6126	1	-20.4	1	0.000753727	0.559	0	0	-4.957	19	32	10	3UTR		0	0
bta-miR-140	XM_024994894	CARM1	...((((((((....((((((.&))))))..)))))))).	2302	2319	1	-20.1	1	1.81504e-06	0.382	0	0	-12.7428	14	17	8	3UTR		0	0
bta-miR-140	XM_024994895	CARM1	...((((((((....((((((.&))))))..)))))))).	2146	2163	1	-20.1	1	1.81504e-06	0.382	0	0	-12.7428	14	17	8	3UTR		0	0
bta-miR-140	XM_024994937	LOC508459	..(((((((((((((.((((((&))))))))))))...................))))))).	4218	4257	1	-20.9	1	0.000437404	0.529	0	0	-5.19005	19	39	12	3UTR		0	0
bta-miR-140	XM_024995044	RAPGEF6	..((((((((((((((......&.)))))))))))).)).	5871	5895	1	-20.7	1	4.18693e-05	0.647	0	0	-4.957	14	17	12	3UTR		0	0
bta-miR-140	XM_024995046	RAPGEF6	..((((((((((((((......&.)))))))))))).)).	5522	5546	1	-20.7	1	4.18693e-05	0.647	0	0	-4.957	14	17	12	3UTR		0	0
bta-miR-140	XM_024995505	NTRK2	...((((((((.(..((((((.&))))))))))))))).	5513	5529	1	-22.4	1	5.5853e-05	0.529	0	0	-11.4536	15	16	15	3UTR		0	0
bta-miR-140	XM_024995566	IL11RA	(((((((((((((.(((.(((.&)))..)))))))))......)))).))).	1566	1595	1	-20.8	1	0.15806	0.5	0	0	-4.79441	19	29	9	3UTR		0	0
bta-miR-140	XM_024995704	SLC39A14	.(((((((((((((((((....&.))))))))).)))........))))).	2283	2322	1	-22.1	1	0.00191008	0.529	0	0	-3.79332	17	28	9	3UTR		0	0
bta-miR-140	XM_024995875	HMBOX1	((((.((((((.....((((((&))))))....)))))))))).	2055	2076	1	-20.7	1	0.00919594	0.574	0	0	-14.5179	16	21	10	3UTR		0	0
bta-miR-140	XM_024996027	FRRS1L	.((((((.((((((((......&.)))))))))))))).	3500	3532	1	-21.3	1	0.00866483	0.559	0	0	-6.10696	14	16	14	3UTR		0	0
bta-miR-140	XM_024996072	BNC2	..(((((((((.((((((((((&.)))))).)))).)))))))..)).	11766	11800	1	-23.8	1	8.46022e-06	0.574	0	0	-8.3038	19	25	7	3UTR		0	0
bta-miR-140	XM_024996224	TRIM14	..((((((((((..((((.((.&.)))))))))))))))).	3645	3681	1	-23.1	1	0.00844781	0.529	0	0	-7.10297	16	18	16	3UTR		0	0
bta-miR-140	XM_024996225	TRIM14	..((((((((((..((((.((.&.)))))))))))))))).	3552	3588	1	-23.1	1	0.00844781	0.529	0	0	-7.10297	16	18	16	3UTR		0	0
bta-miR-140	XM_024996293	SHC3	...(((.(((((((((((((((&)))))))..)))))))).))).	4406	4428	1	-23.8	1	0.00412423	0.632	0	0	-8.05823	18	22	8	3UTR		0	0
bta-miR-140	XM_024996331	KIAA1958	(((..(((((((((((((((((&))))))))))..................)))))))..))).	3294	3335	1	-20.7	1	0.00137539	0.588	0	0	-11.0886	20	41	10	3UTR		0	0
bta-miR-140	XM_024996354	PAPPA	((((((((((((((.(..(((.&)))...).))))))))))...................)))).	5672	5714	1	-22.1	1	2.61657e-05	0.471	0	0	-4.67302	18	42	10	3UTR		0	0
bta-miR-140	XM_024996507	PRDM15	..(((((((((((..((((((.&.))))).).....))))))))))).	4309	4362	1	-30	1	1.33852e-05	0.397	0	0	-6.54929	17	25	11	3UTR		0	0
bta-miR-140	XM_024996550	FILIP1	..((((((((((..(((.....&))).)))))))))).	6522	6537	1	-20.8	1	0.000624135	0.662	0	0	-7.10297	13	15	10	3UTR		0	0
bta-miR-140	XM_024996564	ANKRD6	..((((((((((((........&.)))))))))))).	3404	3439	1	-21.4	1	0.00021354	0.603	0	0	-5.9255	12	14	12	3UTR		0	0
bta-miR-140	XM_024996565	ANKRD6	..((((((((((((........&.)))))))))))).	3305	3340	1	-21.4	1	0.00021354	0.603	0	0	-5.9255	12	14	12	3UTR		0	0
bta-miR-140	XM_024996591	REV3L	..((((((((.((((..((((.&))))..)).)).)))))))).	9689	9710	1	-19.6	1	3.77001e-05	0.647	0	0	-8.01482	16	21	8	3UTR		0	0
bta-miR-140	XM_024996611	CCR6	.(((.((((((((((((((...&)))))))))))......))).))).	2932	2957	1	-21.4	1	5.71311e-05	0.603	0	0	-7.91236	17	25	11	3UTR		0	0
bta-miR-140	XM_024996640	L3MBTL3	...((((((((...(((((((.&.))))))))))))))).	3254	3279	1	-21.5	1	0.00253649	0.588	0	0	-12.0073	15	17	15	3UTR		0	0
bta-miR-140	XM_024996643	TTK	...(((((((((((((...(((&.))).))))))))))))).	3109	3145	1	-23.6	1	0.034846	0.706	0	0	-6.51454	16	19	13	3UTR		0	0
bta-miR-140	XM_024996812	RRAGD	((((.(((((..((((((((..&)))))))))))...))..)))).	2129	2152	1	-19.3	1	0.00166895	0.603	0	0	-14.2282	17	23	11	3UTR		0	0
bta-miR-140	XM_024996942	RNF217	....((((.(((((..((((((&))))))..))))).)))).	3208	3227	1	-20.1	1	0.0209997	0.588	0	0	-11.5715	15	19	6	3UTR		0	0
bta-miR-140	XM_024996979	CASP8AP2	...((((((((((((((((((.&))))))))))))))................)))).	7406	7441	1	-20.9	1	0.00672927	0.706	0	0	-6.51454	18	35	14	3UTR		0	0
bta-miR-140	XM_024997062	AKAP12	...((((((.(((((((((((.&))))...)))))))..)))))).	7745	7768	1	-21.3	1	0.00194716	0.544	0	0	-7.75705	17	23	7	3UTR		0	0
bta-miR-140	XM_024997228	TXLNA	((((((..(((((((((.....&)))..)))))).)))))).	2625	2644	1	-20.3	1	5.71084e-05	0.324	0	0	-7.7949	15	19	6	3UTR		0	0
bta-miR-140	XM_024997327	FOXN3	..((.(((((.((((((.(((.&))))))))).))))))).	5618	5636	1	-21.8	1	1.1211e-05	0.353	0	0	-11.9008	16	18	9	3UTR		0	0
bta-miR-140	XM_024997327	FOXN3	...((((((((((.........&.)))))))))).	4989	5006	1	-18.7	1	0.0152748	0.618	0	0	-8.33988	10	12	10	3UTR		0	0
bta-miR-140	XM_024997328	FOXN3	..((.(((((.((((((.(((.&))))))))).))))))).	5618	5636	1	-21.8	1	1.1211e-05	0.353	0	0	-11.9008	16	18	9	3UTR		0	0
bta-miR-140	XM_024997328	FOXN3	...((((((((((.........&.)))))))))).	4989	5006	1	-18.7	1	0.0152748	0.618	0	0	-8.33988	10	12	10	3UTR		0	0
bta-miR-140	XM_024997331	FOXN3	..((.(((((.((((((.(((.&))))))))).))))))).	5546	5564	1	-21.8	1	1.1211e-05	0.353	0	0	-11.9008	16	18	9	3UTR		0	0
bta-miR-140	XM_024997331	FOXN3	...((((((((((.........&.)))))))))).	4917	4934	1	-18.7	1	0.0152748	0.618	0	0	-8.33988	10	12	10	3UTR		0	0
bta-miR-140	XM_024997332	FOXN3	..((.(((((.((((((.(((.&))))))))).))))))).	5473	5491	1	-21.8	1	1.1211e-05	0.353	0	0	-11.9008	16	18	9	3UTR		0	0
bta-miR-140	XM_024997332	FOXN3	...((((((((((.........&.)))))))))).	4844	4861	1	-18.7	1	0.0152748	0.618	0	0	-8.33988	10	12	10	3UTR		0	0
bta-miR-140	XM_024997393	TCF12	...((((((((((..((((((.&))))))...)))))))))).	2019	2039	1	-24.2	1	0.00108005	0.544	0	0	-8.10683	16	20	10	3UTR		0	0
bta-miR-140	XM_024997658	SPINT1	...((((((((.(((((((...&))))))))))))))).	2439	2455	1	-20.2	1	0.00427737	0.59	0	0	-9.86134	15	16	15	3UTR		0	0
bta-miR-140	XM_024997711	ANP32A	....((((((((((((((....&.)))))))).)))))).	1052	1090	1	-22.1	1	0.039769	0.588	0	0	-9.54656	14	17	8	3UTR		0	0
bta-miR-140	XM_024997727	GREM1	...(((((((((((((......&))))))))))))).	1414	1428	1	-21	1	0.0427103	0.471	0	0	-6.51454	13	14	13	3UTR		0	0
bta-miR-140	XM_024997949	PPP1R3E	...((((((((.....((((((&)))))))))))))).	3893	3908	1	-19.9	1	0.0117922	0.441	0	0	-12.9758	14	15	14	3UTR		0	0
bta-miR-140	XM_024997977	EXD1	..(((((((((.((........&)).))))))))).	3320	3333	1	-18.9	1	2.46837e-06	0.485	0	0	-9.2723	11	13	9	3UTR		0	0
bta-miR-140	XM_024998077	SIX4	..(((((((((((((.((((..&))))...))))))))))))).	3420	3441	1	-24	1	0.000642097	0.676	0	0	-5.19005	17	21	13	3UTR		0	0
bta-miR-140	XM_024998100	CCDC177	......(((((.(((((((((.&))))))))).)).))).	5591	5608	1	-20.3	0	0.000201276	0.632	0	0	-18.9134	14	17	9	3UTR		0	0
bta-miR-140	XM_024998142	MLH3	(((((((((.((.(.((.(((.&)))..)).).)).))))))))).	5277	5300	1	-23.5	1	6.98841e-05	0.588	0	0	-7.20466	17	23	9	3UTR		0	0
bta-miR-140	XM_024998143	MLH3	(((((((((.((.(.((.(((.&)))..)).).)).))))))))).	5287	5310	1	-23.5	1	6.98841e-05	0.588	0	0	-7.20466	17	23	9	3UTR		0	0
bta-miR-140	XM_024998161	PTPN21	.((((((((((((((((.(...&).)))))))))....................))))))).	5390	5429	1	-22.3	1	0.000633872	0.471	0	0	-3.79332	17	39	9	3UTR		0	0
bta-miR-140	XM_024998179	UBAP1L	..(((((((((((..((((.(.&).)))).))))..))))))).	2124	2145	1	-21.3	1	1.07948e-06	0.426	0	0	-6.54929	16	21	7	3UTR		0	0
bta-miR-140	XM_024998245	DPYSL5	..((((((((((((((((....&))))..)))))))....))))).	3736	3759	1	-21	1	5.06056e-05	0.5	0	0	-4.957	16	23	7	3UTR		0	0
bta-miR-140	XM_024998359	TRIB2	((((((((((((((.(((.((.&)).))).)))))))))..........))))).	3604	3636	1	-20.3	1	0.011207	0.603	0	0	-4.67302	19	32	9	3UTR		0	0
bta-miR-140	XM_024998670	RABGAP1	((((((((((((((........&))))))))).))))).	4146	4162	1	-22.1	1	0.000338646	0.471	0	0	-4.90607	14	16	9	3UTR		0	0
bta-miR-140	XM_024998801	SFXN5	..(((((((((....(((.((.&)).)))..))))))))).	3111	3129	1	-23.6	1	5.56432e-05	0.471	0	0	-11.1852	14	18	9	3UTR		0	0
bta-miR-140	XM_024998892	RAB11FIP5	..((((((((.((..(((((..&)))).)..)).)))))))).	5500	5520	1	-20.7	1	0.000451669	0.426	0	0	-9.37406	15	20	8	3UTR		0	0
bta-miR-140	XM_024999011	PBX3	...((((((((.(((..((((.&))))....))))))))))).	2623	2643	1	-18	1	0.00772648	0.588	0	0	-10.0944	15	20	11	3UTR		0	0
bta-miR-140	XM_024999121	MRRF	..((.(((((((((...((((.&)))).))))))))))).	1142	1159	1	-20.9	1	0.000251196	0.382	0	0	-10.0445	15	17	11	3UTR		0	0
bta-miR-140	XM_024999356	GPR45	....(((((((...(((.(((.&))))))))))))).	2326	2340	1	-19.1	1	0.00015347	0.368	0	0	-15.0393	13	14	13	3UTR		0	0
bta-miR-140	XM_024999364	TET3	((((((((((.((((((((...&)))...))))))))))))))).	7467	7489	1	-24	1	0.00224373	0.574	0	0	-6.76235	18	22	15	3UTR		0	0
bta-miR-140	XM_024999367	TET3	((((((((((.((((((((...&)))...))))))))))))))).	6740	6762	1	-24	1	0.00224373	0.574	0	0	-6.76235	18	22	15	3UTR		0	0
bta-miR-140	XM_024999372	YIPF4	((((((((((.((..(((....&)))..)).)))))).)))).	4522	4542	1	-20.5	1	0.00570874	0.559	0	0	-8.35464	15	20	6	3UTR		0	0
bta-miR-140	XM_024999380	KCNG3	..(((((((((((((((((((.&.))))))).......)))))))))))).	8538	8587	1	-27.2	1	1.18928e-05	0.456	0	0	-4.957	19	28	12	3UTR		0	0
bta-miR-140	XM_024999445	SPRED2	..((((((((.(((..(((((.&.))))).))))))))))).	3530	3597	1	-23.9	1	9.86393e-05	0.382	0	0	-8.75027	16	19	11	3UTR		0	0
bta-miR-140	XM_024999446	SPRED2	..((((((((.(((..(((((.&.))))).))))))))))).	3355	3422	1	-23.9	1	9.86393e-05	0.382	0	0	-8.75027	16	19	11	3UTR		0	0
bta-miR-140	XM_024999512	ITSN2	..(((((((((((...((.(((&.))).))...))))))))))).	4751	4798	1	-20.6	1	1.45209e-05	0.559	0	0	-6.78234	16	22	11	3UTR		0	0
bta-miR-140	XM_024999528	WDR35	(((((((..((((((((.....&)))..))))).))))))).	3901	3920	1	-18.6	1	0.000699427	0.529	0	0	-7.3076	15	19	7	3UTR		0	0
bta-miR-140	XM_024999529	WDR35	(((((((..((((((((.....&)))..))))).))))))).	3868	3887	1	-18.6	1	0.000699427	0.529	0	0	-7.3076	15	19	7	3UTR		0	0
bta-miR-140	XM_024999568	PLA2G2D4	....(((((((((..((((((.&))))))))))))))).	2169	2185	1	-26.2	1	0.00149828	0.471	0	0	-11.1389	15	16	15	3UTR		0	0
bta-miR-140	XM_024999570	NR6A1	..(((.(((((((((((((.((&.)).))))))))))))).....))).	4582	4619	1	-23.7	1	0.000507203	0.485	0	0	-6.85796	18	26	13	3UTR		0	0
bta-miR-140	XM_024999570	NR6A1	((((.(((((...(((((....&)))))....))))))))).	3178	3197	1	-19.8	1	0.000531521	0.471	0	0	-15.5173	14	19	9	3UTR		0	0
bta-miR-140	XM_024999591	NCS1	.(((((((((((.(((..((((&.))))...))).)).))))))))).	2287	2318	1	-23.3	1	0.000177811	0.412	0	0	-5.08246	18	25	9	3UTR		0	0
bta-miR-140	XM_024999618	KCNT1	..(((((((.((((.((((((.&)))))).....)))).))))))).	5026	5050	1	-28.6	1	6.07936e-06	0.353	0	0	-6.93496	17	24	7	3UTR		0	0
bta-miR-140	XM_024999623	KCNT1	..(((((((.((((.((((((.&)))))).....)))).))))))).	4040	4064	1	-28.6	1	6.07936e-06	0.353	0	0	-6.93496	17	24	7	3UTR		0	0
bta-miR-140	XM_024999627	KCNT1	..(((((((.((((.((((((.&)))))).....)))).))))))).	4146	4170	1	-28.6	1	6.07936e-06	0.353	0	0	-6.93496	17	24	7	3UTR		0	0
bta-miR-140	XM_024999660	VAV2	..(((.((((((((((((....&)))))))).))))))).	3605	3622	1	-20.9	1	0.000393813	0.441	0	0	-6.85796	15	17	8	3UTR		0	0
bta-miR-140	XM_024999661	VAV2	..(((.((((((((((((....&)))))))).))))))).	3602	3619	1	-20.9	1	0.000393813	0.441	0	0	-6.85796	15	17	8	3UTR		0	0
bta-miR-140	XM_024999665	VAV2	..(((.((((((((((((....&)))))))).))))))).	3538	3555	1	-20.9	1	0.000393813	0.441	0	0	-6.85796	15	17	8	3UTR		0	0
bta-miR-140	XM_024999686	RNF208	....(((((((((..(((....&)))..))))))))).	2000	2015	1	-19.1	1	0.00123997	0.338	0	0	-11.1389	12	15	9	3UTR		0	0
bta-miR-140	XM_024999693	NRARP	...(((((((((((((((((((&))))))).))))......)))))))).	2164	2191	1	-20.3	1	0.010555	0.662	0	0	-6.51454	19	27	8	3UTR		0	0
bta-miR-140	XM_024999693	NRARP	..((((.((((....((((...&.))))....)))))))).	1036	1061	1	-19	1	2.64975e-05	0.382	0	0	-12.7289	12	18	8	3UTR		0	0
bta-miR-140	XM_024999750	IL37	.......(((((..(((((((.&)))))))..))))).	1056	1071	1	-20.3	0	0.00226854	0.632	0	0	-19.2562	12	15	7	3UTR		0	0
bta-miR-140	XM_024999830	RNASEH2B	..((.((((((((...((((..&))))...)))))))).)).	1257	1276	1	-19.8	1	0.000936936	0.485	0	0	-10.9014	14	19	8	3UTR		0	0
bta-miR-140	XM_024999951	DCLK1	((((((((((.((((((((((.&)))))))))))))))........))))).	3922	3951	1	-23.8	1	0.000236758	0.485	0	0	-6.76235	20	29	15	3UTR		0	0
bta-miR-140	XM_025000014	VWA8	...(((((((((((((((((.(&.).)))).)))))........)))))))).	7129	7171	1	-24.3	1	0.019464	0.529	0	0	-6.51454	18	30	8	3UTR		0	0
bta-miR-140	XM_025000083	AMER2	...(((((((..((((((((..&.))))))))....))))))).	5160	5211	1	-24.3	1	0.00102245	0.559	0	0	-12.6861	15	21	8	3UTR		0	0
bta-miR-140	XM_025000176	ATP11A	..((((((((((...((((((.&.))).))).)))))))))).	4535	4574	1	-26.9	1	0.000334551	0.294	0	0	-7.83842	16	20	10	3UTR		0	0
bta-miR-140	XM_025000248	OPRL1	..(((((((((((..(((.(((&))).))).))))))))))).	1648	1668	1	-25.9	1	3.02986e-06	0.397	0	0	-6.54929	17	20	11	3UTR		0	0
bta-miR-140	XM_025000326	ACSS1	..((((.(((((((..(((((.&))))))))))))..)))).	2210	2229	1	-20.7	1	8.86887e-06	0.426	0	0	-7.46919	16	19	12	3UTR		0	0
bta-miR-140	XM_025000555	NDRG3	.(((((((((..((((((.(((&)))..))))))..))))).)))).	1767	1791	1	-21.1	1	3.59746e-05	0.588	0	0	-9.9649	18	24	6	3UTR		0	0
bta-miR-140	XM_025000558	NDRG3	.(((((((((..((((((.(((&)))..))))))..))))).)))).	1785	1809	1	-21.1	1	3.59746e-05	0.588	0	0	-9.9649	18	24	6	3UTR		0	0
bta-miR-140	XM_025000559	HP1BP3	..((((((((..((........&))..)))))))).	3111	3124	1	-18.3	1	0.0508188	0.706	0	0	-12.0971	10	13	8	3UTR		0	0
bta-miR-140	XM_025000589	NEBL	...(((((((((((..((.(((&))).))))))))))))).	5901	5919	1	-21.4	1	0.0017606	0.515	0	0	-7.48304	16	18	13	3UTR		0	0
bta-miR-140	XM_025000625	CHD6	..((((((((((((.(((((((&)))))))....))))))))))..)).	10689	10715	1	-20.9	1	0.00138287	0.662	0	0	-5.69245	19	26	10	3UTR		0	0
bta-miR-140	XM_025000676	USP6NL	..((((((((((....(((((.&.))))))))))))))).	7429	7453	1	-24.1	1	8.59134e-07	0.338	0	0	-8.07147	15	17	15	3UTR		0	0
bta-miR-140	XM_025000827	PMEPA1	...(((((((((((....((((&))))))))))))))).	3936	3952	1	-18.8	1	0.00494796	0.574	0	0	-7.48304	15	16	15	3UTR		0	0
bta-miR-140	XM_025000871	LOC782061	((((((((((((....(((((.&)))))......))))))))).))).	1184	1209	1	-20.4	1	0.000483797	0.485	0	0	-7.05204	17	25	9	3UTR		0	0
bta-miR-140	XM_025000873	PRKAG3	((((((((((((((........&.)))))))))))))).	3705	3752	1	-23.3	1	0.00417601	0.676	0	0	-4.90607	14	16	14	3UTR		0	0
bta-miR-140	XM_025000873	PRKAG3	.....((((((((((((((...&)))))....))))))))).	2921	2940	1	-22.7	1	9.66093e-05	0.456	0	0	-13.6656	14	19	9	3UTR		0	0
bta-miR-140	XM_025000914	CAMK1D	((((((.((((.((((.(((..&))).))))))))..)))))).	2729	2750	1	-22	1	1.05954e-05	0.412	0	0	-8.82806	17	21	8	3UTR		0	0
bta-miR-140	XM_025000949	MLLT10	......((((((((((((.(((&)))...)))))))))))).	4512	4531	1	-20.7	0	0.00409693	0.544	0	0	-15.5666	15	19	12	3UTR		0	0
bta-miR-140	XM_025000952	MLLT10	......((((((((((((.(((&)))...)))))))))))).	4479	4498	1	-20.7	0	0.00409693	0.544	0	0	-15.5666	15	19	12	3UTR		0	0
bta-miR-140	XM_025000953	MLLT10	......((((((((((((.(((&)))...)))))))))))).	4428	4447	1	-20.7	0	0.00409693	0.544	0	0	-15.5666	15	19	12	3UTR		0	0
bta-miR-140	XM_025001080	TMEM239	...((((((((.(((((((((.&))))))...)))...)))))))).	2258	2282	1	-23	1	0.00805011	0.5	0	0	-9.86134	17	24	8	3UTR		0	0
bta-miR-140	XM_025001103	KCNQ2	.((((((((((((..(((((((&.)).)))))..))))))))..)))).	6601	6629	1	-24.7	1	0.000310732	0.441	0	0	-5.38561	19	26	8	3UTR		0	0
bta-miR-140	XM_025001105	KCNQ2	.((((((((((((..(((((((&.)).)))))..))))))))..)))).	6571	6599	1	-24.7	1	0.000310732	0.441	0	0	-5.38561	19	26	8	3UTR		0	0
bta-miR-140	XM_025001106	KCNQ2	.((((((((((((..(((((((&.)).)))))..))))))))..)))).	6546	6574	1	-24.7	1	0.000310732	0.441	0	0	-5.38561	19	26	8	3UTR		0	0
bta-miR-140	XM_025001108	KCNQ2	.((((((((((((..(((((((&.)).)))))..))))))))..)))).	6490	6518	1	-24.7	1	0.000310732	0.441	0	0	-5.38561	19	26	8	3UTR		0	0
bta-miR-140	XM_025001162	APCDD1L	..(((.((((.((..((((((.&)))))).))))))..))).	1931	1950	1	-20.2	1	6.9148e-05	0.368	0	0	-11.275	15	19	6	3UTR		0	0
bta-miR-140	XM_025001199	NCOA6	...((((.((((...((((((.&))))))...)))).)))).	6705	6724	1	-22.3	1	0.00616674	0.574	0	0	-11.7096	14	19	6	3UTR		0	0
bta-miR-140	XM_025001201	NCOA6	...((((.((((...((((((.&))))))...)))).)))).	6748	6767	1	-22.3	1	0.00616674	0.574	0	0	-11.7096	14	19	6	3UTR		0	0
bta-miR-140	XM_025001204	NCOA6	...((((.((((...((((((.&))))))...)))).)))).	3931	3950	1	-22.3	1	0.00616674	0.574	0	0	-11.7096	14	19	6	3UTR		0	0
bta-miR-140	XM_025001232	EPB41L1	..(((((((((((..(((....&)))..))))))))))).	4165	4182	1	-22.4	1	1.15764e-05	0.441	0	0	-6.54929	14	17	11	3UTR		0	0
bta-miR-140	XM_025001251	EMILIN3	(((((((((((((((((.((((&.)))).)))))))))))...................)))))).	3429	3492	1	-26.5	1	0.000208659	0.324	0	0	-3.93757	21	43	11	3UTR		0	0
bta-miR-140	XM_025001355	LOC112449364	..(((((((((...(((.(((.&)))))).))))))))).	1137	1154	1	-20.2	1	0.000173582	0.368	0	0	-10.4498	15	17	9	3UTR		0	0
bta-miR-140	XM_025001756	DEPTOR	..((((((((((((..(((((.&))))).....)))))))).)))).	1648	1672	1	-21.3	1	0.00260972	0.574	0	0	-5.9255	17	24	8	3UTR		0	0
bta-miR-140	XM_025001760	DEPTOR	...(((((((((((.(((.((.&))))).)))..)))))))).	1665	1685	1	-21.5	1	0.000706137	0.515	0	0	-7.24999	16	20	8	3UTR		0	0
bta-miR-140	XM_025001805	KIFC2	..((((((((((..(((.(((.&))))))..))))))).))).	2834	2854	1	-26.9	1	6.71997e-08	0.412	0	0	-7.10297	16	20	7	3UTR		0	0
bta-miR-140	XM_025001839	NCOA2	...((((.((((...((((((.&))))))....)))).)))).	5102	5122	1	-23.5	1	3.64585e-05	0.441	0	0	-11.7096	14	20	6	3UTR		0	0
bta-miR-140	XM_025001841	NCOA2	...((((.((((...((((((.&))))))....)))).)))).	5265	5285	1	-23.5	1	3.64585e-05	0.441	0	0	-11.7096	14	20	6	3UTR		0	0
bta-miR-140	XM_025001845	NCOA2	...((((.((((...((((((.&))))))....)))).)))).	5086	5106	1	-23.5	1	3.64585e-05	0.441	0	0	-11.7096	14	20	6	3UTR		0	0
bta-miR-140	XM_025001846	EYA1	...((((((...((((((.((.&)).))))))...)))))).	2281	2300	1	-23.3	1	0.000487228	0.544	0	0	-13.9286	14	19	6	3UTR		0	0
bta-miR-140	XM_025001853	EYA1	...((((((...((((((.((.&)).))))))...)))))).	2671	2690	1	-23.3	1	0.000487228	0.544	0	0	-13.9286	14	19	6	3UTR		0	0
bta-miR-140	XM_025001855	EYA1	...((((((...((((((.((.&)).))))))...)))))).	2552	2571	1	-23.3	1	0.000487228	0.544	0	0	-13.9286	14	19	6	3UTR		0	0
bta-miR-140	XM_025001936	ZC3H3	...((((((((((((((.....&)))))))))))))).	3325	3340	1	-22.5	1	1.47222e-05	0.55	0	0	-6.51454	14	15	14	3UTR		0	0
bta-miR-140	NM_001003905	CFAP20	..(((((.((.((((((((((.&)))))))))))).))).)).	18	38	1	-23.9	1	0.00658994	0.448	0	0	-10.0954	17	20	12	5UTR		0	0
bta-miR-140	NM_001015534	GALNT6	..((.(((((((.(((((((..&)))))))..))))))).)).	50	70	1	-20.8	1	0.000117769	0.456	0	0	-10.3652	16	20	7	5UTR		0	0
bta-miR-140	NM_001033628	RAB1A	..((((.((((((.........&)))))))))).	115	126	1	-16.5	1	0.00217117	0.368	0	0	-8.32603	10	11	10	5UTR		0	0
bta-miR-140	NM_001034247	GADD45A	..((((((((.(((....(((.&)))...))))))))))).	169	187	1	-19.4	1	2.39629e-05	0.382	0	0	-8.75027	14	18	11	5UTR		0	0
bta-miR-140	NM_001034351	TNNC1	...((((((((((.........&)))))))))).	6	17	1	-19.2	1	0.00901097	0.413	0	0	-8.33988	10	11	10	5UTR		0	0
bta-miR-140	NM_001034367	S100A2	.((((.((((((((........&)))))))).)))).	24	38	1	-18.6	1	0.00146021	0.463	0	0	-6.66278	12	14	8	5UTR		0	0
bta-miR-140	NM_001034500	EBP	..(((((((.(....((.(((.&)))))).))))))).	8	23	1	-19.5	1	5.51476e-06	0.346	0	0	-12.4277	13	15	7	5UTR		0	0
bta-miR-140	NM_001034553	PINX1	((((.(((((((((........&))))))))).)))).	50	65	1	-22.5	1	0.00049198	0.456	0	0	-9.02511	13	15	9	5UTR		0	0
bta-miR-140	NM_001034574	TRIM38	..(((((.((((((........&)))))).))))).	21	34	1	-17.8	1	0.000319773	0.524	0	0	-8.23913	11	13	6	5UTR		0	0
bta-miR-140	NM_001034748	TECR	((((((((((((....((((..&))))...)))))))))))).	24	44	1	-23.7	1	0.000740774	0.338	0	0	-7.05204	16	20	12	5UTR		0	0
bta-miR-140	NM_001035086	MGC127133	....((((((((((.((((((.&)))))).)))...))))))).	84	105	1	-22.3	1	0.00221224	0.324	0	0	-10.282	16	21	7	5UTR		0	0
bta-miR-140	NM_001035268	ZNF207	..((((((((.(.(.(((((((&))))))).).).)))))))).	27	48	1	-22.3	1	0.00165692	0.397	0	0	-9.80636	17	21	8	5UTR		0	0
bta-miR-140	NM_001035474	C15H11orf58	..((((((((((((.((.....&))..)))))))))))).	1	18	1	-22.7	1	2.49263e-05	0.319	0	0	-5.69245	14	17	12	5UTR		0	0
bta-miR-140	NM_001035475	CHCHD3	(((((((((......((((((.&))))))..))))))))).	90	108	1	-25.9	1	7.94435e-06	0.294	0	0	-14.2331	15	18	9	5UTR		0	0
bta-miR-140	NM_001038115	ACTRT2	...((((((((....((((((.&)))))).)))))))).	85	101	1	-19	1	0.00400967	0.441	0	0	-12.7428	14	16	8	5UTR		0	0
bta-miR-140	NM_001038546	SNUPN	..((((.((((((..((((.(.&).))))...)))))))))).	5	25	1	-22.1	1	7.23663e-05	0.333	0	0	-8.09298	15	20	10	5UTR		0	0
bta-miR-140	NM_001046217	ISG20L2	..(((((((.(((......(((&))).....))).))))))).	39	59	1	-17.4	1	0.00172891	0.5	0	0	-8.02485	13	20	7	5UTR		0	0
bta-miR-140	NM_001075161	RBCK1	((((((((((.(((((...(((&))).))))))))))))))).	176	196	1	-21.3	1	0.000335051	0.353	0	0	-6.76235	18	20	15	5UTR		0	0
bta-miR-140	NM_001075595	NSD3	...(((((((.(((..((((((&))))))))).))))))).	370	388	1	-21.9	1	0.0033192	0.338	0	0	-10.3078	16	18	9	5UTR		0	0
bta-miR-140	NM_001075666	MCRS1	.((((((((((((((((((((.&.)))))).........))))).))))))))).	53	97	1	-28.9	1	0.000277502	0.441	0	0	-3.79332	20	32	9	5UTR		0	0
bta-miR-140	NM_001075777	MFSD11	..((.((((((((...(((...&))).)))))))))).	373	388	1	-19.9	1	6.71258e-05	0.397	0	0	-10.9014	13	15	10	5UTR		0	0
bta-miR-140	NM_001075802	SH3BP5L	...(((((((.((((((.((((&)))).))))))))))))).	327	346	1	-22.8	1	0.000712444	0.471	0	0	-9.33931	17	19	13	5UTR		0	0
bta-miR-140	NM_001075909	ALLC	..(((((((((...........&))))))))).	12	22	1	-18.6	1	2.04401e-05	0.471	0	0	-11.4183	9	10	9	5UTR		0	0
bta-miR-140	NM_001076065	ESD	(((((.((((((((........&.)))))))).))))).	44	80	1	-19.9	1	0.000797944	0.618	0	0	-6.80703	13	16	8	5UTR		0	0
bta-miR-140	NM_001076228	PTPRG	..((.(((((((((((..((((&))))...))))))))))))).	154	175	1	-20.5	1	0.000125454	0.412	0	0	-9.07604	17	21	13	5UTR		0	0
bta-miR-140	NM_001076260	DTNA	...(((((((((((((((((((&)))).....))).))))))))).))).	30	57	1	-21.8	1	0.00605453	0.515	0	0	-6.51454	19	27	9	5UTR		0	0
bta-miR-140	NM_001076271	ERP29	.(((.(((((....((((((((&)))))))))))))))).	79	96	1	-22.1	1	4.05663e-06	0.382	0	0	-16.2299	16	17	16	5UTR		0	0
bta-miR-140	NM_001076314	NUDT5	..(((((((..(((((((((..&.))))..)))))..))))))).	128	175	1	-24.1	1	0.00324971	0.5	0	0	-9.02428	16	22	7	5UTR		0	0
bta-miR-140	NM_001076410	FXYD1	..(((((.((.(((((((.(((&.)))))))))))).))))).	110	157	1	-20	1	0.000848888	0.485	0	0	-10.0954	17	20	12	5UTR		0	0
bta-miR-140	NM_001076484	ASIC2	..(((((((((((.((((((((&)))).)))).))))))))........))).	29	59	1	-26	1	0.00013516	0.441	0	0	-5.81384	19	30	8	5UTR		0	0
bta-miR-140	NM_001076503	BPIFA2C	..((((((((.((.........&.)).)))))))).	61	78	1	-17.9	1	8.73104e-07	0.485	0	0	-9.60711	10	13	8	5UTR		0	0
bta-miR-140	NM_001076939	PUS7	.(((((..((.(((((((....&))))))).))..))))).	97	115	1	-21.1	1	0.000207125	0.382	0	0	-10.4754	14	18	7	5UTR		0	0
bta-miR-140	NM_001077021	MGC133647	..(((((((((((..(((.((.&))))).))))))))))).	15	33	1	-26.8	1	3.00244e-05	0.5	0	0	-6.54929	16	18	11	5UTR		0	0
bta-miR-140	NM_001077048	WFDC11	..((((((((((((((((((((&))))))))...........))))...))))).))).	83	119	1	-19.9	1	0.00174461	0.441	0	0	-4.957	20	36	8	5UTR		0	0
bta-miR-140	NM_001077946	GABRR2	...((((((((((((((.(((.&)))..))).))))))))).)).	76	98	1	-22	1	4.41395e-07	0.426	0	0	-6.51454	17	22	9	5UTR		0	0
bta-miR-140	NM_001078040	PITPNB	.((((((.((((((((((((((&.)))..))))))))))).)))..))).	59	113	1	-25.8	1	0.000516164	0.529	0	0	-6.10696	20	27	11	5UTR		0	0
bta-miR-140	NM_001078100	NR1D1	..((((((((.(((........&.))))))))))).	128	150	1	-19.5	1	0.000106611	0.485	0	0	-8.75027	11	13	11	5UTR		0	0
bta-miR-140	NM_001079510	YPEL2	..((((((((.....((((((.&))))).).....)))))))).	274	295	1	-21.5	1	0.000139452	0.338	0	0	-14.01	14	21	8	5UTR		0	0
bta-miR-140	NM_001080300	KCNMB2	..(((((((((...........&.))))))))).	1	17	1	-18.9	1	6.23598e-05	0.457	0	0	-11.4183	9	11	9	5UTR		0	0
bta-miR-140	NM_001080909	STOML3	..((((((((((..........&)))))))))).	110	121	1	-19.2	1	1.02639e-05	0.574	0	0	-8.07147	10	11	10	5UTR		0	0
bta-miR-140	NM_001082434	CD27	((((.((((((((.........&.))))))))..)))).	206	232	1	-19.5	1	2.66145e-05	0.412	0	0	-9.88195	12	16	8	5UTR		0	0
bta-miR-140	NM_001083670	NSUN6	...((((((((((((((((((.&)))))))))))).....)))))).	37	61	1	-25	1	1.56979e-06	0.485	0	0	-6.51454	18	24	12	5UTR		0	0
bta-miR-140	NM_001098136	RSAD1	..((.((((((((....((((.&)))).....)))))))))).	18	38	1	-21.5	1	0.000247522	0.269	0	0	-10.9014	14	20	10	5UTR		0	0
bta-miR-140	NM_001099135	METTL5	..((((((((((...((((((.&))))).)...)))))))).)).	94	116	1	-22.3	1	2.70964e-05	0.353	0	0	-7.83842	16	22	8	5UTR		0	0
bta-miR-140	NM_001100318	C22H3orf62	..(((((((..((.(((.((((&.)).)))))))..))))))).	90	117	1	-21.7	1	0.000530107	0.456	0	0	-9.88112	16	21	7	5UTR		0	0
bta-miR-140	NM_001100339	LOC511494	..(((((((((((((.......&))))))..))))))).	90	106	1	-18.2	1	4.89113e-05	0.426	0	0	-5.19005	13	16	7	5UTR		0	0
bta-miR-140	NM_001101283	C11H2orf73	..((.(((((.(((((((.(((&))).))))))).))))).)).	9	30	1	-23.4	1	9.85511e-05	0.458	0	0	-11.9008	17	21	7	5UTR		0	0
bta-miR-140	NM_001101942	ORC2	.....((((((((((((.(((.&.))).)))))))).)))).	19	57	1	-23.8	1	8.70939e-05	0.441	0	0	-13.6656	15	19	8	5UTR		0	0
bta-miR-140	NM_001102115	BOLL	((((.((((((((.((((((..&.)))))).))))..)))))))).	48	82	1	-22.5	1	0.0028011	0.471	0	0	-8.91345	18	23	8	5UTR		0	0
bta-miR-140	NM_001102222	DARS2	..((...((((((((((..(((&.)))))))))))))...)).	145	170	1	-23.7	1	5.41122e-05	0.456	0	0	-12.5207	15	20	13	5UTR		0	0
bta-miR-140	NM_001102351	BTNL2	..(((((((((((..((((.((&.)).))))...))))))))))).	184	234	1	-26.5	1	0.000263708	0.382	0	0	-6.54929	17	23	11	5UTR		0	0
bta-miR-140	NM_001105482	AARSD1	(((((((((((...........&))))))))))).	390	402	1	-20.2	1	6.53592e-06	0.441	0	0	-10.3988	11	12	11	5UTR		0	0
bta-miR-140	NM_001110091	ZNF514	...(((((((...((((.(((.&)))...))))))))))).	163	181	1	-19.7	1	0.00131676	0.382	0	0	-13.9752	14	18	11	5UTR		0	0
bta-miR-140	NM_001110444	ZNF713	..((.((((((((..(((((((&.))).....)))))))))))))).	322	366	1	-22.5	1	3.15272e-05	0.5	0	0	-10.6683	17	24	14	5UTR		0	0
bta-miR-140	NM_001113728	ADGRL1	(((((..((((...(((((((.&)))))))))))...))))).	367	387	1	-23	1	7.61777e-05	0.294	0	0	-12.875	16	20	11	5UTR		0	0
bta-miR-140	NM_001114856	TUBA1B	....((((((((((..(((((.&)))))))))).))))).	170	187	1	-21	1	0.00570749	0.368	0	0	-10.5151	15	17	10	5UTR		0	0
bta-miR-140	NM_001143872	TMEM139	....(((((((.((.((((((.&)).))))..)).))))))).	95	115	1	-21.4	1	6.83732e-06	0.338	0	0	-13.6288	15	20	7	5UTR		0	0
bta-miR-140	NM_001190269	MFN2	...((((((((((.........&)))))))))).	151	162	1	-19.2	1	0.00705174	0.529	0	0	-8.33988	10	11	10	5UTR		0	0
bta-miR-140	NM_001190270	MFN2	...((((((((((.........&)))))))))).	151	162	1	-19.2	1	0.0100279	0.5	0	0	-8.33988	10	11	10	5UTR		0	0
bta-miR-140	NM_001191137	CGGBP1	..(..(((.(((((((((.(((&))).))))))))).)))..).	337	358	1	-20.1	1	2.01321e-05	0.529	0	0	-13.1644	16	21	9	5UTR		0	0
bta-miR-140	NM_001191376	ZNF165	..(((((((((...........&))))))))).	21	31	1	-18.1	1	0.0061667	0.517	0	0	-11.4183	9	10	9	5UTR		0	0
bta-miR-140	NM_001192288	IGF2BP3	...(((((...(((((((.(((&))).)))))))..))))).	196	215	1	-20.6	1	0.050971	0.559	0	0	-11.6382	15	19	7	5UTR		0	0
bta-miR-140	NM_001192962	DDX3X	...(((.(((.(((((..(((.&)))..))))))))))).	4	21	1	-18.9	1	2.95976e-06	0.4	0	0	-10.883	14	17	11	5UTR		0	0
bta-miR-140	NM_001193029	TBL1XR1	...(((((((((.((((..((.&.))....)))).))))))))).	53	93	1	-19.6	1	2.87801e-05	0.559	0	0	-7.80367	15	22	9	5UTR		0	0
bta-miR-140	NM_001195062	C24H18orf32	.(((.(((((((((((...(((&.))).)))))))))))))).	145	199	1	-22.9	1	9.75008e-05	0.559	0	0	-7.91236	17	20	14	5UTR		0	0
bta-miR-140	NM_001195062	C24H18orf32	..((((.(((((...(((((..&)))))....))))))))).	12	31	1	-22.7	1	0.00748438	0.383	0	0	-9.38211	14	19	9	5UTR		0	0
bta-miR-140	NM_001205823	MFSD8	..(((((((((...........&))))))))).	9	19	1	-15.9	1	7.13976e-05	0.438	0	0	-11.4183	9	10	9	5UTR		0	0
bta-miR-140	NM_001205842	INHBE	..(((.((((((((.((((...&.)))).))))))))))).	97	141	1	-24.2	1	4.00692e-05	0.426	0	0	-7.59341	15	18	11	5UTR		0	0
bta-miR-140	NM_001206537	COG3	...(((((((.((..((.(((.&))))).))))))))).	41	57	1	-20	1	5.70779e-06	0.235	0	0	-10.9316	14	16	9	5UTR		0	0
bta-miR-140	NM_001206706	TOP3B	(((((((((...(((((((((.&))))))))).)))))...................)))).	62	101	1	-21.7	1	7.14224e-05	0.397	0	0	-11.3517	18	39	9	5UTR		0	0
bta-miR-140	NM_001206876	SENP1	(((((((((((((((.......&))))))))))))))).	303	319	1	-21.2	1	0.0100811	0.574	0	0	-4.17062	15	16	15	5UTR		0	0
bta-miR-140	NM_001244199	LOC508666	...(((((((((((........&))))))))))).	219	231	1	-20.8	1	0.0118129	0.544	0	0	-7.48304	11	12	11	5UTR		0	0
bta-miR-140	NM_174086	IFNG	..(((((((((((.........&.))))))))))).	69	135	1	-19.6	1	0.000517067	0.618	0	0	-6.78234	11	13	11	5UTR		0	0
bta-miR-140	NM_174184	SLAMF1	((((((((((((((........&)))))))))..))))).	10	27	1	-17.4	1	0.000319804	0.375	0	0	-4.90607	14	17	9	5UTR		0	0
bta-miR-140	NM_174325	GNAO1	..(((.(((((((((((..((.&.))..))))))))))).))).	82	124	1	-24.3	1	7.58216e-05	0.338	0	0	-6.85796	16	21	11	5UTR		0	0
bta-miR-140	NM_174572	PFKFB1	..(((((((((...(((.(((.&))))))))))))))).	131	147	1	-22.5	1	0.00018081	0.485	0	0	-10.4498	15	16	15	5UTR		0	0
bta-miR-140	NM_177494	CROT	.(((((((((..((((......&))))....))))))))).	238	256	1	-19.6	1	0.000482647	0.485	0	0	-9.9649	13	18	9	5UTR		0	0
bta-miR-140	NM_205811	HNF4G	(((((((((.((((........&))))..))))))))).	17	33	1	-18.1	1	0.000844003	0.516	0	0	-6.14858	13	16	9	5UTR		0	0
bta-miR-140	NM_206843	ASIP	.((((((((((((..(((.(((&.)))))))))))))).)))).	166	212	1	-21.8	1	2.49855e-05	0.397	0	0	-5.38561	18	21	14	5UTR		0	0
bta-miR-140	XM_002685288	HOXD9	..(((.(((((((((((.((((&))))))))))))))).))).	1944	1964	1	-25.8	1	7.72015e-05	0.412	0	0	-6.85796	18	20	15	5UTR		0	0
bta-miR-140	XM_002685612	ZBTB8B	((((((((((..((((((....&)))))).)))))))))).	321	339	1	-23.3	1	0.000296904	0.471	0	0	-10.1092	16	18	10	5UTR		0	0
bta-miR-140	XM_002686037	LINGO4	..(((.(((((((..((((...&.)))).)))))))))).	1739	1787	1	-22.4	1	1.48506e-06	0.382	0	0	-8.45025	14	17	10	5UTR		0	0
bta-miR-140	XM_002687043	LOC530077	((((.((((((((.........&)))))))).)))).	129	143	1	-19.7	1	7.61967e-05	0.471	0	0	-9.88195	12	14	8	5UTR		0	0
bta-miR-140	XM_002690084	FRK	..((.(((((((((((((.(((&.)))...))))))))))))))).	613	653	1	-24.7	1	4.33114e-06	0.397	0	0	-9.07604	18	23	15	5UTR		0	0
bta-miR-140	XM_002691680	TOR4A	..(((((((((((...((((((&))))))..)))))))))....)).	958	982	1	-24.6	1	9.51521e-08	0.397	0	0	-6.78234	17	24	9	5UTR		0	0
bta-miR-140	XM_002691797	PROSER1	..((.(((((.((((((.(((.&)))))))))))))).)).	555	573	1	-22.2	1	9.30235e-06	0.279	0	0	-11.9008	16	18	14	5UTR		0	0
bta-miR-140	XM_002692329	WFDC5	((((..(((((((((((.((((&.)))))))))))))))....)))).	53	87	1	-24	1	0.000204946	0.471	0	0	-9.95757	19	25	15	5UTR		0	0
bta-miR-140	XM_002693523	SLC1A2	...((((((((((..((.(((.&))).))...)))))))).)).	89	110	1	-20.9	1	2.02852e-07	0.426	0	0	-8.10683	15	21	8	5UTR		0	0
bta-miR-140	XM_002695625	LOC616364	..(((((((((.(((((.....&.))))).))))))))).	395	419	1	-23.5	1	0.000110354	0.397	0	0	-8.3038	14	17	9	5UTR		0	0
bta-miR-140	XM_002695801	TNK1	..((((((((((((...(((((&)))))..))))))))).))).	56	77	1	-23.7	1	6.65917e-08	0.471	0	0	-5.9255	17	21	9	5UTR		0	0
bta-miR-140	XM_002697074	LSMEM2	..((((((((((((((......&.))))).))))))))).	1186	1234	1	-23.5	1	0.00115884	0.529	0	0	-4.957	14	17	9	5UTR		0	0
bta-miR-140	XM_002697421	LOC618070	(((((((.((((((........&))))))))))))).	178	192	1	-18.8	1	0.000339891	0.544	0	0	-7.21971	13	14	13	5UTR		0	0
bta-miR-140	XM_002697561	SLC17A4	((((((((((.((.........&)).)))))))))).	133	147	1	-20.1	1	0.000395573	0.618	0	0	-8.58769	12	14	10	5UTR		0	0
bta-miR-140	XM_002697935	CLDN9	..(((((.((((..((((((..&))))))...)))).))))).	562	582	1	-22.8	1	0.000563584	0.368	0	0	-9.41661	15	20	6	5UTR		0	0
bta-miR-140	XM_002699326	DNAJC4	..(((((((.(((((.......&))))).))))))).	277	291	1	-20.4	1	0.000223082	0.382	0	0	-6.43256	12	14	7	5UTR		0	0
bta-miR-140	XM_003586458	NCOA7	(((((((((.((((..((((..&.))))..))))..))))))))).	680	715	1	-22.7	1	2.5376e-05	0.471	0	0	-6.14858	17	23	9	5UTR		0	0
bta-miR-140	XM_003587201	ZFP1	...(((((((((((((((.(((&.))))))))))))))....)))).	67	119	1	-25.7	1	0.00361902	0.5	0	0	-6.51454	18	24	14	5UTR		0	0
bta-miR-140	XM_005201448	TM4SF19	((((((((((((..((((....&)))))))))))..))))).	241	260	1	-19.3	1	2.86129e-06	0.574	0	0	-6.08354	16	19	11	5UTR		0	0
bta-miR-140	XM_005202623	ORC2	.....((((((((((((.(((.&.))).)))))))).)))).	90	128	1	-23.8	1	6.05124e-05	0.441	0	0	-13.6656	15	19	8	5UTR		0	0
bta-miR-140	XM_005204039	MAN1A2	..(((.((((((((........&.))))))))))).	535	552	1	-17	1	0.000669003	0.485	0	0	-7.82646	11	13	11	5UTR		0	0
bta-miR-140	XM_005204286	CDC7	..((((((((..((((((.((.&.)).)))))))))))))).	336	371	1	-25	1	0.000297166	0.515	0	0	-11.1286	16	19	14	5UTR		0	0
bta-miR-140	XM_005205203	ETV1	..((((((((((((........&)))))))))))).	129	142	1	-18.1	1	0.000221703	0.397	0	0	-5.9255	12	13	12	5UTR		0	0
bta-miR-140	XM_005205269	RUNDC3B	..((((.(((.((..((((((.&))))))))))))))).	1	17	1	-22.1	1	0.000246262	0.196	0	0	-10.9178	15	16	15	5UTR		0	0
bta-miR-140	XM_005205324	CD36	.((((((((((.(..((((((.&.))))).)..)...)))))))))).	16	50	1	-23.4	1	9.26976e-05	0.529	0	0	-8.73242	17	25	10	5UTR		0	0
bta-miR-140	XM_005205427	NRCAM	..(((((((.(((((((.....&))))).)).)))).))).	249	267	1	-19.5	1	0.000641453	0.588	0	0	-6.19951	14	18	5	5UTR		0	0
bta-miR-140	XM_005205429	NRCAM	..(((((((.(((((((.....&))))).)).)))).))).	249	267	1	-19.5	1	0.000641453	0.588	0	0	-6.19951	14	18	5	5UTR		0	0
bta-miR-140	XM_005205544	TRIL	..(((((((((((..((((.((&)).))))...))))))))..))).	1024	1048	1	-23.1	1	1.31759e-06	0.485	0	0	-6.54929	17	24	8	5UTR		0	0
bta-miR-140	XM_005206799	ASCL4	(((((.(((((((((((((((.&)))))))......)))))).)).))))).	71	100	1	-22.4	1	0.000155626	0.574	0	0	-5.83853	20	29	7	5UTR		0	0
bta-miR-140	XM_005206940	SLCO1C1	...(((((((((((..((.((.&)).)).))))))))))).	293	311	1	-19.3	1	0.0214105	0.485	0	0	-7.48304	15	18	11	5UTR		0	0
bta-miR-140	XM_005208558	ANKLE1	..((((((((((..........&)))))))))).	727	738	1	-19.7	1	0.000469524	0.338	0	0	-8.07147	10	11	10	5UTR		0	0
bta-miR-140	XM_005209198	RGS14	....((((((.((((((.(((.&))))))))))))))).	66	82	1	-19.6	1	0.00190336	0.382	0	0	-12.3713	15	16	15	5UTR		0	0
bta-miR-140	XM_005209927	ZDHHC21	..((((((((..(((((((...&))))))).....).))))))).	360	382	1	-20.4	1	0.00108895	0.485	0	0	-11.1286	15	22	7	5UTR		0	0
bta-miR-140	XM_005210357	CCL27	...((((((((((.........&)))))))))).	1298	1309	1	-18.4	1	0.000131424	0.382	0	0	-8.33988	10	11	10	5UTR		0	0
bta-miR-140	XM_005210524	RGS3	.(((.((.(((((((.(((((.&)))))..)))))))))))).	266	286	1	-21.6	1	3.73819e-05	0.426	0	0	-10.459	17	20	12	5UTR		0	0
bta-miR-140	XM_005210997	VTA1	(((((((((((...........&.))))))))))).	100	135	1	-20.6	1	0.000401823	0.515	0	0	-10.3988	11	13	11	5UTR		0	0
bta-miR-140	XM_005211067	IPCEF1	..(((((((((((..(((((((&))).))))..))))))....))))).	38	64	1	-23.9	1	7.53467e-06	0.441	0	0	-6.54929	18	26	6	5UTR		0	0
bta-miR-140	XM_005211483	LPCAT4	..((((..((((((((((.((.&))))))).)))))....)))).	934	956	1	-19.7	1	0.000344939	0.5	0	0	-8.81432	16	22	7	5UTR		0	0
bta-miR-140	XM_005211624	ANKRD63	..(((.(((((((((((.(((.&.))))))))))))))..))).	664	708	1	-26	1	2.52764e-05	0.397	0	0	-6.85796	17	21	14	5UTR		0	0
bta-miR-140	XM_005212060	GPR135	..(((((((.(((((((((.((&)).))))))))...).)))).....))).	816	845	1	-19.2	1	0.000351248	0.544	0	0	-6.19951	18	29	8	5UTR		0	0
bta-miR-140	XM_005212878	MEIS1	.((((...(.(((((((.((((&))))))))))).)....)))).	11	33	1	-21.6	1	0.00120638	0.435	0	0	-10.7941	16	22	11	5UTR		0	0
bta-miR-140	XM_005213660	ESD	(((((.((((((((........&.)))))))).))))).	142	178	1	-19.9	1	0.000669555	0.618	0	0	-6.80703	13	16	8	5UTR		0	0
bta-miR-140	XM_005214990	C13H20orf144	..((.(((((....((((((..&))))))))))))).	2	16	1	-18	1	0.000187405	0.289	0	0	-17.3936	13	14	13	5UTR		0	0
bta-miR-140	XM_005217088	COP1	......((((((((((((((.(&).)))))))))))))).	99	116	1	-19.7	0	0.000500807	0.485	0	0	-15.5666	15	17	14	5UTR		0	0
bta-miR-140	XM_005217234	KIAA0040	.......((((((..(((((((&))))))).)))))).	537	552	1	-20.3	0	7.33321e-05	0.471	0	0	-18.7025	13	15	7	5UTR		0	0
bta-miR-140	XM_005219984	ZNF207	..((((((((.(.(.(((((((&))))))).).).)))))))).	44	65	1	-22.3	1	0.00119821	0.397	0	0	-9.80636	17	21	8	5UTR		0	0
bta-miR-140	XM_005219986	ZNF207	..((((((((.(.(.(((((((&))))))).).).)))))))).	22	43	1	-22.3	1	0.00187303	0.397	0	0	-9.80636	17	21	8	5UTR		0	0
bta-miR-140	XM_005222596	ULK4	..((((((((((((((......&.)))))))))))...))).	149	198	1	-22.2	1	1.15428e-06	0.426	0	0	-4.957	14	19	11	5UTR		0	0
bta-miR-140	XM_005222623	TRNT1	.(((.(((((.(((((((....&.))))))).))))).))).	422	461	1	-20.6	1	0.00383831	0.544	0	0	-10.7371	15	19	7	5UTR		0	0
bta-miR-140	XM_005222917	KCTD6	((((((((((.((((((((((.&)))))))))).)))))))))).	1408	1430	1	-33.4	1	0.000122247	0.471	0	0	-6.76235	20	22	10	5UTR		0	0
bta-miR-140	XM_005223049	PTH1R	..((((((((((((..((....&))..)))))))))))).	68	85	1	-21.2	1	0.00111497	0.485	0	0	-5.9255	14	17	12	5UTR		0	0
bta-miR-140	XM_005223594	MOG	..((.(..(((((((((((((.&)))))))))))))..)..)).	2464	2485	1	-23.9	1	1.17449e-05	0.309	0	0	-12.9334	16	21	13	5UTR		0	0
bta-miR-140	XM_005223847	NEDD9	..((.((((((.(((((.(((.&))).))))).)))))))).	206	225	1	-27.9	1	7.84451e-06	0.324	0	0	-12.4228	16	19	8	5UTR		0	0
bta-miR-140	XM_005224027	DTNA	...(((((((((((((((((((&)))).....))).))))))))).))).	42	69	1	-21.8	1	0.00474284	0.515	0	0	-6.51454	19	27	9	5UTR		0	0
bta-miR-140	XM_005224035	DTNA	...(((((((((((((((((((&)))).....))).))))))))).))).	40	67	1	-21.8	1	0.00492196	0.515	0	0	-6.51454	19	27	9	5UTR		0	0
bta-miR-140	XM_005224038	DTNA	...(((((((((((((((((((&)))).....))).))))))))).))).	39	66	1	-21.8	1	0.00501688	0.515	0	0	-6.51454	19	27	9	5UTR		0	0
bta-miR-140	XM_005224816	IL21R	..((((((((((.((((..((.&))..)))).)))))))))).	234	254	1	-27.2	1	4.54604e-06	0.382	0	0	-6.24613	16	20	10	5UTR		0	0
bta-miR-140	XM_005224835	SULT1A1	.((((((((((((..(((.((.&.)).)))..)))))))))))).	1	44	1	-24.9	1	1.68335e-05	0.426	0	0	-5.38561	17	22	12	5UTR		0	0
bta-miR-140	XM_005225620	MORN4	..((((.((((((..((((((.&))))))))))))..).))).	18	38	1	-21.3	1	1.70769e-06	0.358	0	0	-8.09298	16	20	12	5UTR		0	0
bta-miR-140	XM_005226043	SMIM18	.((((((((((((.........&)))))))))))).	2435	2448	1	-23.2	1	9.31727e-06	0.515	0	0	-5.61866	12	13	12	5UTR		0	0
bta-miR-140	XM_005228199	KDM5C	((((((((..((..(((((((.&)))))))..))....)))))))).	80	104	1	-23.5	1	0.000120404	0.441	0	0	-8.38244	17	24	8	5UTR		0	0
bta-miR-140	XM_010801133	C1H3orf85	...((((((((((.........&.)))))))))).	58	105	1	-18.9	1	0.00170477	0.529	0	0	-8.33988	10	12	10	5UTR		0	0
bta-miR-140	XM_010806822	TYK2	...((((((((((((((((...&)))))).............)))))))))).	140	170	1	-22.1	1	0.000164862	0.426	0	0	-6.51454	16	30	10	5UTR		0	0
bta-miR-140	XM_010807535	GEMIN5	.(((((.((((((.(((.((..&.))...)))))))))..))))).	20	57	1	-21.4	1	0.000424576	0.382	0	0	-6.19385	16	23	9	5UTR		0	0
bta-miR-140	XM_010808283	LOC513329	..(((((((((...((((....&))))))))))))).	30	44	1	-18.6	1	0.000142026	0.515	0	0	-10.4498	13	14	13	5UTR		0	0
bta-miR-140	XM_010808388	SOGA3	....((((((((((((((.(((&.))).))))....)))))))))).	654	697	1	-22.2	1	0.0336459	0.456	0	0	-9.54656	17	24	10	5UTR		0	0
bta-miR-140	XM_010810132	MEIS1	.((((...(.(((((((.((((&))))))))))).)....)))).	12	34	1	-21.6	1	0.00114328	0.429	0	0	-10.7941	16	22	11	5UTR		0	0
bta-miR-140	XM_010814282	CCDC188	.(((((((((....(((.(((.&))))))....))))))))).	771	791	1	-23.9	1	3.11679e-06	0.338	0	0	-12.1109	15	20	9	5UTR		0	0
bta-miR-140	XM_010815317	LOC787554	...(((((((((((........&))))))))))).	105	117	1	-18.2	1	0.00136839	0.515	0	0	-7.48304	11	12	11	5UTR		0	0
bta-miR-140	XM_010815881	C19H17orf97	..(((((((((....(((((.(&.).)))))......))))))))).	399	446	1	-22.5	1	0.000128952	0.544	0	0	-11.1852	15	24	9	5UTR		0	0
bta-miR-140	XM_010815994	ALOX12B	..((((((((..(..(((....&)))..).)))))))).	188	204	1	-19.1	1	2.19129e-06	0.368	0	0	-12.7209	12	16	8	5UTR		0	0
bta-miR-140	XM_010816699	CREBRF	(((((((((((((...((((((&)))))).))))))))....))))).	542	567	1	-21.9	1	2.31026e-05	0.515	0	0	-5.76291	19	25	8	5UTR		0	0
bta-miR-140	XM_010818118	KCTD20	...(((((((..(((.((((((&)))))).)))))))))).	388	406	1	-22.1	1	0.00310312	0.471	0	0	-12.9192	16	18	10	5UTR		0	0
bta-miR-140	XM_010818372	LOC615223	...(((((((((.((((.(((.&))).))).).))))))))).	1231	1251	1	-22.6	1	3.25838e-05	0.441	0	0	-7.80367	16	20	9	5UTR		0	0
bta-miR-140	XM_010820049	ENO4	..((((((((((((((......&.)))))).)))))))).	1748	1782	1	-24	1	5.31565e-05	0.426	0	0	-4.957	14	17	8	5UTR		0	0
bta-miR-140	XM_010820445	EDARADD	...((((.(((((..(.((((.&)))).)..))))))))).	60	78	1	-20.7	1	1.43616e-05	0.5	0	0	-10.4205	14	18	9	5UTR		0	0
bta-miR-140	XM_010820525	HK1	..((((((((((((....((((&.))))..)))))))))))).	91	144	1	-25.5	1	0.000226669	0.471	0	0	-5.9255	16	20	12	5UTR		0	0
bta-miR-140	XM_010821876	CDK16	.((((((((((....((((.((&.)).)))).)))))))))).	3138	3168	1	-25.2	1	1.43986e-05	0.515	0	0	-10.0215	16	20	10	5UTR		0	0
bta-miR-140	XM_010821876	CDK16	..(((((((((....((((...&))))......))))))))).	3036	3056	1	-22.1	1	0.00411828	0.485	0	0	-11.1852	13	20	9	5UTR		0	0
bta-miR-140	XM_015458899	LOC107131530	..(((.((((((((((......&.))))))))))))).	851	879	1	-20.3	1	0.00209808	0.456	0	0	-6.85796	13	15	13	5UTR		0	0
bta-miR-140	XM_015459867	AGPAT1	..(((((.((((..((((((((&))).))))))))).))))).	2014	2034	1	-24.7	1	0.000327736	0.456	0	0	-9.41661	17	20	9	5UTR		0	0
bta-miR-140	XM_015460562	PCDH15	.((((((.(((...((((.(((&))).)))).))).)))))).	36	56	1	-21	1	2.68245e-05	0.441	0	0	-11.5997	16	20	6	5UTR		0	0
bta-miR-140	XM_015461055	FAM25A	.((((((.((((((((((((((&))).))).)))))))).)).)))).	433	458	1	-22.9	1	0.0125781	0.412	0	0	-6.10696	20	25	8	5UTR		0	0
bta-miR-140	XM_015461412	MCTS1	((((((((((((((.((((((.&))..)))).)))))))))......))))).	527	557	1	-21.7	1	0.000332389	0.5	0	0	-4.67302	20	30	9	5UTR		0	0
bta-miR-140	XM_015461679	FCRL6	..((((((((((((........&)))))))))))).	235	248	1	-23.7	1	0.00114171	0.309	0	0	-5.9255	12	13	12	5UTR		0	0
bta-miR-140	XM_015464380	CDC7	..((((((((..((((((.((.&.)).)))))))))))))).	520	563	1	-25	1	0.00467708	0.485	0	0	-11.1286	16	19	14	5UTR		0	0
bta-miR-140	XM_015464524	LOC107131333	(((((((((..((((.......&.))))....))))))))).	61	88	1	-17.5	1	0.00368393	0.515	0	0	-8.2379	13	19	9	5UTR		0	0
bta-miR-140	XM_015466671	TEX38	..(((((((((((..(((.(((&.))))))...))))))))))).	164	205	1	-25	1	2.91242e-05	0.441	0	0	-6.54929	17	22	11	5UTR		0	0
bta-miR-140	XM_015469210	NRCAM	..(((((((.(((((((.....&))))).)).)))).))).	249	267	1	-19.5	1	0.000641453	0.588	0	0	-6.19951	14	18	5	5UTR		0	0
bta-miR-140	XM_015471190	LOC531557	..(((((((((........(((&))).....))))))))).	511	529	1	-18.6	1	8.91677e-06	0.441	0	0	-11.4183	12	18	9	5UTR		0	0
bta-miR-140	XM_015471247	ERP27	....((((((((((....((((&.)))))))))))))).	121	143	1	-20.7	1	0.0347312	0.456	0	0	-10.5151	14	16	14	5UTR		0	0
bta-miR-140	XM_015472325	ZNF300	(((((((((((((.........&))))).)))))))).	162	177	1	-20.7	1	4.30089e-05	0.426	0	0	-5.76291	13	15	8	5UTR		0	0
bta-miR-140	XM_015473222	PPM1A	.....(((((((((((((((..&.))))))))))))))).	389	430	1	-25.2	1	0.00419744	0.603	0	0	-13.6656	15	17	15	5UTR		0	0
bta-miR-140	XM_015473237	TRMT5	...((.(((((...(((((((.&)))))))))))))).	83	98	1	-20.2	1	7.91925e-06	0.397	0	0	-13.9083	14	15	14	5UTR		0	0
bta-miR-140	XM_015473473	CCDC138	..(((((((((....((.((((&.)))).)).))))))))).	360	396	1	-23.5	1	0.000101145	0.353	0	0	-11.1852	15	19	9	5UTR		0	0
bta-miR-140	XM_015473990	ANKRD26	...((((((((....((((((.&)))))))))))))).	204	219	1	-22.3	1	0.00109076	0.485	0	0	-12.7428	14	15	14	5UTR		0	0
bta-miR-140	XM_015474261	CCM2L	.(((.(((((..(((((.....&)))))...)))))))).	3768	3785	1	-19.9	1	2.10461e-05	0.456	0	0	-14.0839	13	17	8	5UTR		0	0
bta-miR-140	XM_015474618	APOA4	((((((((((((((((((((((&)))))))))))...)))))....................)))))).	216	262	1	-25.1	1	0.000337776	0.426	0	0	-3.93757	22	46	11	5UTR		0	0
bta-miR-140	XM_015475564	KIAA1671	..((.(((((((((((((((((&)))))))))))).))))).)).	188	210	1	-25.2	1	0.00037392	0.456	0	0	-9.07604	19	22	12	5UTR		0	0
bta-miR-140	XM_024975401	MTMR2	((((((((((.(((........&)))..)))))))))).	377	393	1	-20.7	1	0.000104636	0.588	0	0	-7.73085	13	16	10	5UTR		0	0
bta-miR-140	XM_024976444	KCNAB2	.(((((.((((..(((((.(((&)))))))).))))))))).	65	84	1	-22.8	1	3.5717e-06	0.353	0	0	-9.97295	17	19	9	5UTR		0	0
bta-miR-140	XM_024976446	KCNAB2	.(((((.((((..(((((.(((&)))))))).))))))))).	65	84	1	-22.8	1	3.5717e-06	0.353	0	0	-9.97295	17	19	9	5UTR		0	0
bta-miR-140	XM_024976664	FCAMR	.(((.(((((..(((((.....&.)))))...)))))))).	647	685	1	-20.5	1	2.5416e-05	0.412	0	0	-14.0839	13	18	8	5UTR		0	0
bta-miR-140	XM_024976713	KIF26B	.....(((((((((.((.(((.&))))).))))))))).	207	223	1	-21.2	1	6.47183e-05	0.5	0	0	-14.401	14	16	9	5UTR		0	0
bta-miR-140	XM_024976788	PRDM16	...((((((((((((((((((.&)))))))).)))))............................))))).	1032	1080	1	-21.5	1	0.0138128	0.471	0	0	-6.51454	18	48	8	5UTR		0	0
bta-miR-140	XM_024977797	KIAA1671	..((.(((((((((((((((((&)))))))))))).))))).)).	188	210	1	-25.2	1	0.00037392	0.456	0	0	-9.07604	19	22	12	5UTR		0	0
bta-miR-140	XM_024977878	LOC100295712	..(((((((((((.(((((...&.))))).))))..))))))).	16	64	1	-25.4	1	4.90624e-07	0.456	0	0	-5.81384	16	21	7	5UTR		0	0
bta-miR-140	XM_024978705	ZNF568	((((((((((((((((((((((&)))))))...)))..))))))))).))).	350	379	1	-23.6	1	0.000822736	0.544	0	0	-3.93757	22	29	9	5UTR		0	0
bta-miR-140	XM_024980757	CNTROB	.(((((((((.(((((.(((((&.))).)).)).))).))))))))).	482	522	1	-24	1	0.0104323	0.397	0	0	-6.6181	19	25	9	5UTR		0	0
bta-miR-140	XM_024980773	KRBA2	....(((((((((..((((((.&))).)))..))))))))).	566	585	1	-22.3	1	9.16845e-06	0.368	0	0	-11.1389	15	19	9	5UTR		0	0
bta-miR-140	XM_024980821	HOXB8	..(((((((((((.(((((((.&.)).).)))).))))))))))).	957	1001	1	-24.9	1	0.00043016	0.397	0	0	-5.81384	18	23	11	5UTR		0	0
bta-miR-140	XM_024980883	KCNH4	..((((.((((((((((.(((.&)))))..)))))))).)))).	77	98	1	-23.3	1	0.000122928	0.515	0	0	-6.50069	17	21	8	5UTR		0	0
bta-miR-140	XM_024981179	HECW2	..((.(((((((((((((....&.))).)))))))))))).	320	352	1	-23.9	1	0.00141565	0.618	0	0	-9.07604	15	18	12	5UTR		0	0
bta-miR-140	XM_024982223	BRF1	..(((((((((((((..((((.&.))))))))))))))))).	359	392	1	-24.9	1	0.00162982	0.412	0	0	-5.19005	17	19	17	5UTR		0	0
bta-miR-140	XM_024982267	FAM169B	..((((((((((((.((.....&))..)))))))))))).	2	19	1	-22.8	1	0.0441401	0.479	0	0	-5.69245	14	17	12	5UTR		0	0
bta-miR-140	XM_024982420	MITF	((((.(((((((((.((((...&.))))..))))).)))))))).	190	240	1	-23.1	1	0.00047615	0.471	0	0	-8.79206	17	22	8	5UTR		0	0
bta-miR-140	XM_024982512	PTH1R	..((((((((((((..((....&))..)))))))))))).	70	87	1	-21.2	1	0.00111497	0.485	0	0	-5.9255	14	17	12	5UTR		0	0
bta-miR-140	XM_024982525	GLYCTK	(((((((((((((..((.....&.))..))))))))))))).	266	298	1	-22.8	1	3.64558e-06	0.397	0	0	-5.52986	15	19	13	5UTR		0	0
bta-miR-140	XM_024983119	ULK4	..((((((((((((((......&.)))))))))))...))).	148	197	1	-22.2	1	1.15428e-06	0.426	0	0	-4.957	14	19	11	5UTR		0	0
bta-miR-140	XM_024983190	IL5RA	..((.(((((((((........&.))))))))))).	271	304	1	-18.9	1	1.02704e-05	0.397	0	0	-10.0445	11	13	11	5UTR		0	0
bta-miR-140	XM_024983276	UCN2	.(((.((((((((((((((((.&))))))..))))).)))))))).	594	617	1	-22.7	1	7.33954e-05	0.515	0	0	-7.91236	19	23	8	5UTR		0	0
bta-miR-140	XM_024983682	ADGRF2	.((((....((((((((((...&)))))))))).....)))).	496	516	1	-21.2	1	0.000922167	0.515	0	0	-10.608	14	20	10	5UTR		0	0
bta-miR-140	XM_024985219	ZNF853	..((.((((((((...(.(((.&))).))))))))))).	87	103	1	-20.2	1	8.95022e-06	0.235	0	0	-10.9014	14	16	11	5UTR		0	0
bta-miR-140	XM_024985220	ZNF853	..((.((((((((...(.(((.&))).))))))))))).	87	103	1	-20.2	1	8.95022e-06	0.235	0	0	-10.9014	14	16	11	5UTR		0	0
bta-miR-140	XM_024985290	CCDC154	..((((.(((((....(((((.&)))))))))).)))).	734	750	1	-19.1	1	3.40596e-07	0.368	0	0	-9.61516	14	16	10	5UTR		0	0
bta-miR-140	XM_024985457	LOC524391	..((((((((((..((((((((&))))))))........)))))))))).	119	146	1	-22.8	1	0.00122021	0.588	0	0	-7.10297	18	27	10	5UTR		0	0
bta-miR-140	XM_024985866	PAX2	..(((((((((((..((((...&.))))....))....))))))))).	3828	3878	1	-23.2	1	0.000325134	0.441	0	0	-6.54929	15	25	9	5UTR		0	0
bta-miR-140	XM_024986192	GPBP1L1	..((((((((......(((((.&)))))......)))))))).	157	177	1	-21.9	1	0.000459903	0.588	0	0	-14.243	13	20	8	5UTR		0	0
bta-miR-140	XM_024987549	PCF11	...(((((((..(((((.(((.&.))).))))).))))))).	123	165	1	-24.6	1	0.00622382	0.324	0	0	-12.6861	15	19	7	5UTR		0	0
bta-miR-140	XM_024988193	HDAC8	..((.((((.(((((((.....&.))))))).)))).)).	131	167	1	-21.6	1	2.40739e-05	0.471	0	0	-10.3185	13	17	7	5UTR		0	0
bta-miR-140	XM_024988881	TAL1	....((((((((((((((((((&))))))))))).....))).)))).	497	522	1	-23	1	0.0171432	0.456	0	0	-9.54656	18	25	11	5UTR		0	0
bta-miR-140	XM_024989889	FCRL6	..((((((((((((........&)))))))))))).	237	250	1	-23.7	1	0.00114171	0.309	0	0	-5.9255	12	13	12	5UTR		0	0
bta-miR-140	XM_024990013	SYCP1	.....((((((.(((((.(((.&))).))))))))))).	15	31	1	-21.3	1	0.000502462	0.35	0	0	-17.0124	14	16	11	5UTR		0	0
bta-miR-140	XM_024990185	CFAP57	((((((((((((...((.(((.&)))))....)).)).)))))))).	96	120	1	-21.2	1	4.68366e-06	0.471	0	0	-6.81899	17	24	8	5UTR		0	0
bta-miR-140	XM_024990440	CROT	.(((((((((............&))))))))).	40	50	1	-17.1	1	0.000210755	0.515	0	0	-13.0794	9	10	9	5UTR		0	0
bta-miR-140	XM_024990443	DPP6	...((((((((((((...(((.&))).)))))))))))).	156	173	1	-21.4	1	0.00144462	0.397	0	0	-6.74759	15	17	12	5UTR		0	0
bta-miR-140	XM_024991448	HNRNPA1	..((((.(((((((((((((((&.)))))).).........)))))))))))).	40	93	1	-22.2	1	0.000149955	0.471	0	0	-6.50069	19	31	12	5UTR		0	0
bta-miR-140	XM_024992028	PHC1	.....((((((....((((((.&))))))..)))))).	20	35	1	-22.8	1	0.000176006	0.422	0	0	-19.8938	12	15	6	5UTR		0	0
bta-miR-140	XM_024992030	PHC1	.....((((((....((((((.&))))))..)))))).	20	35	1	-22.8	1	0.000176006	0.422	0	0	-19.8938	12	15	6	5UTR		0	0
bta-miR-140	XM_024992031	PHC1	.....((((((....((((((.&))))))..)))))).	20	35	1	-22.8	1	0.000176006	0.422	0	0	-19.8938	12	15	6	5UTR		0	0
bta-miR-140	XM_024993760	CTBP1	..((.(..(((((((((.(((.&))).)))))))))..))).	251	270	1	-24.7	1	2.48785e-05	0.441	0	0	-12.9334	15	19	9	5UTR		0	0
bta-miR-140	XM_024995418	SLC25A37	..(((((((((.(((((.(((.&.)))))))).)).))))))).	593	634	1	-26.3	1	0.000200071	0.485	0	0	-8.3038	17	21	8	5UTR		0	0
bta-miR-140	XM_024996388	DEFB136	((((.(((((.(((........&))).))))))))).	176	190	1	-16.7	1	0.00061779	0.5	0	0	-11.8499	12	14	9	5UTR		0	0
bta-miR-140	XM_024996669	HACE1	...((..((((((..((((((.&))))))..))))))..)).	307	326	1	-25.2	1	0.00382126	0.441	0	0	-11.5515	14	19	6	5UTR		0	0
bta-miR-140	XM_024996936	KIAA0408	.((((((((.(((.........&.))).)))))))).	121	155	1	-19	1	1.89767e-05	0.603	0	0	-6.86117	11	14	8	5UTR		0	0
bta-miR-140	XM_024997089	SYNE1	(((((((((((.(..((.....&))..))))))))).))).	122	140	1	-19.9	1	4.45843e-05	0.353	0	0	-8.87667	14	18	9	5UTR		0	0
bta-miR-140	XM_024997091	IPCEF1	..(((((((((((..(((((((&))).))))..))))))....))))).	38	64	1	-23.9	1	7.53467e-06	0.441	0	0	-6.54929	18	26	6	5UTR		0	0
bta-miR-140	XM_024997382	PLCB2	..(((((((((.(....(((((&)))))....)))))))))).	110	130	1	-24	1	1.3395e-05	0.353	0	0	-10.1291	15	20	10	5UTR		0	0
bta-miR-140	XM_024997943	IL25	......((((((((((((.(((&))).)))))))))))).	651	668	1	-19.6	0	0.00196368	0.515	0	0	-15.5666	15	17	12	5UTR		0	0
bta-miR-140	XM_024997977	EXD1	(((((.(((((((..((.((((&)))))).))))))).))))).	115	136	1	-20.5	1	4.21227e-05	0.5	0	0	-7.43082	18	21	7	5UTR		0	0
bta-miR-140	XM_024997997	TLN2	..((((((((((((........&)))))))))))).	1	14	1	-21.1	1	0.0179035	0.581	0	0	-5.9255	12	13	12	5UTR		0	0
bta-miR-140	XM_024998021	CCPG1	.((((((((((.(((.(((...&.))).))))))))))))).	234	281	1	-19.5	1	0.00714741	0.544	0	0	-7.37318	16	19	13	5UTR		0	0
bta-miR-140	XM_024998076	LRRC9	....((((((((((.((((...&.))))..)))))))))).	123	159	1	-20	1	3.87259e-05	0.441	0	0	-10.282	14	18	10	5UTR		0	0
bta-miR-140	XM_024998768	CCDC85A	...(((((.(((((..((((..&))))))))).))))).	365	381	1	-18	1	5.69109e-05	0.397	0	0	-8.53943	14	16	9	5UTR		0	0
bta-miR-140	XM_024998769	CCDC85A	...(((((.(((((..((((..&))))))))).))))).	364	380	1	-18	1	5.69109e-05	0.397	0	0	-8.53943	14	16	9	5UTR		0	0
bta-miR-140	XM_024998770	CCDC85A	...(((((.(((((..((((..&))))))))).))))).	364	380	1	-18	1	5.69109e-05	0.397	0	0	-8.53943	14	16	9	5UTR		0	0
bta-miR-140	XM_024999197	CIB4	.((((((((((((...((((((&)))))))))))))..))))).	267	288	1	-20.6	1	0.00355923	0.544	0	0	-5.61866	18	21	13	5UTR		0	0
bta-miR-140	XM_025000055	PROSER1	..((.(((((.((((((.(((.&)))))))))))))).)).	556	574	1	-22.2	1	9.30235e-06	0.279	0	0	-11.9008	16	18	14	5UTR		0	0
bta-miR-140	XM_025000707	ANKRD26	...((((((((....((((((.&)))))))))))))).	204	219	1	-22.3	1	0.00109076	0.485	0	0	-12.7428	14	15	14	5UTR		0	0
bta-miR-140	XM_025001715	SENP7	(((((((((((....(((.((.&.)))))......))))))))))).	57	87	1	-20.9	1	0.000226933	0.426	0	0	-10.1658	16	24	11	5UTR		0	0
bta-miR-140	XM_025001795	SENP7	(((((((((((....(((.((.&.)))))......))))))))))).	57	87	1	-20.9	1	0.000226933	0.426	0	0	-10.1658	16	24	11	5UTR		0	0
bta-miR-140	NM_001001135	COL2A1	((((((.((((....((((((.&))))))...)))).)))))).	1504	1525	1	-24.1	1	0.000180018	0.353	0	0	-11.7095	16	21	6	CDS		0	0
bta-miR-140	NM_001001145	BSP1	...((((((((((((.((((((&)))))).))))........)))))))).	56	84	1	-22.9	1	0.00501627	0.485	0	0	-6.74759	18	28	8	CDS		0	0
bta-miR-140	NM_001001157	HTR2A	...(((.(((((..((((.(((&)))))))..)))))))).	1071	1089	1	-19.9	1	0.00114499	0.456	0	0	-10.2042	15	18	8	CDS		0	0
bta-miR-140	NM_001001163	ST8SIA4	((((((((((((((........&))))..)))))))))).	509	526	1	-20.6	1	9.67631e-05	0.588	0	0	-4.90607	14	17	10	CDS		0	0
bta-miR-140	NM_001001171	ATG4A	..((((((.((((.........&.)))).)))))).	228	246	1	-17.9	1	0.00443476	0.471	0	0	-7.83873	10	13	6	CDS		0	0
bta-miR-140	NM_001001442	SLC5A10	..(((((((((((((.(((((.&)))))..)))))))))....)))).	118	143	1	-23.6	1	7.87313e-05	0.397	0	0	-5.19005	18	25	9	CDS		0	0
bta-miR-140	NM_001001526	PDE6A	..((((((((((....(((((.&))))).....)))))))))).	902	923	1	-22.6	1	9.07217e-05	0.5	0	0	-8.07147	15	21	10	CDS		0	0
bta-miR-140	NM_001001526	PDE6A	((((((((((.(((((...((.&))..)))))))))).))))).	1798	1819	1	-19.3	1	0.000627186	0.456	0	0	-6.76235	17	21	10	CDS		0	0
bta-miR-140	NM_001001601	CDH5	((((((((((((((((((((((&))))))))))).........................))))..............................))))))).	655	733	1	-25.5	1	0.000665615	0.382	0	0	-3.93757	22	78	11	CDS		0	0
bta-miR-140	NM_001007819	DDX4	....((((((((...((((((.&))))))....)))))))).	1789	1808	1	-22.3	1	0.00334461	0.471	0	0	-12.428	14	19	8	CDS		0	0
bta-miR-140	NM_001011675	CXCR5	..((((.((((((((.(((((.&)))))))).))))))))).	157	176	1	-24.4	1	0.00109756	0.412	0	0	-6.73374	17	19	9	CDS		0	0
bta-miR-140	NM_001011683	SLC2A12	...(((((((..(((((.....&.)))))))))))).	1138	1162	1	-17	1	0.00438648	0.471	0	0	-12.6861	12	14	12	CDS		0	0
bta-miR-140	NM_001012285	LEPR	..(((((......(((((((..&)))))))......))))).	2068	2087	1	-19.5	1	1.44692e-05	0.559	0	0	-17.0302	12	19	7	CDS		0	0
bta-miR-140	NM_001012519	AKR1B1	((((.((((((.((.((((...&))))...)).)))))))))).	125	146	1	-20	1	5.13165e-05	0.456	0	0	-12.1389	16	21	10	CDS		0	0
bta-miR-140	NM_001012672	UPK3B	...((((((((((..(((.((.&)).))).....)))))))))).	473	495	1	-23.6	1	0.000645774	0.294	0	0	-8.10683	15	22	10	CDS		0	0
bta-miR-140	NM_001012999	MET	..((.(((((((..((((((.(&.).))))))...))))))))).	679	713	1	-23.4	1	0.000156912	0.471	0	0	-11.222	16	22	9	CDS		0	0
bta-miR-140	NM_001013583	CEL	..((((.((((((..((((...&.)))).)))))).)))).	776	819	1	-24.4	1	0.000125429	0.412	0	0	-8.09298	14	18	6	CDS		0	0
bta-miR-140	NM_001013584	MOG	....(((((((((..((((...&))))..))))))))).	159	175	1	-19.6	1	0.000479357	0.426	0	0	-11.1389	13	16	9	CDS		0	0
bta-miR-140	NM_001013593	BCAT2	..(((((((((((((..(((((&)))))..))))..))))))))).	580	603	1	-24.4	1	0.000233801	0.426	0	0	-5.19005	18	23	9	CDS		0	0
bta-miR-140	NM_001014860	HNRNPF	..(((((((((((.((((.((.&)).)))).)))))))))...)).	280	303	1	-21.8	1	9.05872e-05	0.412	0	0	-5.81384	17	23	9	CDS		0	0
bta-miR-140	NM_001014872	DXO	...(((((((((((((((((..&.)))))..)))))))))))).	866	918	1	-25.9	1	0.00089358	0.426	0	0	-6.51454	17	21	12	CDS		0	0
bta-miR-140	NM_001014878	PIPOX	..((((((((.((...(((...&.)))...)))))))))).	242	305	1	-20.3	1	2.69274e-05	0.397	0	0	-9.60711	13	18	10	CDS		0	0
bta-miR-140	NM_001014917	NEIL1	..((((((((((((..(((((.&)))...))...)))))))))))).	376	400	1	-19.8	1	0.00164094	0.324	0	0	-5.9255	17	24	12	CDS		0	0
bta-miR-140	NM_001014934	CDK2	(((((((((((...(((((...&.))))).))))))))))).	665	709	1	-24.7	1	9.43683e-05	0.456	0	0	-9.43035	16	19	11	CDS		0	0
bta-miR-140	NM_001014947	MAPK13	..(((((((.((((.((((((.&))))))...)))).))))))).	661	683	1	-26.2	1	1.14211e-05	0.5	0	0	-6.93496	17	22	7	CDS		0	0
bta-miR-140	NM_001014953	LMAN2L	..((((((((((...((.....&.)).)))))))))).	272	306	1	-20.7	1	3.55005e-06	0.441	0	0	-7.83842	12	15	10	CDS		0	0
bta-miR-140	NM_001015513	URGCP	..(((((((((((.....(((.&)))....))))))))))).	1907	1926	1	-22.9	1	2.91281e-07	0.382	0	0	-6.78234	14	19	11	CDS		0	0
[truncated: 17,177 more rows]
